# Supplementary material for: SlZHD17 is involved in the control of chlorophyll and carotenoid metabolism in tomato fruit
Source: Hortic Res. 2021 Dec 1;8:259. doi: 10.1038/s41438-021-00696-8 (PMC8632997; doi:10.1038/s41438-021-00696-8)
Supplement: Supplementary file 2 — Dataset 1 [file 41438_2021_696_MOESM2_ESM.xlsx]

## Sheet: Total DEGs
Data S1. The total differentially expressed genes between WT and SlZHD17-RNAi fruit at mature green stage.
Gene_id	FC(RNAi_MG/WT_MG)	Log2FC(RNAi_MG/WT_MG)	Pvalue	Padjust	Significant	Regulate	WT_MG	RNAi_MG	WT_MG_1	WT_MG_2	WT_MG_3	RNAi_MG_1	RNAi_MG_2	RNAi_MG_3	Gene name	Gene description	GO_id	KO_id	KO_name	Pathway_id	nr
Solyc05g015390.3	0.3591	-1.47754	0	0	yes	down	794.443	323.437	755.31	839.48	788.54	322.61	318.5	329.2	Solyc05g015390.3	Rubber elongation factor protein (AHRD V3.3 *** A0A072TUR8_MEDTR)	GO:0034389(biological_process:lipid particle organization); GO:0005783(cellular_component:endoplasmic reticulum); GO:0009555(biological_process:pollen development); GO:0005773(cellular_component:vacuole); GO:0005811(cellular_component:lipid particle); GO:0080186(biological_process:developmental vegetative growth); GO:1902584(biological_process:positive regulation of response to water deprivation)…				XP_004239210.1(REF/SRPP-like protein At1g67360 [Solanum lycopersicum])
Solyc11g006465.1	0.499619	-1.0011	0	0	yes	down	1988.07	1127.69	1962.45	1982.66	2019.11	1120.05	1144.27	1118.76	Solyc11g006465.1	DnaJ-like protein (AHRD V3.3 *-* Q9M7M2_SOLLC)	GO:0006457(biological_process:protein folding); GO:0031072(molecular_function:heat shock protein binding); GO:0051082(molecular_function:unfolded protein binding); GO:0009408(biological_process:response to heat); GO:0046872(molecular_function:metal ion binding); GO:0005524(molecular_function:ATP binding)	K09503	DNAJA2	map04141(Protein processing in endoplasmic reticulum)	XP_022746014.1(dnaJ protein homolog isoform X1 [Durio zibethinus])
Solyc01g105710.3	2.7257	1.44663	0	0	yes	up	251.807	967.783	240.03	269.72	245.67	997.3	900.84	1005.21	Solyc01g105710.3	peptidyl-prolyl isomerase FKBP12	GO:0005737(cellular_component:cytoplasm); GO:0000413(biological_process:protein peptidyl-prolyl isomerization); GO:0005829(cellular_component:cytosol); GO:0061077(biological_process:chaperone-mediated protein folding); GO:0003755(molecular_function:peptidyl-prolyl cis-trans isomerase activity)	K01802	E5.2.1.8		NP_001233825.1(peptidyl-prolyl isomerase FKBP12 [Solanum lycopersicum])
Solyc01g095930.3	0.262889	-1.92748	0	0	yes	down	222.743	66.75	210.89	225.69	231.65	64.39	71.49	64.37	Solyc01g095930.3	O-acyltransferase WSD1-like protein (AHRD V3.3 *** A0A0B0P708_GOSAR)	GO:0045017(biological_process:glycerolipid biosynthetic process); GO:0016021(cellular_component:integral component of membrane); GO:0004144(molecular_function:diacylglycerol O-acyltransferase activity)				XP_015068832.1(O-acyltransferase WSD1-like isoform X1 [Solanum pennellii])
Solyc01g111145.1	6.84839	2.77576	0	0	yes	up	43.27	336.72	45.14	40.19	44.48	347.09	343.78	319.29	Solyc01g111145.1	Proline-rich protein (AHRD V3.3 *-* O82066_SOLTU)					XP_004230916.1(proline-rich protein 4-like isoform X1 [Solanum lycopersicum])
Solyc07g007250.3	85.4453	6.41693	0	0	yes	up	12.4033	1176.66	13.88	11.89	11.44	1135.48	1185.07	1209.42	Solyc07g007250.3	Metallocarboxypeptidase inhibitor (AHRD V3.3 *** MCPI_SOLLC)	GO:0016021(cellular_component:integral component of membrane); GO:0004180(molecular_function:carboxypeptidase activity); GO:0004866(molecular_function:endopeptidase inhibitor activity)				NP_001233934.1(metallocarboxypeptidase inhibitor precursor [Solanum lycopersicum])
Solyc07g007410.3	0.171298	-2.54542	0	0	yes	down	539.903	107.497	530.35	562.57	526.79	109.38	106.25	106.86	Solyc07g007410.3	Leucine-rich repeat family protein (AHRD V3.3 *** AT1G15740.1)	GO:0005515(molecular_function:protein binding)				XP_027066936.1(F-box/LRR-repeat protein 14-like isoform X1 [Coffea arabica])
Solyc01g096450.3	10.6464	3.41229	0	0	yes	up	6.23	75.3733	6.42	6.38	5.89	74.87	77.8	73.45	Solyc01g096450.3	Aspartic proteinase nepenthesin-1-like protein (AHRD V3.3 *** T2DNA5_PHAVU)	GO:0006508(biological_process:proteolysis); GO:0004190(molecular_function:aspartic-type endopeptidase activity)				XP_004230031.1(aspartyl protease AED3 [Solanum lycopersicum])
Solyc05g055400.3	5.29693	2.40516	0	0	yes	up	49.3733	297.383	45.99	49.07	53.06	300.95	285.52	305.68	Solyc05g055400.3	Cytochrome P450 (AHRD V3.3 *** D9MWM1_SOLTO)	GO:0004497(molecular_function:monooxygenase activity); GO:0020037(molecular_function:heme binding); GO:0016021(cellular_component:integral component of membrane); GO:0016705(molecular_function:oxidoreductase activity, acting on paired donors, with incorporation or reduction of molecular oxygen); GO:0005506(molecular_function:iron ion binding); GO:0055114(biological_process:oxidation-reduction pro…	K00517	CYP81F		NP_001310228.1(cytochrome P450 7719 [Solanum lycopersicum])
Solyc03g098240.3	0.1032	-3.27649	0	0	yes	down	846.077	99.2267	831.01	870.62	836.6	104.29	95.09	98.3	Solyc03g098240.3	glutamate decarboxylase	GO:0005829(cellular_component:cytosol); GO:0016831(molecular_function:carboxy-lyase activity); GO:0019752(biological_process:carboxylic acid metabolic process); GO:0004351(molecular_function:glutamate decarboxylase activity); GO:0006536(biological_process:glutamate metabolic process); GO:0005516(molecular_function:calmodulin binding); GO:0006538(biological_process:glutamate catabolic process); GO…	K01580	E4.1.1.15, gadB, gadA, GAD	map00250(Alanine, aspartate and glutamate metabolism); map00430(Taurine and hypotaurine metabolism); map00410(beta-Alanine metabolism); map00650(Butanoate metabolism)	NP_001234041.2(glutamate decarboxylase [Solanum lycopersicum])
Solyc04g071800.3	5.54593	2.47143	0	0	yes	up	15.52	98.0767	14.2	15.74	16.62	95.35	102.03	96.85	Solyc04g071800.3	Cytochrome P450 (AHRD V3.3 *** A0A0B0NSU6_GOSAR)	GO:0004497(molecular_function:monooxygenase activity); GO:0020037(molecular_function:heme binding); GO:0016021(cellular_component:integral component of membrane); GO:0016705(molecular_function:oxidoreductase activity, acting on paired donors, with incorporation or reduction of molecular oxygen); GO:0005506(molecular_function:iron ion binding); GO:0055114(biological_process:oxidation-reduction pro…				XP_004237820.1(cytochrome P450 71A1-like [Solanum lycopersicum])
Solyc05g055160.3	0.499145	-1.00247	0	0	yes	down	3949.73	2241.24	3949.11	3932.08	3968.01	2266.44	2274.53	2182.76	Solyc05g055160.3	DnaJ-like protein (AHRD V3.3 *** Q38HT9_SOLTU)	GO:0006457(biological_process:protein folding); GO:0031072(molecular_function:heat shock protein binding); GO:0016021(cellular_component:integral component of membrane); GO:0051082(molecular_function:unfolded protein binding); GO:0005886(cellular_component:plasma membrane); GO:0009408(biological_process:response to heat); GO:0046872(molecular_function:metal ion binding); GO:0005634(cellular_compo…	K09503	DNAJA2	map04141(Protein processing in endoplasmic reticulum)	XP_004239737.1(dnaJ protein homolog [Solanum lycopersicum])
Solyc02g036350.3	0.275697	-1.85884	0	0	yes	down	2297.8	718.753	2215.5	2379.41	2298.5	736.45	692.7	727.11	Solyc02g036350.3	1-aminocyclopropane-1-carboxylate oxidase EF501822	GO:0046872(molecular_function:metal ion binding); GO:0055114(biological_process:oxidation-reduction process); GO:0051213(molecular_function:dioxygenase activity); GO:0016491(molecular_function:oxidoreductase activity)	K05933	E1.14.17.4	map00270(Cysteine and methionine metabolism)	NP_001234638.1(1-aminocyclopropane-1-carboxylate oxidase [Solanum lycopersicum])
Solyc06g061020.3	0.217674	-2.19976	0	0	yes	down	324.33	80.3233	321.96	322.87	328.16	83.5	79.83	77.64	Solyc06g061020.3	SBP (S-ribonuclease-binding protein) family protein (AHRD V3.3 *** G7JYN7_MEDTR)	GO:0008270(molecular_function:zinc ion binding); GO:0005515(molecular_function:protein binding)	K19042	BOI		XP_004241978.1(BOI-related E3 ubiquitin-protein ligase 1 [Solanum lycopersicum])
Solyc08g081220.1	14.5865	3.86656	0	0	yes	up	15.67	260.073	14.83	16.13	16.05	269.49	254.85	255.88	Solyc08g081220.1	Cytochrome P450 (AHRD V3.3 *** A0A103XJH9_CYNCS)	GO:0006631(biological_process:fatty acid metabolic process); GO:0020037(molecular_function:heme binding); GO:0016709(molecular_function:oxidoreductase activity, acting on paired donors, with incorporation or reduction of molecular oxygen, NAD(P)H as one donor, and incorporation of one atom of oxygen); GO:0016021(cellular_component:integral component of membrane); GO:0016705(molecular_function:oxi…	K20544	CYP86A22		XP_004245593.1(cytochrome P450 86A22 [Solanum lycopersicum])
Solyc03g114030.3	3.085	1.62527	0	0	yes	up	49.2167	172.4	48.16	49.04	50.45	171.9	177.63	167.67	Solyc03g114030.3	PermeaseI-like protein	GO:0006810(biological_process:transport); GO:0005215(molecular_function:transporter activity); GO:0016021(cellular_component:integral component of membrane); GO:0016020(cellular_component:membrane); GO:0022857(molecular_function:transmembrane transporter activity); GO:0055085(biological_process:transmembrane transport)	K14611	SLC23A1_2, SVCT1_2		NP_001334913.1(permease I-like protein [Solanum lycopersicum])
Solyc06g072845.1	0.309059	-1.69404	0	0	yes	down	3950.78	1367.79	3891.18	4022.41	3938.74	1370.1	1344.65	1388.61	Solyc06g072845.1	Hydrogen peroxide-induced 1 (AHRD V3.3 *** B8Y3H9_TOBAC)					XP_004241437.1(late embryogenesis abundant protein At5g17165 [Solanum lycopersicum])
Solyc07g065010.3	0.308318	-1.69751	0	0	yes	down	102.217	35.8367	101.48	105.24	99.93	36.41	35.79	35.31	Solyc07g065010.3	lipid-binding serum glycoprotein family protein (AHRD V3.3 *** AT1G04970.1)	GO:0008289(molecular_function:lipid binding); GO:0005615(cellular_component:extracellular space)	K05399	LBP		XP_004244083.1(putative BPI/LBP family protein At1g04970 [Solanum lycopersicum])
Solyc03g111310.3	0.334889	-1.57825	0	0	yes	down	481.89	184.097	460.42	504.94	480.31	181.49	178.05	192.75	Solyc03g111310.3	SNF1-related protein kinase regulatory subunit gamma 1 (AHRD V3.3 *** A0A061G5Z8_THECC)	GO:0003824(molecular_function:catalytic activity); GO:0016021(cellular_component:integral component of membrane); GO:0016301(molecular_function:kinase activity); GO:0009505(cellular_component:plant-type cell wall); GO:0019887(molecular_function:protein kinase regulator activity)				XP_004236328.1(SNF1-related protein kinase regulatory subunit gamma-1 [Solanum lycopersicum])
Solyc04g071650.3	4.633	2.21195	0	0	yes	up	29.41	152.023	29.87	29.35	29.01	155.11	154.78	146.18	Solyc04g071650.3	Cellulose synthase (AHRD V3.3 *** M1A8I3_SOLTU)	GO:0016021(cellular_component:integral component of membrane); GO:0016020(cellular_component:membrane); GO:0030244(biological_process:cellulose biosynthetic process); GO:0071555(biological_process:cell wall organization); GO:0016760(molecular_function:cellulose synthase (UDP-forming) activity); GO:0005886(cellular_component:plasma membrane); GO:0046872(molecular_function:metal ion binding)	K10999	CESA		XP_004237809.1(cellulose synthase A catalytic subunit 2 [UDP-forming] [Solanum lycopersicum])
Solyc09g075210.3	0.267999	-1.8997	0	0	yes	down	24628.2	7488.93	23061.7	25076.5	25746.3	7618.36	7200.15	7648.28	Solyc09g075210.3	Late embryogenesis abundant protein Lea5 (AHRD V3.3 *** F2VPP8_SOLNI)	GO:0006950(biological_process:response to stress); GO:0005739(cellular_component:mitochondrion)				NP_001333873.1(indole-3-acetic acid-induced protein ARG2 [Solanum lycopersicum])
Solyc04g054500.3	39.0168	5.28602	0	0	yes	up	3.55667	157.383	3.43	2.84	4.4	153.7	155.52	162.93	Solyc04g054500.3	metal ion binding protein	GO:0046872(molecular_function:metal ion binding); GO:0030001(biological_process:metal ion transport)				NP_001308204.1(metal ion binding protein [Solanum lycopersicum])
Solyc02g085950.3	7.0159	2.81063	0	0	yes	up	53.3467	421.653	52.51	53.93	53.6	409.43	438.58	416.95	Solyc02g085950.3	cell wall protein X77373	GO:0004497(molecular_function:monooxygenase activity); GO:0016984(molecular_function:ribulose-bisphosphate carboxylase activity); GO:0009853(biological_process:photorespiration); GO:0015977(biological_process:carbon fixation); GO:0015979(biological_process:photosynthesis); GO:0019253(biological_process:reductive pentose-phosphate cycle); GO:0009507(cellular_component:chloroplast)	K01602	rbcS	map00630(Glyoxylate and dicarboxylate metabolism); map00710(Carbon fixation in photosynthetic organisms)	NP_001296139.1(ribulose bisphosphate carboxylase small chain 3B, chloroplastic [Solanum lycopersicum])
Solyc08g083130.3	0.233593	-2.09793	0	0	yes	down	131.153	34.0033	124.03	133.33	136.1	33.24	34.84	33.93	Solyc08g083130.3	Homeobox-leucine zipper protein (AHRD V3.3 *** K4MNF8_MEDSA)	GO:0003700(molecular_function:transcription factor activity, sequence-specific DNA binding); GO:0043565(molecular_function:sequence-specific DNA binding); GO:0005634(cellular_component:nucleus); GO:0006355(biological_process:regulation of transcription, DNA-templated)	K09338	HD-ZIP		XP_004245456.2(homeobox-leucine zipper protein ATHB-7-like [Solanum lycopersicum])
Solyc06g074260.3	2.42607	1.27862	0	0	yes	up	1714.18	4677.75	1611.22	1747.54	1783.78	4774.84	4545.64	4712.76	Solyc06g074260.3	pollen proteins Ole e I-like					NP_001316029.1(pollen proteins Ole e I-like precursor [Solanum lycopersicum])
Solyc12g044950.2	12.8106	3.67927	0	0	yes	up	36.2333	527.19	32.37	39.86	36.47	520.61	524.96	536	Solyc12g044950.2	lipid desaturase	GO:0016717(molecular_function:oxidoreductase activity, acting on paired donors, with oxidation of a pair of donors resulting in the reduction of molecular oxygen to two molecules of water); GO:0016021(cellular_component:integral component of membrane); GO:0006629(biological_process:lipid metabolic process); GO:0055114(biological_process:oxidation-reduction process)	K10256	FAD2	map01040(Biosynthesis of unsaturated fatty acids)	NP_001292750.1(lipid desaturase-like protein [Solanum lycopersicum])
Solyc06g006080.3	2.15323	1.1065	0	0	yes	up	259.21	636.05	260.35	260.98	256.3	625.22	647.11	635.82	Solyc06g006080.3	thiamine biosynthesis protein ThiC	GO:0051536(molecular_function:iron-sulfur cluster binding); GO:0016830(molecular_function:carbon-carbon lyase activity); GO:0009228(biological_process:thiamine biosynthetic process)	K03147	thiC	map00730(Thiamine metabolism)	NP_001304334.1(thiamine biosynthesis protein ThiC [Solanum lycopersicum])
Solyc03g116225.1	0.38804	-1.36572	0	0	yes	down	1289.95	598.273	1276.28	1320.51	1273.05	589.11	596.14	609.57	Solyc03g116225.1	42kDa chitin-binding protein (AHRD V3.3 *** D0VX39_SOLLC)	GO:0006952(biological_process:defense response); GO:0030246(molecular_function:carbohydrate binding); GO:0008061(molecular_function:chitin binding)				XP_010318807.1(chitin-binding lectin 1 [Solanum lycopersicum])
Solyc02g063150.3	3.97946	1.99257	0	0	yes	up	124.38	557.747	115.81	128.52	128.81	546.04	565.19	562.01	Solyc02g063150.3	RuBP carboxylase small subunit	GO:0009853(biological_process:photorespiration); GO:0004497(molecular_function:monooxygenase activity); GO:0016984(molecular_function:ribulose-bisphosphate carboxylase activity); GO:0019253(biological_process:reductive pentose-phosphate cycle); GO:0009507(cellular_component:chloroplast)	K01602	rbcS	map00630(Glyoxylate and dicarboxylate metabolism); map00710(Carbon fixation in photosynthetic organisms)	NP_001295872.1(ribulose bisphosphate carboxylase small chain 1, chloroplastic [Solanum lycopersicum])
Solyc06g006000.3	13.0168	3.7023	0	0	yes	up	13.8133	202.967	14.14	14.73	12.57	203.53	196.89	208.48	Solyc06g006000.3	Maternal effect embryo arrest 59 (AHRD V3.3 *** A0A061GXA8_THECC)					XP_004240397.1(uncharacterized protein LOC101264428 [Solanum lycopersicum])
Solyc01g091690.3	0.351937	-1.50661	0	0	yes	down	155.1	62.1933	154.96	155.74	154.6	62.99	62.32	61.27	Solyc01g091690.3	S-adenosyl-L-methionine-dependent methyltransferases superfamily protein (AHRD V3.3 *** AT4G00750.1)	GO:0008168(molecular_function:methyltransferase activity); GO:0016021(cellular_component:integral component of membrane)				XP_004229839.1(probable methyltransferase PMT15 [Solanum lycopersicum])
Solyc04g007770.3	0.267665	-1.9015	0	0	yes	down	26817.1	7937.6	25320.6	28970.3	26160.5	8075.33	7838.51	7898.97	Solyc04g007770.3	Sn-1 protein (AHRD V3.3 *** Q42393_CAPAN)	GO:0006952(biological_process:defense response); GO:0009607(biological_process:response to biotic stimulus)				NP_001317009.1(Sn-1-like protein [Solanum lycopersicum])
Solyc03g034220.3	2.0803	1.05679	0	0	yes	up	925.833	2175.03	893.89	934.97	948.64	2129.37	2205.88	2189.85	Solyc03g034220.3	Tomato RuBP carboxylase small subunit	GO:0004497(molecular_function:monooxygenase activity); GO:0016984(molecular_function:ribulose-bisphosphate carboxylase activity); GO:0009853(biological_process:photorespiration); GO:0015977(biological_process:carbon fixation); GO:0015979(biological_process:photosynthesis); GO:0019253(biological_process:reductive pentose-phosphate cycle); GO:0009507(cellular_component:chloroplast)	K01602	rbcS	map00630(Glyoxylate and dicarboxylate metabolism); map00710(Carbon fixation in photosynthetic organisms)	NP_001295873.1(ribulose bisphosphate carboxylase small chain 2A, chloroplastic [Solanum lycopersicum])
Solyc07g056140.3	3.07876	1.62235	0	0	yes	up	46.6633	163.66	45.97	47.95	46.07	159.58	169.2	162.2	Solyc07g056140.3	ADP-glucose pyrophosphorylase small subunit	GO:0016779(molecular_function:nucleotidyltransferase activity); GO:0005978(biological_process:glycogen biosynthetic process); GO:0008878(molecular_function:glucose-1-phosphate adenylyltransferase activity); GO:0009058(biological_process:biosynthetic process); GO:0009501(cellular_component:amyloplast); GO:0019252(biological_process:starch biosynthetic process); GO:0005524(molecular_function:ATP bi…	K00975	glgC	map00520(Amino sugar and nucleotide sugar metabolism); map00500(Starch and sucrose metabolism)	NP_001234696.2(glucose-1-phosphate adenylyltransferase small subunit, chloroplastic [Solanum lycopersicum])
Solyc07g006500.3	0.204977	-2.28646	0	0	yes	down	50.1567	11.7033	49.88	50.31	50.28	12.19	11.77	11.15	Solyc07g006500.3	trehalose-6-phosphate synthase 1	GO:0016311(biological_process:dephosphorylation); GO:0003824(molecular_function:catalytic activity); GO:0005829(cellular_component:cytosol); GO:0005992(biological_process:trehalose biosynthetic process); GO:0005737(cellular_component:cytoplasm)	K16055	TPS	map00500(Starch and sucrose metabolism)	NP_001233896.1(trehalose-6-phosphate synthase [Solanum lycopersicum])
Solyc03g119080.4	4.02602	2.00935	0	0	yes	up	59.1067	270.543	57.21	60.89	59.22	263.7	278.53	269.4	Solyc03g119080.4	beta-mannosidase enzyme	GO:0102483(molecular_function:scopolin beta-glucosidase activity); GO:0016021(cellular_component:integral component of membrane); GO:0005975(biological_process:carbohydrate metabolic process); GO:0008422(molecular_function:beta-glucosidase activity); GO:0004553(molecular_function:hydrolase activity, hydrolyzing O-glycosyl compounds)	K05350	bglB	map00460(Cyanoamino acid metabolism); map00500(Starch and sucrose metabolism); map00940(Phenylpropanoid biosynthesis)	NP_001234620.2(beta-mannosidase precursor [Solanum lycopersicum])
Solyc07g065090.2	7.84934	2.97257	0	0	yes	up	17.6767	157.187	17	18.6	17.43	152.85	160.74	157.97	Solyc07g065090.2	polygalacturonase inhibitor protein	GO:0005515(molecular_function:protein binding)				NP_001317655.1(polygalacturonase inhibitor protein precursor [Solanum lycopersicum])
Solyc07g043000.3	64.009	6.0002	0	0	yes	up	3.49	305.047	3.85	3.83	2.79	298.6	325.6	290.94	Solyc07g043000.3	Bifunctional inhibitor/lipid-transfer protein/seed storage 2S albumin superfamily protein (AHRD V3.3 *-* AT3G22142.1)					XP_015083035.1(36.4 kDa proline-rich protein [Solanum pennellii])
Solyc05g008390.3	0.0355	-4.81604	0	0	yes	down	148.28	5.96333	140.68	148.38	155.78	6.09	5.77	6.03	Solyc05g008390.3	RING/FYVE/PHD zinc finger superfamily protein (AHRD V3.3 *** A0A061EGA0_THECC)	GO:0016021(cellular_component:integral component of membrane); GO:0008270(molecular_function:zinc ion binding)				XP_004238863.1(uncharacterized protein LOC101260726 [Solanum lycopersicum])
Solyc11g006250.2	40.3772	5.33547	0	0	yes	up	22.01	1008.61	20.88	22.68	22.47	1034.06	939.27	1052.49	Solyc11g006250.2	GDSL-motif lipase/hydrolase family protein 2	GO:0004806(molecular_function:triglyceride lipase activity); GO:0016788(molecular_function:hydrolase activity, acting on ester bonds)				NP_001307298.1(GDSL esterase/lipase precursor [Solanum lycopersicum])
Solyc08g080650.3	0.426231	-1.23029	0	0	yes	down	1072.51	514.29	1050.14	1093.79	1073.6	524.58	514.61	503.68	Solyc08g080650.3	Osmotin-like protein (Fragment) IPR001938 Thaumatin, pathogenesis-related	GO:0006952(biological_process:defense response); GO:0050832(biological_process:defense response to fungus); GO:0005576(cellular_component:extracellular region); GO:0031640(biological_process:killing of cells of other organism)				NP_001296216.1(osmotin-like protein TPM-1 precursor [Solanum lycopersicum])
Solyc10g079370.2	0.257109	-1.95955	0	0	yes	down	274.047	80.1433	260.96	293.19	267.99	80.49	80.73	79.21	Solyc10g079370.2	Transcription initiation factor IIB (AHRD V3.3 *** TF2B_SOYBN)	GO:0003743(molecular_function:translation initiation factor activity); GO:0017025(molecular_function:TBP-class protein binding); GO:0046872(molecular_function:metal ion binding); GO:0070897(biological_process:DNA-templated transcriptional preinitiation complex assembly); GO:0006355(biological_process:regulation of transcription, DNA-templated)	K03124	TFIIB, GTF2B, SUA7, tfb	map03022(Basal transcription factors)	XP_004249217.1(transcription initiation factor IIB-2 isoform X1 [Solanum lycopersicum])
Solyc01g104950.3	4.51498	2.17472	0	0	yes	up	15.1033	77.7167	14.67	15.02	15.62	80.44	76.88	75.83	Solyc01g104950.3	LEXYL2	GO:0016021(cellular_component:integral component of membrane); GO:0005975(biological_process:carbohydrate metabolic process); GO:0004553(molecular_function:hydrolase activity, hydrolyzing O-glycosyl compounds)	K15920	XYL4	map00520(Amino sugar and nucleotide sugar metabolism)	NP_001296718.1(beta-D-xylosidase 2 precursor [Solanum lycopersicum])
Solyc04g081910.3	9.66339	3.27253	0	0	yes	up	9.11667	100.213	8.71	9.9	8.74	100.64	98.85	101.15	Solyc04g081910.3	Calcium-dependent protein kinase, putative (AHRD V3.3 *** B9R8F1_RICCO)	GO:0050832(biological_process:defense response to fungus); GO:1901002(biological_process:positive regulation of response to salt stress); GO:0005509(molecular_function:calcium ion binding); GO:0005524(molecular_function:ATP binding); GO:0004672(molecular_function:protein kinase activity)	K13412	CPK	map04626(Plant-pathogen interaction)	XP_004238385.1(calcium-dependent protein kinase 29 [Solanum lycopersicum])
Solyc12g088230.2	0.270928	-1.88402	0	0	yes	down	90.0767	28.2133	93.7	87.28	89.25	29.83	28.51	26.3	Solyc12g088230.2	mitochondrial malate dehydrogenase	GO:0016021(cellular_component:integral component of membrane); GO:0016020(cellular_component:membrane)				XP_004252733.1(CSC1-like protein RXW8 [Solanum lycopersicum])
Solyc07g064170.3	0.330046	-1.59926	0	0	yes	down	8935.69	3390.3	8959.36	9133.72	8713.98	3494.1	3402.47	3274.32	Solyc07g064170.3	pectin esterase	GO:0042545(biological_process:cell wall modification); GO:0046910(molecular_function:pectinesterase inhibitor activity); GO:0009835(biological_process:fruit ripening); GO:0005618(cellular_component:cell wall); GO:0016021(cellular_component:integral component of membrane); GO:0030599(molecular_function:pectinesterase activity); GO:0005576(cellular_component:extracellular region); GO:0045330(molecu…	K01051	E3.1.1.11	map00040(Pentose and glucuronate interconversions)	NP_001234151.1(pectinesterase 1 precursor [Solanum lycopersicum])
Solyc02g080880.3	6.2106	2.63473	0	0	yes	up	19.12	135.133	19.19	17.49	20.68	130.68	135.17	139.55	Solyc02g080880.3	Aspartic proteinase (AHRD V3.3 *** ASPR_CUCPE)	GO:0016021(cellular_component:integral component of membrane); GO:0004190(molecular_function:aspartic-type endopeptidase activity); GO:0006629(biological_process:lipid metabolic process)	K08245	E3.4.23.40		TMW86995.1(hypothetical protein EJD97_020578 [Solanum chilense])
Solyc09g008280.2	2.56657	1.35984	0	0	yes	up	134.463	393.12	131.67	132.78	138.94	379.54	403.71	396.11	Solyc09g008280.2	S-adenosyl-L-methionine synthetase Z24743	GO:0005737(cellular_component:cytoplasm); GO:0004478(molecular_function:methionine adenosyltransferase activity); GO:0006556(biological_process:S-adenosylmethionine biosynthetic process); GO:0006730(biological_process:one-carbon metabolic process); GO:0046872(molecular_function:metal ion binding); GO:0005829(cellular_component:cytosol); GO:0005524(molecular_function:ATP binding)	K00789	metK	map00270(Cysteine and methionine metabolism)	NP_001234004.1(S-adenosylmethionine synthase 3 [Solanum lycopersicum])
Solyc02g077080.3	0.388682	-1.36334	0	0	yes	down	506.83	224.073	490.55	524.47	505.47	225.97	221.68	224.57	Solyc02g077080.3	Trichome birefringence-like protein (AHRD V3.3 *** G7IKB9_MEDTR)					XP_004232960.1(protein trichome birefringence-like 38 [Solanum lycopersicum])
Solyc05g010710.2	20.4705	4.35547	0	0	yes	up	1.27667	29.78	1.38	1.28	1.17	29.19	31.58	28.57	Solyc05g010710.2	UDP-glycosyltransferase (AHRD V3.3 *** A0A165XX62_DAUCA)	GO:0016758(molecular_function:transferase activity, transferring hexosyl groups); GO:0016021(cellular_component:integral component of membrane); GO:0008152(biological_process:metabolic process)				XP_010320821.1(UDP-glycosyltransferase 89A2 [Solanum lycopersicum])
Solyc12g094620.2	0.459497	-1.12187	0	0	yes	down	1267.68	663.263	1297.25	1248.36	1257.43	665.77	670.7	653.32	Solyc12g094620.2	catalase	GO:0009514(cellular_component:glyoxysome); GO:0020037(molecular_function:heme binding); GO:0042542(biological_process:response to hydrogen peroxide); GO:0005777(cellular_component:peroxisome); GO:0042744(biological_process:hydrogen peroxide catabolic process); GO:0004096(molecular_function:catalase activity); GO:0046872(molecular_function:metal ion binding); GO:0006979(biological_process:response…	K03781	katE, CAT, catB, srpA	map00630(Glyoxylate and dicarboxylate metabolism); map04016(MAPK signaling pathway - plant); map00380(Tryptophan metabolism); map04146(Peroxisome)	TMW86915.1(hypothetical protein EJD97_020699 [Solanum chilense])
Solyc12g094640.2	5.15815	2.36685	0	0	yes	up	12.8567	75.6067	13.06	12.37	13.14	75.56	75.99	75.27	Solyc12g094640.2	Glyceraldehyde-3-phosphate dehydrogenase (AHRD V3.3 *** K4DH36_SOLLC)	GO:0050661(molecular_function:NADP binding); GO:0051287(molecular_function:NAD binding); GO:0016620(molecular_function:oxidoreductase activity, acting on the aldehyde or oxo group of donors, NAD or NADP as acceptor); GO:0006006(biological_process:glucose metabolic process); GO:0055114(biological_process:oxidation-reduction process); GO:0009507(cellular_component:chloroplast)	K05298	GAPA	map00710(Carbon fixation in photosynthetic organisms)	XP_004253122.1(glyceraldehyde-3-phosphate dehydrogenase B, chloroplastic-like [Solanum lycopersicum])
Solyc11g066320.2	0.210382	-2.24891	0	0	yes	down	125.713	30.06	121.77	129.52	125.85	29.55	30.16	30.47	Solyc11g066320.2	Exostosin family protein (AHRD V3.3 *** AT2G28110.1)	GO:0016021(cellular_component:integral component of membrane); GO:0006486(biological_process:protein glycosylation); GO:0016757(molecular_function:transferase activity, transferring glycosyl groups)	K20889	IRX7, FRA8, F8H		XP_004250976.2(probable glucuronoxylan glucuronosyltransferase IRX7 [Solanum lycopersicum])
Solyc05g012510.3	4.43444	2.14875	0	0	yes	up	42.4233	214.423	44.08	43.19	40	214.13	222.95	206.19	Solyc05g012510.3	Alpha-1,4 glucan phosphorylase (AHRD V3.3 *** K4BXX3_SOLLC)	GO:0005975(biological_process:carbohydrate metabolic process); GO:0102250(deleted:old GO); GO:0030170(molecular_function:pyridoxal phosphate binding); GO:0009507(cellular_component:chloroplast); GO:0009501(cellular_component:amyloplast); GO:0008184(molecular_function:glycogen phosphorylase activity); GO:0102499(deleted:old GO)	K00688	PYG, glgP	map00500(Starch and sucrose metabolism)	XP_004239069.1(alpha-1,4 glucan phosphorylase L-2 isozyme, chloroplastic/amyloplastic [Solanum lycopersicum])
Solyc10g007600.3	0.410166	-1.28572	0	0	yes	down	2424.19	1123.99	2401.19	2401.59	2469.79	1130.33	1103.81	1137.82	Solyc10g007600.3	glycolate oxidase	GO:0010204(biological_process:defense response signaling pathway, resistance gene-independent); GO:0050665(biological_process:hydrogen peroxide biosynthetic process); GO:0005777(cellular_component:peroxisome); GO:0042742(biological_process:defense response to bacterium); GO:0010181(molecular_function:FMN binding); GO:0055114(biological_process:oxidation-reduction process); GO:0016491(molecular_fu…	K11517	HAO	map00630(Glyoxylate and dicarboxylate metabolism); map04146(Peroxisome)	NP_001334906.1(glycolate oxidase [Solanum lycopersicum])
Solyc01g101060.3	0.320679	-1.6408	0	0	yes	down	3852.72	1403.9	3745.73	3907.83	3904.6	1400.31	1403.47	1407.92	Solyc01g101060.3	S-adenosyl-L-methionine synthetase	GO:0005737(cellular_component:cytoplasm); GO:0004478(molecular_function:methionine adenosyltransferase activity); GO:0006556(biological_process:S-adenosylmethionine biosynthetic process); GO:0006730(biological_process:one-carbon metabolic process); GO:0046872(molecular_function:metal ion binding); GO:0005829(cellular_component:cytosol); GO:0005524(molecular_function:ATP binding)	K00789	metK	map00270(Cysteine and methionine metabolism)	NP_001234425.1(S-adenosylmethionine synthase 1 [Solanum lycopersicum])
Solyc02g080510.1	0.354248	-1.49717	0	0	yes	down	1168.81	463.483	1122.56	1198.88	1185	471.21	453.72	465.52	Solyc02g080510.1	Senescence regulator (AHRD V3.3 *** A0A103XFA1_CYNCS)					XP_004232713.1(uncharacterized protein LOC101253959 [Solanum lycopersicum])
Solyc04g015830.3	0.355775	-1.49096	0	0	yes	down	141.487	57.8033	142.88	144.34	137.24	59.47	58.47	55.47	Solyc04g015830.3	villin 2 (AHRD V3.3 *** AT2G41740.2)	GO:0032432(cellular_component:actin filament bundle); GO:0007015(biological_process:actin filament organization); GO:0007010(biological_process:cytoskeleton organization); GO:2000012(biological_process:regulation of auxin polar transport); GO:0009630(biological_process:gravitropism); GO:0051017(biological_process:actin filament bundle assembly); GO:0051015(molecular_function:actin filament bindin…	K05768	GSN		XP_004236608.1(villin-2 isoform X2 [Solanum lycopersicum])
Solyc01g101240.3	0.461784	-1.11471	0	0	yes	down	487.227	254.667	487.87	497.44	476.37	256.5	256.22	251.28	Solyc01g101240.3	aspartic protease precursor	GO:0006508(biological_process:proteolysis); GO:0004190(molecular_function:aspartic-type endopeptidase activity); GO:0006629(biological_process:lipid metabolic process); GO:0030163(biological_process:protein catabolic process)	K08245	E3.4.23.40		XP_025884181.1(aspartic protease precursor isoform X1 [Solanum lycopersicum])
Solyc11g010960.2	5.53552	2.46872	0	0	yes	up	53.3033	335.447	50.76	54.61	54.54	338.86	333.69	333.79	Solyc11g010960.2	Alcohol dehydrogenase, putative (AHRD V3.3 *** B9T7R7_RICCO)	GO:0008270(molecular_function:zinc ion binding); GO:0055114(biological_process:oxidation-reduction process); GO:0016491(molecular_function:oxidoreductase activity)	K00083	E1.1.1.195	map00940(Phenylpropanoid biosynthesis)	XP_004250169.1(8-hydroxygeraniol dehydrogenase-like [Solanum lycopersicum])
Solyc05g051850.3	0.184523	-2.43813	0	0	yes	down	163.87	34.41	161.5	168.71	161.4	34.13	34.62	34.48	Solyc05g051850.3	putative myo-inositol-1-phosphatase	GO:0005737(cellular_component:cytoplasm); GO:0004512(molecular_function:inositol-3-phosphate synthase activity); GO:0006021(biological_process:inositol biosynthetic process); GO:0008654(biological_process:phospholipid biosynthetic process)	K01858	INO1, ISYNA1	map00562(Inositol phosphate metabolism)	NP_001296998.1(inositol-3-phosphate synthase [Solanum lycopersicum])
Solyc08g082250.3	5.92642	2.56716	0	0	yes	up	22.0233	148.657	21.5	22.96	21.61	148.52	154.02	143.43	Solyc08g082250.3	endo-beta-1,4-D-glucanase (Cel8)	GO:0030246(molecular_function:carbohydrate binding); GO:0030245(biological_process:cellulose catabolic process); GO:0008810(molecular_function:cellulase activity)				NP_001234172.1(endo-beta-1,4-D-glucanase precursor [Solanum lycopersicum])
Solyc08g067030.3	2.60177	1.37949	0	0	yes	up	200.47	592.493	193.54	203.85	204.02	601.08	576.59	599.81	Solyc08g067030.3	transmembrane protein, putative (Protein of unknown function, DUF642) (AHRD V3.3 *** AT5G11420.1)					XP_004245192.1(uncharacterized protein LOC101262737 [Solanum lycopersicum])
Solyc09g090980.3	2.66023	1.41155	0	0	yes	up	1008.5	3025.31	948.74	1043.7	1033.06	3033.27	3002.92	3039.73	Solyc09g090980.3	Major allergen Mal d 1 (AHRD V3.3 *** Q84LA7_MALDO)	GO:0005737(cellular_component:cytoplasm); GO:0038023(molecular_function:signaling receptor activity); GO:0005634(cellular_component:nucleus); GO:0009738(biological_process:abscisic acid-activated signaling pathway); GO:0006952(biological_process:defense response); GO:0080163(biological_process:regulation of protein serine/threonine phosphatase activity); GO:0004864(molecular_function:protein phos…				NP_001275580.1(pathogenesis-related protein STH-2-like [Solanum lycopersicum])
Solyc02g077710.1	4.69353	2.23067	0	0	yes	up	129.61	688.767	134.4	118.5	135.93	715.61	686.43	664.26	Solyc02g077710.1	LOW QUALITY:ROX1 homologue (AHRD V3.3 *** I7GSE9_TOBAC)					XP_004232917.1(homeobox protein 2 [Solanum lycopersicum])
Solyc08g014000.3	0.12639	-2.98405	0	0	yes	down	3618.64	521.263	3639.63	3672.38	3543.91	533.89	517.8	512.1	Solyc08g014000.3	lipoxygenase A	GO:0005737(cellular_component:cytoplasm); GO:0031408(biological_process:oxylipin biosynthetic process); GO:0016702(molecular_function:oxidoreductase activity, acting on single donors with incorporation of molecular oxygen, incorporation of two atoms of oxygen); GO:0016165(molecular_function:linoleate 13S-lipoxygenase activity); GO:0046872(molecular_function:metal ion binding); GO:0055114(biologic…	K15718	LOX1_5	map00591(Linoleic acid metabolism)	NP_001234856.1(linoleate 9S-lipoxygenase A [Solanum lycopersicum])
Solyc02g089250.3	142.947	7.15934	0	0	yes	up	0.656667	106.6	0.52	0.74	0.71	106.06	111.04	102.7	Solyc02g089250.3	Pollen Ole e 1 allergen and extensin family protein (AHRD V3.3 *** A0A061EFL6_THECC)	GO:0016301(molecular_function:kinase activity)				XP_004232133.1(formin-2 [Solanum lycopersicum])
Solyc01g100370.3	0.319321	-1.64692	0	0	yes	down	48.3933	18.9067	48.87	48.21	48.1	18.86	20.03	17.83	Solyc01g100370.3	Adenine nucleotide alpha hydrolases-like superfamily protein (AHRD V3.3 *** AT3G62550.1)	GO:0006950(biological_process:response to stress)				NP_001294878.1(universal stress protein A-like protein isoform 2 [Solanum lycopersicum])
Solyc11g008540.2	4.09172	2.03271	0	0	yes	up	9.98	46.5833	10.43	9.75	9.76	46.58	48.47	44.7	Solyc11g008540.2	Dicer-like 2b	GO:0004525(molecular_function:ribonuclease III activity); GO:0005524(molecular_function:ATP binding); GO:0016891(molecular_function:endoribonuclease activity, producing 5'-phosphomonoesters); GO:0003723(molecular_function:RNA binding); GO:0006396(biological_process:RNA processing); GO:0031047(biological_process:gene silencing by RNA)	K11592	DICER1, DCR1		NP_001316342.1(endoribonuclease Dicer 2c [Solanum lycopersicum])
Solyc04g010250.3	0.323264	-1.62922	0	0	yes	down	329.093	120.623	310.71	344.5	332.07	118.68	119.15	124.04	Solyc04g010250.3	alpha/beta-Hydrolases superfamily protein (AHRD V3.3 *** AT2G39420.1)		K01054	MGLL	map00561(Glycerolipid metabolism)	XP_004236766.1(caffeoylshikimate esterase [Solanum lycopersicum])
Solyc01g104720.3	0.414699	-1.26986	0	0	yes	down	6670.83	3055.34	6496.41	6851.37	6664.72	3117.09	3127.69	2921.24	Solyc01g104720.3	thionin-like protein (AHRD V3.3 -** AT1G25275.1)					XP_015083809.1(uncharacterized protein LOC107027143 isoform X5 [Solanum pennellii])
Solyc09g008780.3	4.522	2.17696	0	0	yes	up	21.4433	110.22	22.79	20.73	20.81	109.65	108.97	112.04	Solyc09g008780.3	Sulfite exporter TauE/SafE family protein (AHRD V3.3 *** AT2G36630.1)	GO:0016021(cellular_component:integral component of membrane)				XP_004246584.1(sulfite exporter TauE/SafE family protein 4 [Solanum lycopersicum])
Solyc05g053860.3	0.212007	-2.23782	0	0	yes	down	151.69	36.53	151.72	156.63	146.72	34.96	38.58	36.05	Solyc05g053860.3	Organic cation/carnitine transporter (AHRD V3.3 *** A0A072TPM4_MEDTR)	GO:0022857(molecular_function:transmembrane transporter activity); GO:0016021(cellular_component:integral component of membrane); GO:0055085(biological_process:transmembrane transport)				XP_004239844.1(organic cation/carnitine transporter 3 [Solanum lycopersicum])
Solyc01g099190.3	0.477415	-1.06668	0	0	yes	down	1640.19	892.03	1660.64	1674.02	1585.9	902.94	885.51	887.64	Solyc01g099190.3	lipoxygenase B	GO:0005737(cellular_component:cytoplasm); GO:0031408(biological_process:oxylipin biosynthetic process); GO:0046872(molecular_function:metal ion binding); GO:0016702(molecular_function:oxidoreductase activity, acting on single donors with incorporation of molecular oxygen, incorporation of two atoms of oxygen); GO:0055114(biological_process:oxidation-reduction process)	K15718	LOX1_5	map00591(Linoleic acid metabolism)	NP_001234873.2(linoleate 9S-lipoxygenase B [Solanum lycopersicum])
Solyc04g071070.2	6.97524	2.80224	0	0	yes	up	18.01	142.503	17.39	16.82	19.82	146.13	154.24	127.14	Solyc04g071070.2	Extensin (AHRD V3.3 *** Q06446_SOLTU)	GO:0009664(biological_process:plant-type cell wall organization); GO:0005199(molecular_function:structural constituent of cell wall)				None
Solyc08g008290.3	0.42919	-1.22031	0	0	yes	down	567.783	275.71	571.49	572.97	558.89	279.91	275.78	271.44	Solyc08g008290.3	UDP-Glycosyltransferase superfamily protein (AHRD V3.3 --* AT5G65685.2)					NP_001234113.1(uncharacterized protein LOC778318 precursor [Solanum lycopersicum])
Solyc05g053620.3	5.12176	2.35664	0	0	yes	up	43.6167	252.14	43.33	45.7	41.82	249.85	248.71	257.86	Solyc05g053620.3	F-box protein PP2 (AHRD V3.3 *** A0A059PC27_CICAR)					XP_004239863.1(putative F-box protein PP2-B12 [Solanum lycopersicum])
Solyc02g076690.3	4.03103	2.01115	0	0	yes	up	30.07	136.867	29.46	28.99	31.76	133.47	144.27	132.86	Solyc02g076690.3	Cysteine protease (AHRD V3.3 *** Q7XYU8_ANTAD)	GO:0008234(molecular_function:cysteine-type peptidase activity)				XP_004233043.1(low-temperature-induced cysteine proteinase-like [Solanum lycopersicum])
Solyc02g076710.3	0.255742	-1.96724	0	0	yes	down	673.633	195.51	674.68	692.49	653.73	195.09	196.07	195.37	Solyc02g076710.3	Cysteine protease (AHRD V3.3 *** Q7XYU8_ANTAD)	GO:0008234(molecular_function:cysteine-type peptidase activity)				XP_004233038.1(low-temperature-induced cysteine proteinase-like isoform X2 [Solanum lycopersicum])
Solyc01g099630.3	13.2861	3.73185	0	0	yes	up	7.52667	113.42	7.7	7.96	6.92	110.42	115.35	114.49	Solyc01g099630.3	xyloglucan endotransglucosylase-hydrolase 1	GO:0042546(biological_process:cell wall biogenesis); GO:0005618(cellular_component:cell wall); GO:0016021(cellular_component:integral component of membrane); GO:0048046(cellular_component:apoplast); GO:0071555(biological_process:cell wall organization); GO:0016762(molecular_function:xyloglucan:xyloglucosyl transferase activity); GO:0004553(molecular_function:hydrolase activity, hydrolyzing O-glyc…	K08235	E2.4.1.207		NP_001233858.1(probable xyloglucan endotransglucosylase/hydrolase 1 precursor [Solanum lycopersicum])
Solyc09g083445.1	13.4786	3.7526	0	0	yes	up	42.88	646.38	38.8	48.62	41.22	644.25	645.14	649.75	Solyc09g083445.1	Proteinase inhibitor 1 (AHRD V3.3 *** ICI1_SOLTU)	GO:0005576(cellular_component:extracellular region); GO:0009611(biological_process:response to wounding); GO:0004867(molecular_function:serine-type endopeptidase inhibitor activity)				XP_004247658.1(wound-induced proteinase inhibitor 1 [Solanum lycopersicum])
Solyc09g089610.3	42.0605	5.3944	0	0	yes	up	1.14333	54.84	1.16	1.12	1.15	54.72	54.01	55.79	Solyc09g089610.3	ethylene receptor-like protein (ETR6)	GO:0000155(molecular_function:phosphorelay sensor kinase activity); GO:0038199(molecular_function:ethylene receptor activity); GO:0005789(cellular_component:endoplasmic reticulum membrane); GO:0005515(molecular_function:protein binding); GO:0051740(molecular_function:ethylene binding); GO:0046872(molecular_function:metal ion binding); GO:0016021(cellular_component:integral component of membrane);…	K14509	ETR, ERS	map04016(MAPK signaling pathway - plant); map04075(Plant hormone signal transduction)	NP_001234150.2(ethylene receptor ETR6 precursor [Solanum lycopersicum])
Solyc05g053210.3	0.319647	-1.64545	0	0	yes	down	404.46	147.093	401.23	409.17	402.98	151.82	141.55	147.91	Solyc05g053210.3	Non-specific serine/threonine protein kinase (AHRD V3.3 *** K4C201_SOLLC)	GO:0004674(molecular_function:protein serine/threonine kinase activity); GO:0007165(biological_process:signal transduction); GO:0005524(molecular_function:ATP binding)	K07198	PRKAA, AMPK		TMW94774.1(hypothetical protein EJD97_009807 [Solanum chilense])
Solyc08g066690.3	0.334838	-1.57846	0	0	yes	down	92.53	35.7133	92.19	95.19	90.21	34.35	37.32	35.47	Solyc08g066690.3	Exostosin family protein (AHRD V3.3 *** AT5G25820.1)	GO:0016021(cellular_component:integral component of membrane); GO:0006486(biological_process:protein glycosylation); GO:0016757(molecular_function:transferase activity, transferring glycosyl groups)				XP_004245171.1(probable glycosyltransferase At3g07620 [Solanum lycopersicum])
Solyc01g104130.3	0.243525	-2.03786	0	0	yes	down	150.667	41.6733	141.69	158	152.31	40.23	42	42.79	Solyc01g104130.3	2-oxoglutarate (2OG) and Fe(II)-dependent oxygenase-like protein (AHRD V3.3 *** G5DX62_SILLA)	GO:0055114(biological_process:oxidation-reduction process); GO:0016491(molecular_function:oxidoreductase activity)	K10767	ALKBH5		XP_004230493.1(uncharacterized protein LOC101254040 isoform X1 [Solanum lycopersicum])
Solyc09g082980.3	0.297964	-1.74679	0	0	yes	down	200.13	67.8633	194.69	209.99	195.71	67.86	66.23	69.5	Solyc09g082980.3	DUF506 family protein (AHRD V3.3 *** A0A072VMZ8_MEDTR)					XP_004247620.1(uncharacterized protein LOC101261455 [Solanum lycopersicum])
Solyc05g014000.3	7.9569	2.99221	0	0	yes	up	56.85	513.913	57.73	60.3	52.52	518.41	523.75	499.58	Solyc05g014000.3	Pectate lyase (AHRD V3.3 *** M1AQF5_SOLTU)	GO:0030570(molecular_function:pectate lyase activity); GO:0045490(biological_process:pectin catabolic process); GO:0046872(molecular_function:metal ion binding)	K01728	pel	map00040(Pentose and glucuronate interconversions)	XP_010320956.1(probable pectate lyase 5 [Solanum lycopersicum])
Solyc03g005760.1	9.47043	3.24343	0	0	yes	up	30.5667	326.29	28.16	30.75	32.79	300.49	326.55	351.83	Solyc03g005760.1	chlorophyll a/b-binding protein	GO:0009535(cellular_component:chloroplast thylakoid membrane); GO:0009941(cellular_component:chloroplast envelope); GO:0016168(molecular_function:chlorophyll binding); GO:0009522(cellular_component:photosystem I); GO:0009523(cellular_component:photosystem II); GO:0016021(cellular_component:integral component of membrane); GO:0016020(cellular_component:membrane); GO:0010287(cellular_component:plas…	K08912	LHCB1	map00196(Photosynthesis - antenna proteins)	XP_010317413.1(chlorophyll a-b binding protein 3A, chloroplastic-like [Solanum lycopersicum])
Solyc05g005490.3	0.259296	-1.94733	0	0	yes	down	246.527	72.56	229.04	256.17	254.37	74.49	69.48	73.71	Solyc05g005490.3	carbonic anhydrase	GO:0005737(cellular_component:cytoplasm); GO:0015976(biological_process:carbon utilization); GO:0010119(biological_process:regulation of stomatal movement); GO:0008270(molecular_function:zinc ion binding); GO:0010037(biological_process:response to carbon dioxide); GO:0004089(molecular_function:carbonate dehydratase activity)	K01673	cynT, can	map00910(Nitrogen metabolism)	NP_001296993.1(carbonic anh isoform 1 [Solanum lycopersicum])
Solyc02g065770.3	2.59781	1.3773	0	0	yes	up	78.8533	233.053	77.69	81.06	77.81	230.31	237.93	230.92	Solyc02g065770.3	COBRA protein (AHRD V3.3 *** K4B708_SOLLC)	GO:0052324(biological_process:plant-type cell wall cellulose biosynthetic process); GO:0009664(biological_process:plant-type cell wall organization); GO:0009832(biological_process:plant-type cell wall biogenesis); GO:0010215(biological_process:cellulose microfibril organization); GO:0016049(biological_process:cell growth); GO:0009930(cellular_component:longitudinal side of cell surface); GO:00160…				NP_001265883.1(protein COBRA-like precursor [Solanum lycopersicum])
Solyc04g005100.3	0.342902	-1.54413	0	0	yes	down	77.6067	30.34	76.51	79.04	77.27	30.44	30.27	30.31	Solyc04g005100.3	Myb-like transcription factor family protein (AHRD V3.3 *** A0A061E7E9_THECC)	GO:0005634(cellular_component:nucleus); GO:0008270(molecular_function:zinc ion binding); GO:0003677(molecular_function:DNA binding)				XP_004237073.1(transcription factor MYB1R1 [Solanum lycopersicum])
Solyc02g082900.3	15.1774	3.92386	0	0	yes	up	5.24333	76.02	5.01	4.42	6.3	73.52	75.12	79.42	Solyc02g082900.3	Adipocyte plasma membrane-associated protein (AHRD V3.3 *** W9T0J8_9ROSA)	GO:0016844(molecular_function:strictosidine synthase activity); GO:0009058(biological_process:biosynthetic process); GO:0016021(cellular_component:integral component of membrane)				XP_004232552.1(protein STRICTOSIDINE SYNTHASE-LIKE 6 [Solanum lycopersicum])
Solyc04g082200.2	4.5978	2.20094	0	0	yes	up	130.94	682.443	124.49	129.12	139.21	700.93	679.31	667.09	Solyc04g082200.2	LOW QUALITY:dehydrin	GO:0006950(biological_process:response to stress); GO:0009415(biological_process:response to water)				NP_001316365.1(dehydrin [Solanum lycopersicum])
Solyc06g009190.3	13.774	3.78388	0	0	yes	up	15.2433	238.82	15.8	15.09	14.84	240.32	239.33	236.81	Solyc06g009190.3	Pectinesterase (AHRD V3.3 *** K4C3U9_SOLLC)	GO:0042545(biological_process:cell wall modification); GO:0005618(cellular_component:cell wall); GO:0030599(molecular_function:pectinesterase activity); GO:0045330(molecular_function:aspartyl esterase activity); GO:0004857(molecular_function:enzyme inhibitor activity); GO:0045490(biological_process:pectin catabolic process)	K01051	E3.1.1.11	map00040(Pentose and glucuronate interconversions)	XP_010321856.1(pectinesterase [Solanum lycopersicum])
Solyc12g009300.3	18.5176	4.21083	0	0	yes	up	36.6667	773.917	36.51	35.59	37.9	788.94	800.11	732.7	Solyc12g009300.3	sucrose synthase (SuSy)	GO:0016157(molecular_function:sucrose synthase activity); GO:0005985(biological_process:sucrose metabolic process)	K00695	E2.4.1.13	map00500(Starch and sucrose metabolism)	NP_001234655.2(sucrose synthase [Solanum lycopersicum])
Solyc05g014390.3	0.155983	-2.68054	0	0	yes	down	51.39	9.14333	53.57	51.23	49.37	9.58	9.79	8.06	Solyc05g014390.3	ABC subfamily C transporter (AHRD V3.3 *** A0A077RXF4_WHEAT)	GO:0003676(molecular_function:nucleic acid binding); GO:0042626(molecular_function:ATPase activity, coupled to transmembrane movement of substances); GO:0016021(cellular_component:integral component of membrane); GO:0016887(molecular_function:ATPase activity); GO:0005524(molecular_function:ATP binding)	K05666	ABCC2	map02010(ABC transporters)	XP_004239178.1(putative ABC transporter C family member 15 [Solanum lycopersicum])
Solyc01g109180.3	4.88453	2.28822	0	0	yes	up	11.32	63.04	10.87	11.61	11.48	65.74	61.38	62	Solyc01g109180.3	Long-Chain Acyl-CoA Synthetase (AHRD V3.3 *** A0A0G2SJ83_SALMI)	GO:0010143(biological_process:cutin biosynthetic process); GO:0010311(biological_process:lateral root formation); GO:0005783(cellular_component:endoplasmic reticulum); GO:0031957(molecular_function:very long-chain fatty acid-CoA ligase activity); GO:0050832(biological_process:defense response to fungus); GO:0003824(molecular_function:catalytic activity); GO:0004467(molecular_function:long-chain f…	K01897	ACSL, fadD	map04146(Peroxisome); map00071(Fatty acid degradation); map00061(Fatty acid biosynthesis)	XP_004230844.1(long chain acyl-CoA synthetase 2 [Solanum lycopersicum])
Solyc10g005100.3	0.238274	-2.06931	0	0	yes	down	724.64	195.303	676.15	754.13	743.64	187.99	190.11	207.81	Solyc10g005100.3	plasma-membrane associated cation-binding protein 1 (AHRD V3.3 *** AT4G20260.6)	GO:0046658(cellular_component:anchored component of plasma membrane); GO:0051716(biological_process:cellular response to stimulus)				XP_004248413.1(plasma membrane-associated cation-binding protein 1 [Solanum lycopersicum])
Solyc01g086920.3	3.39125	1.76182	0	0	yes	up	95.0667	365.183	88.81	98.35	98.04	365.53	364.15	365.87	Solyc01g086920.3	Leucine-rich repeat receptor-like protein kinase family (AHRD V3.3 *** A0A0K9PVU5_ZOSMR)	GO:0005515(molecular_function:protein binding)				XP_004229610.1(DNA damage-repair/toleration protein DRT100 [Solanum lycopersicum])
Solyc09g014350.3	22.4797	4.49055	0	0	yes	up	8.25	211.29	7.76	7.42	9.57	224.84	205.71	203.32	Solyc09g014350.3	Glycerol-3-phosphate acyltransferase (AHRD V3.3 *** G7L6J6_MEDTR)	GO:0016021(cellular_component:integral component of membrane); GO:0016746(molecular_function:transferase activity, transferring acyl groups); GO:0008152(biological_process:metabolic process)	K13508	GPAT	map00564(Glycerophospholipid metabolism); map00561(Glycerolipid metabolism)	NP_001315360.1(glycerol-3-phosphate 2-O-acyltransferase 6 [Solanum lycopersicum])
Solyc08g005560.3	0.263841	-1.92226	0	0	yes	down	191.603	59.0267	186.99	189.49	198.33	59.6	62.89	54.59	Solyc08g005560.3	transglutaminase-like and tetratricopeptide repeat-containing protein					NP_001308580.1(transglutaminase-like and tetratricopeptide repeat-containing protein isoform 2 [Solanum lycopersicum])
Solyc10g085880.1	0.269232	-1.89308	0	0	yes	down	610.57	186.007	620.45	601.72	609.54	184.92	197.37	175.73	Solyc10g085880.1	Glycosyltransferase (AHRD V3.3 *** K4DF51_SOLLC)	GO:0005737(cellular_component:cytoplasm); GO:0043231(cellular_component:intracellular membrane-bounded organelle); GO:0005634(cellular_component:nucleus); GO:0008152(biological_process:metabolic process); GO:0080043(molecular_function:quercetin 3-O-glucosyltransferase activity); GO:0080044(molecular_function:quercetin 7-O-glucosyltransferase activity); GO:0016758(molecular_function:transferase ac…	K13496	UGT73C		NP_001348277.1(UDP-glycosyltransferase 73C4 [Solanum lycopersicum])
Solyc05g018510.3	4.83194	2.2726	0	0	yes	up	12.3	67.8267	13.3	11.35	12.25	73.03	68.18	62.27	Solyc05g018510.3	Drug resistance transporter-like ABC domain protein (AHRD V3.3 *** G7JU55_MEDTR)	GO:0042335(biological_process:cuticle development); GO:0016021(cellular_component:integral component of membrane); GO:0016020(cellular_component:membrane); GO:0016887(molecular_function:ATPase activity); GO:0005886(cellular_component:plasma membrane); GO:0005524(molecular_function:ATP binding)				XP_010321067.1(ABC transporter G family member 32 [Solanum lycopersicum])
Solyc08g079870.3	9.81864	3.29552	0	0	yes	up	9.44	105.443	9.72	9.79	8.81	108.18	104.85	103.3	Solyc08g079870.3	subtilisin	GO:0004252(molecular_function:serine-type endopeptidase activity); GO:0006508(biological_process:proteolysis)				NP_001233982.1(subtilisin-like protease precursor [Solanum lycopersicum])
Solyc12g009930.2	22.1779	4.47105	0	0	yes	up	5.25667	132.313	5.05	5.51	5.21	131.25	137.15	128.54	Solyc12g009930.2	Glycosyltransferase (AHRD V3.3 *** K4DC81_SOLLC)	GO:0016758(molecular_function:transferase activity, transferring hexosyl groups); GO:0008152(biological_process:metabolic process)	K13495	CISZOG	map00908(Zeatin biosynthesis)	XP_004251744.1(zeatin O-glucosyltransferase [Solanum lycopersicum])
Solyc01g109790.3	10.7144	3.42148	0	0	yes	up	3.17667	38.8067	2.9	3.62	3.01	36.74	40.94	38.74	Solyc01g109790.3	ADP-glucose pyrophosphorylase large subunit 1	GO:0016779(molecular_function:nucleotidyltransferase activity); GO:0005978(biological_process:glycogen biosynthetic process); GO:0008878(molecular_function:glucose-1-phosphate adenylyltransferase activity); GO:0009058(biological_process:biosynthetic process); GO:0009501(cellular_component:amyloplast); GO:0019252(biological_process:starch biosynthetic process); GO:0005524(molecular_function:ATP bi…	K00975	glgC	map00520(Amino sugar and nucleotide sugar metabolism); map00500(Starch and sucrose metabolism)	NP_001233918.2(ADP-glucose pyrophosphorylase large subunit [Solanum lycopersicum])
Solyc03g123630.3	3.59035	1.84412	0	0	yes	up	196.053	801.337	193.42	205.33	189.41	819.66	807.59	776.76	Solyc03g123630.3	pectin methylesterase	GO:0042545(biological_process:cell wall modification); GO:0046910(molecular_function:pectinesterase inhibitor activity); GO:0005618(cellular_component:cell wall); GO:0016021(cellular_component:integral component of membrane); GO:0030599(molecular_function:pectinesterase activity); GO:0005576(cellular_component:extracellular region); GO:0045330(molecular_function:aspartyl esterase activity); GO:00…	K01051	E3.1.1.11	map00040(Pentose and glucuronate interconversions)	NP_001233857.2(pectinesterase/pectinesterase inhibitor U1 precursor [Solanum lycopersicum])
Solyc09g005320.3	0.0928474	-3.429	0	0	yes	down	43.57	4.69	43.38	43.64	43.69	4.63	5.15	4.29	Solyc09g005320.3	RING/U-box superfamily protein (AHRD V3.3 *** AT5G01450.1)	GO:0016021(cellular_component:integral component of membrane); GO:0008270(molecular_function:zinc ion binding); GO:0005515(molecular_function:protein binding)				XP_004246765.1(uncharacterized protein LOC101252808 isoform X1 [Solanum lycopersicum])
Solyc12g009800.2	8.26652	3.04728	0	0	yes	up	7.68333	72.1167	7.04	8.01	8	72.92	74	69.43	Solyc12g009800.2	Purple acid phosphatase (AHRD V3.3 *** K4DC68_SOLLC)	GO:0016787(molecular_function:hydrolase activity); GO:0005773(cellular_component:vacuole); GO:0005829(cellular_component:cytosol); GO:0055062(biological_process:phosphate ion homeostasis); GO:0046872(molecular_function:metal ion binding); GO:0009505(cellular_component:plant-type cell wall); GO:0003993(molecular_function:acid phosphatase activity)				XP_004251734.1(bifunctional purple acid phosphatase 26 [Solanum lycopersicum])
Solyc03g083910.4	0.468961	-1.09246	0	0	yes	down	723.093	385.98	701.01	750.89	717.38	388.26	391.79	377.89	Solyc03g083910.4	Acid beta-fructofuranosidase	GO:0005975(biological_process:carbohydrate metabolic process); GO:0016021(cellular_component:integral component of membrane); GO:0005985(biological_process:sucrose metabolic process); GO:0005775(cellular_component:vacuolar lumen); GO:0004564(molecular_function:beta-fructofuranosidase activity); GO:0004575(molecular_function:sucrose alpha-glucosidase activity)	K01193	INV, sacA	map00500(Starch and sucrose metabolism); map00052(Galactose metabolism)	NP_001234843.2(acid beta-fructofuranosidase precursor [Solanum lycopersicum])
Solyc02g070800.2	3.98165	1.99336	0	0	yes	up	100.88	455.35	96.83	102.76	103.05	442.03	465.65	458.37	Solyc02g070800.2	Thiamine monophosphate synthase (AHRD V3.3 *** I3SV46_MEDTR)	GO:0003824(molecular_function:catalytic activity)				XP_004233104.1(uncharacterized protein ycf23 [Solanum lycopersicum])
Solyc12g009560.2	6.16513	2.62413	0	0	yes	up	17.5867	123.62	16.06	17.29	19.41	129.33	127.06	114.47	Solyc12g009560.2	EIN3-binding F-box protein 1	GO:0016567(biological_process:protein ubiquitination); GO:0006511(biological_process:ubiquitin-dependent protein catabolic process); GO:0031146(biological_process:SCF-dependent proteasomal ubiquitin-dependent protein catabolic process); GO:0005515(molecular_function:protein binding); GO:0019005(cellular_component:SCF ubiquitin ligase complex)	K14515	EBF1_2	map04016(MAPK signaling pathway - plant); map04075(Plant hormone signal transduction)	NP_001234858.1(EIN3-binding F-box protein 1 [Solanum lycopersicum])
Solyc01g110000.3	0.145296	-2.78294	0	0	yes	down	323.643	53.59	324.62	325.56	320.75	54.68	53.75	52.34	Solyc01g110000.3	Beta-galactosidase (AHRD V3.3 *** A0A0V0ITW0_SOLCH)	GO:0005975(biological_process:carbohydrate metabolic process); GO:0004565(molecular_function:beta-galactosidase activity)				XP_010315322.1(beta-galactosidase 3-like [Solanum lycopersicum])
Solyc02g084240.3	0.287963	-1.79605	0	0	yes	down	691.49	225.233	636.15	735	703.32	227.3	213.91	234.49	Solyc02g084240.3	H1 histone-like protein	GO:0031936(biological_process:negative regulation of chromatin silencing); GO:0016584(biological_process:nucleosome positioning); GO:0006334(biological_process:nucleosome assembly); GO:0003677(molecular_function:DNA binding); GO:0030261(biological_process:chromosome condensation); GO:0006355(biological_process:regulation of transcription, DNA-templated); GO:0031492(molecular_function:nucleosomal …	K11275	H1_5		NP_001234389.1(H1 histone-like protein [Solanum lycopersicum])
Solyc03g121540.3	0.40629	-1.29942	0	0	yes	down	177.993	82.4167	176.69	176.8	180.49	84.52	82.35	80.38	Solyc03g121540.3	beta-galactosidase 3	GO:0005618(cellular_component:cell wall); GO:0005975(biological_process:carbohydrate metabolic process); GO:0004565(molecular_function:beta-galactosidase activity); GO:0030246(molecular_function:carbohydrate binding); GO:0005773(cellular_component:vacuole)				NP_001234303.1(beta-galactosidase precursor [Solanum lycopersicum])
Solyc07g049440.3	5.16441	2.3686	0	0	yes	up	29.0033	170.147	27.51	30.92	28.58	173	169.48	167.96	Solyc07g049440.3	GDSL esterase/lipase (AHRD V3.3 *** W9S4N1_9ROSA)	GO:0004806(molecular_function:triglyceride lipase activity); GO:0016788(molecular_function:hydrolase activity, acting on ester bonds)				XP_004243509.1(GDSL esterase/lipase At2g04570 [Solanum lycopersicum])
Solyc01g057000.3	0.177216	-2.49642	0	0	yes	down	669.04	134.583	653.35	701.17	652.6	133.53	129.31	140.91	Solyc01g057000.3	Universal stress protein	GO:0006950(biological_process:response to stress)				NP_001306106.1(universal stress protein isoform 1 [Solanum lycopersicum])
Solyc06g053840.3	0.183572	-2.44558	0	0	yes	down	370.19	76.9767	350.5	394.73	365.34	79.13	76.87	74.93	Solyc06g053840.3	auxin-regulated IAA4	GO:0006355(biological_process:regulation of transcription, DNA-templated); GO:0005634(cellular_component:nucleus); GO:0009734(biological_process:auxin-activated signaling pathway)	K14484	IAA	map04075(Plant hormone signal transduction)	NP_001266256.1(auxin-responsive protein IAA4 [Solanum lycopersicum])
Solyc03g120420.3	0.127958	-2.96625	0	0	yes	down	713.853	102.21	727.91	706.62	707.03	104.19	100.22	102.22	Solyc03g120420.3	Peptide-N4-(N-acetyl-beta-glucosaminyl)asparagine amidase A protein (AHRD V3.3 --* AT3G14920.1)	None	None	None	None	None
Solyc06g035580.3	19.2399	4.26603	0	0	yes	up	16.28	356.443	16.01	16.18	16.65	375.24	345.8	348.29	Solyc06g035580.3	Glucose-methanol-choline (GMC) oxidoreductase family protein (AHRD V3.3 *** AT5G51950.3)	GO:0050660(molecular_function:flavin adenine dinucleotide binding); GO:0016614(molecular_function:oxidoreductase activity, acting on CH-OH group of donors); GO:0055114(biological_process:oxidation-reduction process)				NP_001304261.1(protein HOTHEAD precursor [Solanum lycopersicum])
Solyc11g020040.2	0.279836	-1.83735	0	0	yes	down	144.08	45.93	144.09	146.5	141.65	47.25	46.83	43.71	Solyc11g020040.2	heat shock protein 70	GO:0006457(biological_process:protein folding); GO:0051082(molecular_function:unfolded protein binding); GO:0005524(molecular_function:ATP binding)	K03283	HSPA1s	map04144(Endocytosis); map04141(Protein processing in endoplasmic reticulum); map03040(Spliceosome)	NP_001233780.2(heat shock protein 70 [Solanum lycopersicum])
Solyc12g099430.2	0.312714	-1.67708	4.97e-307	9.01e-305	yes	down	155.407	55.2833	149.76	164.73	151.73	55.37	54.4	56.08	Solyc12g099430.2	Epoxide hydrolase (AHRD V3.3 *** A0A072UTA2_MEDTR)	GO:0003824(molecular_function:catalytic activity); GO:0016787(molecular_function:hydrolase activity)				XP_004252913.1(uncharacterized protein LOC101263888 [Solanum lycopersicum])
Solyc08g006770.3	4.4403	2.15066	6.25e-306	1.12e-303	yes	up	25.4133	128.147	24.03	25.86	26.35	126.89	129.96	127.59	Solyc08g006770.3	2-oxoglutarate and Fe(II)-dependent oxygenase superfamily protein, putative (AHRD V3.3 *** A0A061E128_THECC)	GO:0046872(molecular_function:metal ion binding); GO:0055114(biological_process:oxidation-reduction process); GO:0051213(molecular_function:dioxygenase activity); GO:0016491(molecular_function:oxidoreductase activity)				XP_004244522.1(protein DMR6-LIKE OXYGENASE 2 [Solanum lycopersicum])
Solyc01g065980.3	2.87452	1.52332	3.4e-305	6.06e-303	yes	up	161.157	524.987	150.51	169.43	163.53	523.51	511.45	540	Solyc01g065980.3	Ethylene Response Factor E.4	GO:0003700(molecular_function:transcription factor activity, sequence-specific DNA binding); GO:0006355(biological_process:regulation of transcription, DNA-templated); GO:0005634(cellular_component:nucleus); GO:0003677(molecular_function:DNA binding)	K09286	EREBP		NP_001266125.1(ethylene response factor [Solanum lycopersicum])
Solyc05g010810.1	0.461448	-1.11576	1.12e-304	1.98e-302	yes	down	242.007	127.06	243.41	248.31	234.3	128.03	125.6	127.55	Solyc05g010810.1	Phosphatidylinositol 4-kinase (AHRD V3.3 *** J3R305_GOSBA)	GO:0016301(molecular_function:kinase activity)				XP_004239016.1(phosphatidylinositol 4-kinase gamma 7-like [Solanum lycopersicum])
Solyc11g007540.2	28.9282	4.8544	1.17e-300	2.05e-298	yes	up	1.68667	55.4133	1.81	1.8	1.45	58.13	53.11	55	Solyc11g007540.2	cytochrome P450 77 A20	GO:0004497(molecular_function:monooxygenase activity); GO:0020037(molecular_function:heme binding); GO:0016021(cellular_component:integral component of membrane); GO:0016705(molecular_function:oxidoreductase activity, acting on paired donors, with incorporation or reduction of molecular oxygen); GO:0005506(molecular_function:iron ion binding); GO:0055114(biological_process:oxidation-reduction pro…				NP_001310230.1(cytochrome P450 77 A20 [Solanum lycopersicum])
Solyc11g068950.2	0.393547	-1.34539	3.26e-300	5.69e-298	yes	down	172.837	77.48	170.64	176.66	171.21	74.77	82.45	75.22	Solyc11g068950.2	BEL1-related homeotic protein 11 (AHRD V3.3 *** Q8LLE3_SOLTU)	GO:0006355(biological_process:regulation of transcription, DNA-templated); GO:0005634(cellular_component:nucleus); GO:0003677(molecular_function:DNA binding)				XP_010313381.1(BEL1-like homeodomain protein 1 [Solanum lycopersicum])
Solyc11g011920.2	2.75851	1.46389	1.69e-299	2.92e-297	yes	up	111.05	348.43	106.25	115.04	111.86	343.6	337.53	364.16	Solyc11g011920.2	Glutamate decarboxylase (AHRD V3.3 *** B1Q3F1_SOLLC)	GO:0005829(cellular_component:cytosol); GO:0016831(molecular_function:carboxy-lyase activity); GO:0019752(biological_process:carboxylic acid metabolic process); GO:0004351(molecular_function:glutamate decarboxylase activity); GO:0006536(biological_process:glutamate metabolic process); GO:0005516(molecular_function:calmodulin binding); GO:0006538(biological_process:glutamate catabolic process); GO…	K01580	E4.1.1.15, gadB, gadA, GAD	map00250(Alanine, aspartate and glutamate metabolism); map00430(Taurine and hypotaurine metabolism); map00410(beta-Alanine metabolism); map00650(Butanoate metabolism)	NP_001233822.1(glutamate decarboxylase isoform2 [Solanum lycopersicum])
Solyc01g081060.3	0.352775	-1.50318	2.97e-298	5.09e-296	yes	down	242.327	96.99	235.66	251.86	239.46	97.08	95.99	97.9	Solyc01g081060.3	xyloglucan endotransglucosylase-hydrolase XTH5	GO:0042546(biological_process:cell wall biogenesis); GO:0006073(biological_process:cellular glucan metabolic process); GO:0005618(cellular_component:cell wall); GO:0048046(cellular_component:apoplast); GO:0071555(biological_process:cell wall organization); GO:0016762(molecular_function:xyloglucan:xyloglucosyl transferase activity); GO:0004553(molecular_function:hydrolase activity, hydrolyzing O-g…	K08235	E2.4.1.207		AAS46240.1(xyloglucan endotransglucosylase-hydrolase XTH5 [Solanum lycopersicum])
Solyc07g056670.3	42.7282	5.41712	3.92e-298	6.68e-296	yes	up	2.04	99.1633	1.83	1.82	2.47	95.61	95.59	106.29	Solyc07g056670.3	gibberellin 2-oxidase 2	GO:0052634(molecular_function:C-19 gibberellin 2-beta-dioxygenase activity); GO:0051213(molecular_function:dioxygenase activity); GO:0045487(biological_process:gibberellin catabolic process); GO:0046872(molecular_function:metal ion binding); GO:0055114(biological_process:oxidation-reduction process); GO:0016491(molecular_function:oxidoreductase activity)	K04125	E1.14.11.13	map00904(Diterpenoid biosynthesis)	NP_001234338.1(gibberellin 2-oxidase 2 [Solanum lycopersicum])
Solyc08g079430.3	0.396803	-1.33351	3.97e-295	6.67e-293	yes	down	265.95	120.28	263.5	281.16	253.19	122.96	119.51	118.37	Solyc08g079430.3	partialcopper-containing amine oxidase	GO:0005507(molecular_function:copper ion binding); GO:0009308(biological_process:amine metabolic process); GO:0005773(cellular_component:vacuole); GO:0016021(cellular_component:integral component of membrane); GO:0005802(cellular_component:trans-Golgi network); GO:0008131(molecular_function:primary amine oxidase activity); GO:0015074(biological_process:DNA integration); GO:0003676(molecular_funct…	K00276	AOC3, AOC2, tynA	map00260(Glycine, serine and threonine metabolism); map00960(Tropane, piperidine and pyridine alkaloid biosynthesis); map00950(Isoquinoline alkaloid biosynthesis); map00360(Phenylalanine metabolism); map00350(Tyrosine metabolism); map00410(beta-Alanine metabolism)	NP_001296994.1(copper amine oxidase precursor [Solanum lycopersicum])
Solyc04g008290.3	0.299958	-1.73717	2.76e-294	4.59e-292	yes	down	47.03	15.56	49.04	43.57	48.48	16.19	16.34	14.15	Solyc04g008290.3	microtubule-associated protein 65-7 (AHRD V3.3 *** AT1G14690.2)	GO:0000910(biological_process:cytokinesis); GO:0008017(molecular_function:microtubule binding); GO:0000226(biological_process:microtubule cytoskeleton organization)	K16732	PRC1		XP_004236913.1(65-kDa microtubule-associated protein 6 [Solanum lycopersicum])
Solyc10g039290.2	9.86347	3.3021	4.05e-292	6.71e-290	yes	up	1.98667	24.4567	2.29	1.77	1.9	23.89	25.48	24	Solyc10g039290.2	Nitrate transporter protein 1.2-like protein (AHRD V3.3 *** A0A0H3WEV3_CAMSI)	GO:0016020(cellular_component:membrane); GO:0005215(molecular_function:transporter activity); GO:0022857(molecular_function:transmembrane transporter activity); GO:0006810(biological_process:transport); GO:0016021(cellular_component:integral component of membrane)	K14638	SLC15A3_4, PHT		XP_004248524.1(protein NRT1/ PTR FAMILY 4.5 [Solanum lycopersicum])
Solyc03g116220.1	0.331527	-1.5928	1.23e-288	2.02e-286	yes	down	352.427	132.233	344.23	373.78	339.27	129.46	139.6	127.64	Solyc03g116220.1	LOW QUALITY:WD-40 repeat family protein / beige-like protein (AHRD V3.3 --* AT2G45540.6)	None	None	None	None	None
Solyc03g080100.3	4.71124	2.23611	1.75e-288	2.84e-286	yes	up	32.7167	174.94	29.18	35.95	33.02	178.12	166.74	179.96	Solyc03g080100.3	Heavy metal transport/detoxification superfamily protein (AHRD V3.3 *-* AT5G24580.4)	GO:0046872(molecular_function:metal ion binding); GO:0030001(biological_process:metal ion transport)				XP_004235034.1(heavy metal-associated isoprenylated plant protein 9-like [Solanum lycopersicum])
Solyc07g040680.3	0.172793	-2.53288	1.42e-287	2.28e-285	yes	down	117.78	23.1167	111.28	124	118.06	23.94	20.67	24.74	Solyc07g040680.3	SolycHsfA9	GO:0003700(molecular_function:transcription factor activity, sequence-specific DNA binding); GO:0043565(molecular_function:sequence-specific DNA binding); GO:0005634(cellular_component:nucleus); GO:0006355(biological_process:regulation of transcription, DNA-templated)	K09419	HSFF		XP_004243750.1(heat stress transcription factor A-2-like [Solanum lycopersicum])
Solyc04g054257.1	0.0682392	-3.87326	1.76e-285	2.81e-283	yes	down	51.43	3.99	54.65	53.39	46.25	4.1	3.94	3.93	Solyc04g054257.1	Cytochrome P450 family protein (AHRD V3.3 *** B9HFW5_POPTR)	GO:0004497(molecular_function:monooxygenase activity); GO:0020037(molecular_function:heme binding); GO:0016021(cellular_component:integral component of membrane); GO:0016705(molecular_function:oxidoreductase activity, acting on paired donors, with incorporation or reduction of molecular oxygen); GO:0005506(molecular_function:iron ion binding); GO:0055114(biological_process:oxidation-reduction pro…	K20562	CYP736A		XP_004253509.1(cytochrome P450 CYP736A12 [Solanum lycopersicum])
Solyc05g054210.3	3.37801	1.75618	2e-285	3.17e-283	yes	up	40.8033	155.267	37.93	41.37	43.11	157.98	154.95	152.87	Solyc05g054210.3	proline-rich protein	GO:0046872(molecular_function:metal ion binding); GO:0030001(biological_process:metal ion transport)				NP_001333383.1(drought-related protein PKE1 [Solanum lycopersicum])
Solyc07g008210.3	23.5037	4.55482	7.63e-283	1.2e-280	yes	up	4.17667	111.05	4.49	3.97	4.07	102.6	121.7	108.85	Solyc07g008210.3	Tetratricopeptide repeat (TPR)-like superfamily protein (AHRD V3.3 *-* AT1G80130.1)	GO:0005515(molecular_function:protein binding)				XP_004242780.1(uncharacterized protein LOC101248118 [Solanum lycopersicum])
Solyc07g009380.3	0.349465	-1.51678	1.26e-280	1.97e-278	yes	down	229.997	91.1167	223.02	235.16	231.81	87.75	93.86	91.74	Solyc07g009380.3	xyloglucan endotransglucosylase-hydrolase 2	GO:0042546(biological_process:cell wall biogenesis); GO:0005618(cellular_component:cell wall); GO:0048046(cellular_component:apoplast); GO:0071555(biological_process:cell wall organization); GO:0016762(molecular_function:xyloglucan:xyloglucosyl transferase activity); GO:0004553(molecular_function:hydrolase activity, hydrolyzing O-glycosyl compounds); GO:0010411(biological_process:xyloglucan metab…	K08235	E2.4.1.207		NP_001234342.1(xyloglucan endotransglycosylase LeXET2 precursor [Solanum lycopersicum])
Solyc08g006110.3	0.245406	-2.02676	2.42e-279	3.76e-277	yes	down	112.337	31.32	110.75	115.86	110.4	33.3	30.67	29.99	Solyc08g006110.3	BZIP transcription factor (AHRD V3.3 *** G7I545_MEDTR)	GO:0043565(molecular_function:sequence-specific DNA binding); GO:0003700(molecular_function:transcription factor activity, sequence-specific DNA binding); GO:0005634(cellular_component:nucleus); GO:0006355(biological_process:regulation of transcription, DNA-templated); GO:0071333(biological_process:cellular response to glucose stimulus); GO:0046982(molecular_function:protein heterodimerization ac…				XP_004244469.1(bZIP transcription factor RISBZ4 [Solanum lycopersicum])
Solyc01g111570.3	2.87504	1.52358	5.18e-277	7.95e-275	yes	up	39.1967	128.45	38.3	42.13	37.16	129.78	130.92	124.65	Solyc01g111570.3	Kinase family protein (AHRD V3.3 *** B9H1A0_POPTR)	GO:0016021(cellular_component:integral component of membrane); GO:0006950(biological_process:response to stress); GO:0005524(molecular_function:ATP binding); GO:0004672(molecular_function:protein kinase activity)				XP_010315381.1(probable receptor-like serine/threonine-protein kinase At5g57670 [Solanum lycopersicum])
Solyc09g011580.2	15.2121	3.92714	8.5e-277	1.29e-274	yes	up	6.85667	117.953	6.35	6.62	7.6	116.94	116.74	120.18	Solyc09g011580.2	Glutathione S-transferase-like protein (AHRD V3.3 *** F8UX80_SOLHA)	GO:0005737(cellular_component:cytoplasm); GO:0016740(molecular_function:transferase activity); GO:0004364(molecular_function:glutathione transferase activity); GO:0005515(molecular_function:protein binding); GO:0006749(biological_process:glutathione metabolic process)	K00799	GST, gst	map00480(Glutathione metabolism)	XP_004246382.1(probable glutathione S-transferase [Solanum lycopersicum])
Solyc01g009300.3	3.95158	1.98243	2.46e-275	3.72e-273	yes	up	12.5433	56.5167	13.43	11.83	12.37	57.8	58.78	52.97	Solyc01g009300.3	Kinase (AHRD V3.3 *** D7LMI5_ARALL)	GO:0005524(molecular_function:ATP binding); GO:0004672(molecular_function:protein kinase activity)	K08857	NEK1_4_5		XP_004228463.1(serine/threonine-protein kinase Nek5-like [Solanum lycopersicum])
Solyc06g065260.3	0.323232	-1.62936	2.01e-274	3.03e-272	yes	down	45.1567	16.6633	45.46	46.08	43.93	17.03	16.32	16.64	Solyc06g065260.3	Receptor-like protein kinase HSL1 (AHRD V3.3 *** W9T2E3_9ROSA)	GO:0004674(molecular_function:protein serine/threonine kinase activity); GO:0016021(cellular_component:integral component of membrane); GO:0004523(molecular_function:RNA-DNA hybrid ribonuclease activity); GO:0003676(molecular_function:nucleic acid binding); GO:0005524(molecular_function:ATP binding)				XP_010322765.1(receptor protein-tyrosine kinase CEPR2-like [Solanum lycopersicum])
Solyc12g011420.2	0.296369	-1.75453	5.4e-274	8.06e-272	yes	down	70.31	23.4767	69.91	69.39	71.63	23.75	24.96	21.72	Solyc12g011420.2	Calcium-dependent lipid-binding domain protein (AHRD V3.3 *** A0A072VA30_MEDTR)	GO:0016021(cellular_component:integral component of membrane); GO:0008289(molecular_function:lipid binding); GO:0005515(molecular_function:protein binding); GO:0006869(biological_process:lipid transport)				XP_004251834.1(C2 domain-containing protein At1g53590 [Solanum lycopersicum])
Solyc03g114860.3	6.55963	2.71361	8.22e-272	1.22e-269	yes	up	11.5533	86.2633	11.34	11.61	11.71	85.25	85.86	87.68	Solyc03g114860.3	UDP-arabinose mutase-like protein	GO:0016866(molecular_function:intramolecular transferase activity); GO:0030244(biological_process:cellulose biosynthetic process); GO:0005525(molecular_function:GTP binding); GO:0003924(molecular_function:GTPase activity); GO:0071669(biological_process:plant-type cell wall organization or biogenesis)	K13379	RGP, UTM	map00520(Amino sugar and nucleotide sugar metabolism)	NP_001334262.1(UDP-arabinose mutase-like protein [Solanum lycopersicum])
Solyc07g007930.3	2.44627	1.29058	1.2e-271	1.77e-269	yes	up	44.41	123.797	45.13	44.44	43.66	124.48	124.51	122.4	Solyc07g007930.3	Alkaline alpha-galactosidase seed imbibition protein (AHRD V3.3 *** Q8H6N3_SOLLC)	GO:0003824(molecular_function:catalytic activity); GO:0016757(molecular_function:transferase activity, transferring glycosyl groups)	K06617	E2.4.1.82	map00052(Galactose metabolism)	XP_004242758.2(probable galactinol--sucrose galactosyltransferase 6 isoform X1 [Solanum lycopersicum])
Solyc09g098290.3	2.84987	1.5109	2.25e-271	3.29e-269	yes	up	23.2933	75.6733	23.73	23.53	22.62	76.65	76.09	74.28	Solyc09g098290.3	Receptor protein kinase, putative (AHRD V3.3 *** B9RWV4_RICCO)	GO:0016021(cellular_component:integral component of membrane); GO:0005524(molecular_function:ATP binding); GO:0004672(molecular_function:protein kinase activity)				XP_004247993.1(probably inactive leucine-rich repeat receptor-like protein kinase At3g28040 [Solanum lycopersicum])
Solyc05g053810.3	2.52247	1.33483	1.63e-270	2.37e-268	yes	up	73.24	210.083	70.95	74.22	74.55	204.42	212.99	212.84	Solyc05g053810.3	Serine hydroxymethyltransferase (AHRD V3.3 *** M1BAA6_SOLTU)	GO:0004372(molecular_function:glycine hydroxymethyltransferase activity); GO:0035999(biological_process:tetrahydrofolate interconversion); GO:0016740(molecular_function:transferase activity); GO:0019264(biological_process:glycine biosynthetic process from serine); GO:0030170(molecular_function:pyridoxal phosphate binding); GO:0008168(molecular_function:methyltransferase activity)	K00600	glyA, SHMT	map00460(Cyanoamino acid metabolism); map00630(Glyoxylate and dicarboxylate metabolism); map00670(One carbon pool by folate); map00260(Glycine, serine and threonine metabolism)	XP_004239849.1(serine hydroxymethyltransferase 4 [Solanum lycopersicum])
Solyc01g094700.3	4.88397	2.28806	3.42e-270	4.95e-268	yes	up	19.13	106.317	18.09	18.5	20.8	112.79	107.13	99.03	Solyc01g094700.3	Glycerol-3-phosphate acyltransferase (AHRD V3.3 *** G7LBQ7_MEDTR)	GO:0016021(cellular_component:integral component of membrane); GO:0016746(molecular_function:transferase activity, transferring acyl groups); GO:0008152(biological_process:metabolic process)	K13508	GPAT	map00564(Glycerophospholipid metabolism); map00561(Glycerolipid metabolism)	XP_010326475.1(glycerol-3-phosphate 2-O-acyltransferase 4 [Solanum lycopersicum])
Solyc05g005700.3	0.476317	-1.07	1.38e-269	1.98e-267	yes	down	363.387	196.897	360.56	365.01	364.59	201.45	192.46	196.78	Solyc05g005700.3	aldehyde dehydrogenase family 2 member B7d	GO:0004029(molecular_function:aldehyde dehydrogenase (NAD) activity); GO:0043878(molecular_function:glyceraldehyde-3-phosphate dehydrogenase (NAD+) (non-phosphorylating) activity); GO:0016620(molecular_function:oxidoreductase activity, acting on the aldehyde or oxo group of donors, NAD or NADP as acceptor); GO:0008152(biological_process:metabolic process); GO:0055114(biological_process:oxidation-…	K00128	ALDH	map00310(Lysine degradation); map00280(Valine, leucine and isoleucine degradation); map00330(Arginine and proline metabolism); map00903(Limonene and pinene degradation); map00053(Ascorbate and aldarate metabolism); map00380(Tryptophan metabolism); map00010(Glycolysis / Gluconeogenesis); map00620(Pyruvate metabolism); map00071(Fatty acid degradation); map00340(Histidine metabolism); map00561(Glyce…	NP_001333533.1(aldehyde dehydrogenase family 2 member B7d [Solanum lycopersicum])
Solyc12g014620.2	29.3594	4.87575	2.63e-269	3.75e-267	yes	up	12.6	420.92	13.69	11.85	12.26	381.71	482.43	398.62	Solyc12g014620.2	14 kDa proline-rich protein DC2.15 (AHRD V3.3 *-* 14KD_DAUCA)					XP_004251927.1(putative glycine-rich cell wall structural protein 1 [Solanum lycopersicum])
Solyc04g076780.3	5.18272	2.37371	6.93e-269	9.83e-267	yes	up	7.59	44.91	7.42	7.36	7.99	46.45	45.02	43.26	Solyc04g076780.3	Oligopeptide transporter, putative (AHRD V3.3 *** B9SMX8_RICCO)	GO:0016021(cellular_component:integral component of membrane); GO:0055085(biological_process:transmembrane transport)				XP_004238028.1(oligopeptide transporter 4-like isoform X1 [Solanum lycopersicum])
Solyc08g066700.3	0.270226	-1.88776	1.04e-267	1.47e-265	yes	down	90.05	27.1667	92.84	88.43	88.88	27.12	27.49	26.89	Solyc08g066700.3	Exosome complex exonuclease RRP46 homolog (AHRD V3.3 *** EXOS5_ARATH)	GO:0004536(molecular_function:deoxyribonuclease activity); GO:0004527(molecular_function:exonuclease activity); GO:0004540(molecular_function:ribonuclease activity); GO:0003727(molecular_function:single-stranded RNA binding); GO:0003690(molecular_function:double-stranded DNA binding); GO:0042802(molecular_function:identical protein binding)	K12590	RRP46, EXOSC5	map03018(RNA degradation)	XP_004245172.1(exosome complex exonuclease RRP46 homolog [Solanum lycopersicum])
Solyc03g114840.3	3.04335	1.60566	1.62e-266	2.27e-264	yes	up	59.7667	208.27	56.55	62.02	60.73	204.86	210.91	209.04	Solyc03g114840.3	MADS-box protein 1	GO:0043565(molecular_function:sequence-specific DNA binding); GO:0044212(molecular_function:transcription regulatory region DNA binding); GO:0003700(molecular_function:transcription factor activity, sequence-specific DNA binding); GO:0008134(molecular_function:transcription factor binding); GO:0003677(molecular_function:DNA binding); GO:0006355(biological_process:regulation of transcription, DNA-…	K09264	K09264		NP_001234380.1(MADS-box protein 1 [Solanum lycopersicum])
Solyc12g096500.2	0.29147	-1.77858	4.27e-265	5.94e-263	yes	down	187.003	61.86	173.24	196.25	191.52	59.76	61.34	64.48	Solyc12g096500.2	CONSTANS-like protein (AHRD V3.3 *** Q0MQL9_SOLTU)	GO:0005634(cellular_component:nucleus); GO:0008270(molecular_function:zinc ion binding); GO:0005622(cellular_component:intracellular)				XP_004253053.1(zinc finger protein CONSTANS-LIKE 4 [Solanum lycopersicum])
Solyc03g025320.3	2.93885	1.55525	2.92e-263	4.04e-261	yes	up	55.0867	184.07	55.45	53.36	56.45	190.67	179.76	181.78	Solyc03g025320.3	HXXXD-type acyl-transferase family protein (AHRD V3.3 *** A0A061G131_THECC)	GO:0047172(molecular_function:shikimate O-hydroxycinnamoyltransferase activity); GO:0016747(molecular_function:transferase activity, transferring acyl groups other than amino-acyl groups)	K19747	DCR		NP_001274287.1(BAHD acyltransferase DCR-like [Solanum lycopersicum])
Solyc12g008550.2	0.354358	-1.49672	2.31e-259	3.17e-257	yes	down	502.94	202.59	462.47	541.23	505.12	208.98	193.46	205.33	Solyc12g008550.2	Peptidase M28 family protein (AHRD V3.3 *-* AT5G19740.1)	GO:0004180(molecular_function:carboxypeptidase activity)	K01301	NAALAD		NP_001355662.1(uncharacterized protein LOC101265621 [Solanum lycopersicum])
Solyc03g096730.3	2.5874	1.3715	3.14e-259	4.29e-257	yes	up	97.3433	286.183	95.8	99.11	97.12	283.52	278.7	296.33	Solyc03g096730.3	pollen-specific kinase partner protein	GO:0016779(molecular_function:nucleotidyltransferase activity); GO:0009058(biological_process:biosynthetic process); GO:0008928(molecular_function:mannose-1-phosphate guanylyltransferase (GDP) activity)	K00966	GMPP	map00520(Amino sugar and nucleotide sugar metabolism); map00051(Fructose and mannose metabolism)	NP_001234025.1(GDP-mannose pyrophosphorylase [Solanum lycopersicum])
Solyc05g007120.3	2.54979	1.35038	1.38e-258	1.87e-256	yes	up	40.7167	118.223	40.62	40.99	40.54	116.89	120.01	117.77	Solyc05g007120.3	Leucine-rich repeat protein kinase family protein, putative (AHRD V3.3 *** A0A061EAR8_THECC)	GO:0004674(molecular_function:protein serine/threonine kinase activity); GO:0016021(cellular_component:integral component of membrane); GO:0005515(molecular_function:protein binding); GO:0005524(molecular_function:ATP binding); GO:0004672(molecular_function:protein kinase activity)				XP_015076566.1(probable LRR receptor-like serine/threonine-protein kinase At1g14390 [Solanum pennellii])
Solyc01g111340.3	0.41276	-1.27663	1.67e-258	2.26e-256	yes	down	95.7567	44.95	92.82	100.24	94.21	45.24	46.42	43.19	Solyc01g111340.3	Endo-1,4-beta-xylanase A (AHRD V3.3 *** W9QKK9_9ROSA)	GO:0005975(biological_process:carbohydrate metabolic process); GO:0004553(molecular_function:hydrolase activity, hydrolyzing O-glycosyl compounds)				XP_025884654.1(uncharacterized protein LOC101254249 isoform X2 [Solanum lycopersicum])
Solyc03g123830.3	0.431456	-1.21272	3.36e-258	4.51e-256	yes	down	157.88	77.5567	159.53	157.72	156.39	77.12	79.67	75.88	Solyc03g123830.3	D-3-phosphoglycerate dehydrogenase (AHRD V3.3 *** K4BN81_SOLLC)	GO:0051287(molecular_function:NAD binding); GO:0006564(biological_process:L-serine biosynthetic process); GO:0004617(molecular_function:phosphoglycerate dehydrogenase activity); GO:0055114(biological_process:oxidation-reduction process)	K00058	serA, PHGDH	map00260(Glycine, serine and threonine metabolism)	NP_001335290.1(D-3-phosphoglycerate dehydrogenase [Solanum lycopersicum])
Solyc01g096040.3	4.16755	2.0592	1.51e-257	2.02e-255	yes	up	24.14	114.267	23.94	23.28	25.2	116.93	115.38	110.49	Solyc01g096040.3	Eukaryotic aspartyl protease family protein (AHRD V3.3 *** AT1G01300.1)	GO:0006508(biological_process:proteolysis); GO:0004190(molecular_function:aspartic-type endopeptidase activity)				XP_004229990.1(aspartyl protease family protein 2 [Solanum lycopersicum])
Solyc06g063370.3	3.27677	1.71227	3.16e-254	4.15e-252	yes	up	50.23	186.703	49.22	50.08	51.39	182.28	186.31	191.52	Solyc06g063370.3	Type I (26 kD) CP29 polypeptide	GO:0009535(cellular_component:chloroplast thylakoid membrane); GO:0016168(molecular_function:chlorophyll binding); GO:0009522(cellular_component:photosystem I); GO:0009523(cellular_component:photosystem II); GO:0016021(cellular_component:integral component of membrane); GO:0016020(cellular_component:membrane); GO:0018298(biological_process:protein-chromophore linkage); GO:0009765(biological_proce…	K08916	LHCB5	map00196(Photosynthesis - antenna proteins)	NP_001317571.1(chlorophyll a-b binding protein Cab9 [Solanum lycopersicum])
Solyc01g104270.3	0.289439	-1.78867	1.33e-251	1.74e-249	yes	down	39.99	13.3967	39	40.01	40.96	12.67	14.24	13.28	Solyc01g104270.3	plant/protein, putative (DUF3411) (AHRD V3.3 *-* AT5G24690.1)	GO:0009706(cellular_component:chloroplast inner membrane); GO:0005739(cellular_component:mitochondrion)				XP_004230505.1(protein RETICULATA-RELATED 1, chloroplastic-like [Solanum lycopersicum])
Solyc11g062440.2	5.25322	2.3932	1.48e-251	1.92e-249	yes	up	9.25333	55.3067	9.1	9.78	8.88	53.97	57.27	54.68	Solyc11g062440.2	L-ascorbate oxidase (AHRD V3.3 *** ASO_TOBAC)	GO:0008447(molecular_function:L-ascorbate oxidase activity); GO:0005576(cellular_component:extracellular region); GO:0055114(biological_process:oxidation-reduction process); GO:0005507(molecular_function:copper ion binding); GO:0009505(cellular_component:plant-type cell wall); GO:0009506(cellular_component:plasmodesma); GO:0016491(molecular_function:oxidoreductase activity)	K00423	E1.10.3.3	map00053(Ascorbate and aldarate metabolism)	XP_004250887.1(L-ascorbate oxidase [Solanum lycopersicum])
Solyc12g098850.2	0.395668	-1.33764	2.01e-250	2.6e-248	yes	down	216.29	97.1967	211.78	219.66	217.43	98.48	94.86	98.25	Solyc12g098850.2	ethylene-forming enzyme	GO:0042626(molecular_function:ATPase activity, coupled to transmembrane movement of substances); GO:0005829(cellular_component:cytosol); GO:0019432(biological_process:triglyceride biosynthetic process); GO:0016746(molecular_function:transferase activity, transferring acyl groups); GO:0016887(molecular_function:ATPase activity); GO:0004144(molecular_function:diacylglycerol O-acyltransferase activi…				NP_001353312.1(thioredoxin (TRX)-like superfamily protein [Solanum lycopersicum])
Solyc03g019820.3	0.0747191	-3.74238	2.93e-250	3.76e-248	yes	down	64.8433	5.49333	61.34	64.83	68.36	5.81	5.54	5.13	Solyc03g019820.3	tonoplast intrinsic protein 3.2	GO:0006810(biological_process:transport); GO:0005215(molecular_function:transporter activity); GO:0016021(cellular_component:integral component of membrane); GO:0016020(cellular_component:membrane); GO:0015250(molecular_function:water channel activity); GO:0015267(molecular_function:channel activity)	K09873	TIP		NP_001274301.1(probable aquaporin TIP3-2-like [Solanum lycopersicum])
Solyc08g021820.3	3.84813	1.94416	5.05e-250	6.45e-248	yes	up	38.13	166.247	36.77	41.17	36.45	166.04	164.93	167.77	Solyc08g021820.3	auxin-regulated IAA29	GO:0006355(biological_process:regulation of transcription, DNA-templated); GO:0005634(cellular_component:nucleus); GO:0009734(biological_process:auxin-activated signaling pathway)	K14484	IAA	map04075(Plant hormone signal transduction)	NP_001266091.1(auxin-responsive protein IAA29 [Solanum lycopersicum])
Solyc09g009530.3	4.82473	2.27045	1.12e-248	1.42e-246	yes	up	23.23	129.32	21.46	24.71	23.52	124.21	127.12	136.63	Solyc09g009530.3	alpha/beta-Hydrolases superfamily protein (AHRD V3.3 *** AT2G36290.1)					NP_001311389.1(alpha/beta-Hydrolases superfamily protein precursor [Solanum lycopersicum])
Solyc04g082420.3	0.430637	-1.21546	1.59e-246	2.01e-244	yes	down	113.563	53.7867	113.38	113.37	113.94	54.66	53.31	53.39	Solyc04g082420.3	BTB/POZ domain-containing protein (AHRD V3.3 *** AT2G30600.6)	GO:0016021(cellular_component:integral component of membrane); GO:0005515(molecular_function:protein binding)				XP_010320455.1(BTB/POZ domain-containing protein At2g30600 isoform X1 [Solanum lycopersicum])
Solyc04g008040.3	13.0478	3.70573	2.31e-246	2.9e-244	yes	up	2.01333	29.9567	2.07	1.97	2	29.76	30.8	29.31	Solyc04g008040.3	Microtubule-associated protein 70-2 (AHRD V3.3 *** MP702_ARATH)	GO:0008017(molecular_function:microtubule binding); GO:0007010(biological_process:cytoskeleton organization)				XP_010319385.1(microtubule-associated protein 70-2 [Solanum lycopersicum])
Solyc02g077330.3	20.1492	4.33265	8.82e-245	1.1e-242	yes	up	2.75333	62.9867	2.67	2.71	2.88	67.58	60.25	61.13	Solyc02g077330.3	GDSL esterase/lipase family (AHRD V3.3 *** A0A151SAY8_CAJCA)	GO:0016788(molecular_function:hydrolase activity, acting on ester bonds)				NP_001333750.1(GDSL-like lipase/acylhydrolase superfamily protein precursor [Solanum lycopersicum])
Solyc05g054090.3	3.06045	1.61374	3.55e-244	4.38e-242	yes	up	433.547	1479.46	387	453.82	459.82	1526.58	1421.64	1490.15	Solyc05g054090.3	UDP-3-O-acyl N-acetylglycosamine deacetylase family protein (AHRD V3.3 --* AT1G25210.2)					XP_004239829.1(induced stolen tip protein TUB8-like [Solanum lycopersicum])
Solyc08g077060.3	2.66223	1.41263	1.79e-242	2.19e-240	yes	up	67.1133	201.263	64.66	67.29	69.39	199.48	200.95	203.36	Solyc08g077060.3	Zinc finger, LSD1-type (AHRD V3.3 *** A0A103XQX8_CYNCS)					XP_012439339.1(PREDICTED: uncharacterized protein LOC105765014 isoform X2 [Gossypium raimondii])
Solyc04g071615.1	0.419963	-1.25166	3.04e-242	3.72e-240	yes	down	712.333	337.243	718.21	709.39	709.4	351.72	339.28	320.73	Solyc04g071615.1	ASR4 (AHRD V3.3 *** Q2QJT5_SOLLC)	GO:0006950(biological_process:response to stress)				CBY05489.1(ASR4 protein, partial [Solanum chilense])
Solyc11g008870.2	2.75603	1.46259	3.64e-241	4.43e-239	yes	up	37.2133	116.74	36.74	37.32	37.58	113.58	120.77	115.87	Solyc11g008870.2	Methylenetetrahydrofolate reductase (AHRD V3.3 *** K4D5E7_SOLLC)	GO:0006555(biological_process:methionine metabolic process); GO:0035999(biological_process:tetrahydrofolate interconversion); GO:0055114(biological_process:oxidation-reduction process); GO:0004489(molecular_function:methylenetetrahydrofolate reductase (NAD(P)H) activity)	K00297	metF, MTHFR	map00670(One carbon pool by folate)	XP_004250093.1(methylenetetrahydrofolate reductase 2 [Solanum lycopersicum])
Solyc10g054840.2	6.89718	2.78601	1.22e-239	1.47e-237	yes	up	8.60667	67.46	7.18	9.31	9.33	66.17	67.15	69.06	Solyc10g054840.2	X-intrinsic protein 1.1	GO:0016020(cellular_component:membrane); GO:0005215(molecular_function:transporter activity); GO:0016021(cellular_component:integral component of membrane); GO:0015267(molecular_function:channel activity); GO:0006810(biological_process:transport)				NP_001303699.1(X intrinsic isoform 2 [Solanum lycopersicum])
Solyc04g054740.3	7.11267	2.83039	1.15e-238	1.38e-236	yes	up	7.44	60.0833	7.75	7.36	7.21	59.73	59.14	61.38	Solyc04g054740.3	myo-inositol-1-phosphate synthase	GO:0005737(cellular_component:cytoplasm); GO:0004512(molecular_function:inositol-3-phosphate synthase activity); GO:0006021(biological_process:inositol biosynthetic process); GO:0008654(biological_process:phospholipid biosynthetic process)	K01858	INO1, ISYNA1	map00562(Inositol phosphate metabolism)	NP_001333892.1(inositol-3-phosphate synthase [Solanum lycopersicum])
Solyc03g121600.3	17.1063	4.09645	2.45e-238	2.93e-236	yes	up	2.44333	47.5833	2.24	2.23	2.86	48.93	46.64	47.18	Solyc03g121600.3	Glucose-methanol-choline (GMC) oxidoreductase family protein (AHRD V3.3 *** AT1G72970.1)	GO:0016021(cellular_component:integral component of membrane); GO:0050660(molecular_function:flavin adenine dinucleotide binding); GO:0016614(molecular_function:oxidoreductase activity, acting on CH-OH group of donors); GO:0055114(biological_process:oxidation-reduction process)	K15403	ACE, HTH	map00073(Cutin, suberine and wax biosynthesis)	XP_004236390.1(protein HOTHEAD [Solanum lycopersicum])
Solyc05g041200.3	0.393723	-1.34475	1.93e-237	2.3e-235	yes	down	158.687	71.0333	159.45	160.77	155.84	72.16	70.44	70.5	Solyc05g041200.3	4-hydroxyphenylpyruvate dioxygenase (AHRD V3.3 *** K4C0A1_SOLLC)	GO:0003868(molecular_function:4-hydroxyphenylpyruvate dioxygenase activity); GO:0046872(molecular_function:metal ion binding); GO:0055114(biological_process:oxidation-reduction process); GO:0009072(biological_process:aromatic amino acid family metabolic process); GO:0016701(molecular_function:oxidoreductase activity, acting on single donors with incorporation of molecular oxygen)	K00457	HPD, hppD	map00130(Ubiquinone and other terpenoid-quinone biosynthesis); map00360(Phenylalanine metabolism); map00350(Tyrosine metabolism)	XP_004240171.1(4-hydroxyphenylpyruvate dioxygenase-like [Solanum lycopersicum])
Solyc07g054310.2	27.1545	4.76312	8.5e-235	1.01e-232	yes	up	35.2367	1016.19	35.8	28.48	41.43	1032.03	1004.41	1012.14	Solyc07g054310.2	Cell wall protein (AHRD V3.3 *** I6QN83_HELAN)	GO:0016021(cellular_component:integral component of membrane)				TMX04407.1(hypothetical protein EJD97_008905 [Solanum chilense])
Solyc04g082630.3	2.36791	1.24361	1.43e-234	1.68e-232	yes	up	88.2033	237.403	89.18	86.51	88.92	231.72	243.01	237.48	Solyc04g082630.3	Glyceraldehyde-3-phosphate dehydrogenase (AHRD V3.3 *** K4BVZ0_SOLLC)	GO:0051287(molecular_function:NAD binding); GO:0050661(molecular_function:NADP binding); GO:0006006(biological_process:glucose metabolic process); GO:0016620(molecular_function:oxidoreductase activity, acting on the aldehyde or oxo group of donors, NAD or NADP as acceptor); GO:0055114(biological_process:oxidation-reduction process)	K05298	GAPA	map00710(Carbon fixation in photosynthetic organisms)	XP_004238446.3(glyceraldehyde-3-phosphate dehydrogenase B, chloroplastic [Solanum lycopersicum])
Solyc04g071620.3	0.398728	-1.32652	9.08e-234	1.06e-231	yes	down	449.333	202.263	435.72	446.19	466.09	202.87	210.46	193.46	Solyc04g071620.3	Abscicic acid stress ripening 4	GO:0006950(biological_process:response to stress)				CBY05489.1(ASR4 protein, partial [Solanum chilense])
Solyc10g008400.1	0.332212	-1.58983	9.89e-234	1.15e-231	yes	down	332.593	124.38	310.32	351.48	335.98	121.48	124.79	126.87	Solyc10g008400.1	RING/U-box superfamily protein (AHRD V3.3 *-* AT1G74990.1)	GO:0016021(cellular_component:integral component of membrane); GO:0046872(molecular_function:metal ion binding); GO:0016874(molecular_function:ligase activity)	K10666	RNF5	map04141(Protein processing in endoplasmic reticulum)	XP_004248161.1(E3 ubiquitin-protein ligase RMA1H1 [Solanum lycopersicum])
Solyc05g024260.3	0.371854	-1.42719	1.31e-233	1.52e-231	yes	down	232.587	98.1067	220.8	245.31	231.65	98.2	96.77	99.35	Solyc05g024260.3	Bidirectional sugar transporter SWEET (AHRD V3.3 *** K4BZR4_SOLLC)	GO:0016021(cellular_component:integral component of membrane); GO:0005886(cellular_component:plasma membrane); GO:0008643(biological_process:carbohydrate transport)	K15382	SLC50A, SWEET		XP_004239304.1(bidirectional sugar transporter N3 [Solanum lycopersicum])
Solyc01g108340.3	3.39377	1.76289	1.41e-232	1.62e-230	yes	up	30.4767	117.583	28.21	32.49	30.73	114.32	119.75	118.68	Solyc01g108340.3	peptidyl-prolyl cis-trans isomerase CYP40-like	GO:0010582(biological_process:floral meristem determinacy); GO:0010050(biological_process:vegetative phase change); GO:0003755(molecular_function:peptidyl-prolyl cis-trans isomerase activity); GO:0005829(cellular_component:cytosol); GO:0005515(molecular_function:protein binding); GO:0006457(biological_process:protein folding)	K05864	PPID, CYPD		NP_001316807.1(peptidyl-prolyl cis-trans isomerase CYP40-like [Solanum lycopersicum])
Solyc05g005000.3	0.159555	-2.64788	9.54e-232	1.09e-229	yes	down	38.4633	6.98333	37.42	38.36	39.61	7.47	6.45	7.03	Solyc05g005000.3	alpha/beta-Hydrolases superfamily protein (AHRD V3.3 *** AT1G10740.4)	GO:0008970(molecular_function:phosphatidylcholine 1-acylhydrolase activity); GO:0016021(cellular_component:integral component of membrane); GO:0052740(molecular_function:1-acyl-2-lysophosphatidylserine acylhydrolase activity); GO:0052739(molecular_function:phosphatidylserine 1-acylhydrolase activity)				XP_004238637.1(uncharacterized protein LOC101268569 [Solanum lycopersicum])
Solyc01g010200.3	2.12639	1.0884	1.42e-230	1.62e-228	yes	up	360.58	863.88	345.14	376.07	360.53	859.57	866.64	865.43	Solyc01g010200.3	Retrovirus-related Pol polyprotein from transposon TNT 1-94 (AHRD V3.3 *-* A0A151RZV3_CAJCA)	GO:0016021(cellular_component:integral component of membrane)				XP_010324417.1(uncharacterized protein LOC101259868 isoform X1 [Solanum lycopersicum])
Solyc03g112340.1	0.223711	-2.16029	1.6e-230	1.81e-228	yes	down	100.223	25.41	99.58	99.36	101.73	26.44	26.41	23.38	Solyc03g112340.1	RING/U-box superfamily protein (AHRD V3.3 *** AT3G05200.1)	GO:0016021(cellular_component:integral component of membrane); GO:0008270(molecular_function:zinc ion binding); GO:0005515(molecular_function:protein binding)	K10664	ATL6S		XP_004236256.1(E3 ubiquitin-protein ligase ATL31 [Solanum lycopersicum])
Solyc01g109170.3	0.276792	-1.85313	2.27e-230	2.57e-228	yes	down	49.4	17.89	47.52	52.18	48.5	18.52	18.03	17.12	Solyc01g109170.3	WCOR413-like plant cold acclimation protein	GO:0005773(cellular_component:vacuole); GO:0016021(cellular_component:integral component of membrane); GO:0009631(biological_process:cold acclimation); GO:0009737(biological_process:response to abscisic acid); GO:0042631(biological_process:cellular response to water deprivation)				NP_001334188.1(WCOR413-like plant cold acclimation protein [Solanum lycopersicum])
Solyc01g010180.3	11.3047	3.49885	3.5e-230	3.93e-228	yes	up	10.2933	130.767	11.86	10.72	8.3	132.63	127.56	132.11	Solyc01g010180.3	DEA(D/H)-box RNA helicase family protein (AHRD V3.3 --* AT3G61240.2)					XP_004228419.1(uncharacterized protein LOC101260464 [Solanum lycopersicum])
Solyc01g097290.3	11.6671	3.54437	4.86e-230	5.44e-228	yes	up	5.61333	74.1933	5.75	5.29	5.8	77.74	72.27	72.57	Solyc01g097290.3	auxin-regulated IAA16	GO:0006355(biological_process:regulation of transcription, DNA-templated); GO:0005634(cellular_component:nucleus); GO:0009734(biological_process:auxin-activated signaling pathway)	K14484	IAA	map04075(Plant hormone signal transduction)	NP_001266049.1(auxin-responsive protein IAA16 [Solanum lycopersicum])
Solyc08g079690.3	0.0790936	-3.6603	1.66e-225	1.85e-223	yes	down	191.037	16.7567	184.06	205.61	183.44	15.38	17.39	17.5	Solyc08g079690.3	Homeobox-leucine zipper protein HOX9, putative (AHRD V3.3 *** A0A061DUZ5_THECC)					TMW81600.1(hypothetical protein EJD97_008752 [Solanum chilense])
Solyc12g006470.2	3.16632	1.66281	1.44e-223	1.59e-221	yes	up	39.9367	143.71	39.48	40.81	39.52	137.46	142.66	151.01	Solyc12g006470.2	viroid RNA-binding protein	GO:0005737(cellular_component:cytoplasm); GO:0009448(biological_process:gamma-aminobutyric acid metabolic process); GO:0102351(deleted:old GO); GO:0004015(molecular_function:adenosylmethionine-8-amino-7-oxononanoate transaminase activity); GO:0034387(molecular_function:4-aminobutyrate:pyruvate transaminase activity); GO:0008483(molecular_function:transaminase activity); GO:0030170(molecular_funct…	K16871	POP2	map00250(Alanine, aspartate and glutamate metabolism); map00650(Butanoate metabolism)	CAD12664.1(viroid RNA-binding protein, partial [Solanum lycopersicum])
Solyc07g054060.3	0.261006	-1.93785	4.35e-222	4.78e-220	yes	down	42.45	12.6367	39.75	44.21	43.39	12.97	12.09	12.85	Solyc07g054060.3	Phospho-N-acetylmuramoyl-pentapeptide-transferase, putative (AHRD V3.3 *-* A0A061EAV9_THECC)					XP_004243350.2(uncharacterized protein LOC101268201 isoform X1 [Solanum lycopersicum])
Solyc11g008630.2	4.5738	2.19339	4.44e-222	4.85e-220	yes	up	14.76	76.75	14.39	14.77	15.12	79.18	75.59	75.48	Solyc11g008630.2	HXXXD-type acyl-transferase family protein (AHRD V3.3 *** AT1G65450.1)	GO:0005737(cellular_component:cytoplasm); GO:0005634(cellular_component:nucleus); GO:0102406(molecular_function:omega-hydroxypalmitate O-sinapoyl transferase activity); GO:0016747(molecular_function:transferase activity, transferring acyl groups other than amino-acyl groups); GO:0009567(biological_process:double fertilization forming a zygote and endosperm)	K15400	HHT1	map00073(Cutin, suberine and wax biosynthesis)	XP_004250074.1(fatty alcohol:caffeoyl-CoA acyltransferase [Solanum lycopersicum])
Solyc12g044300.2	2.98721	1.5788	6.96e-221	7.57e-219	yes	up	30.3333	101.833	28.47	30.64	31.89	105.09	101.28	99.13	Solyc12g044300.2	Malonate--CoA ligase (AHRD V3.3 *** A0A0B2P973_GLYSO)	GO:0003824(molecular_function:catalytic activity); GO:0016874(molecular_function:ligase activity); GO:0008152(biological_process:metabolic process)	K18660	ACSF3	map00280(Valine, leucine and isoleucine degradation)	XP_010314289.1(malonate--CoA ligase [Solanum lycopersicum])
Solyc08g066100.3	0.183617	-2.44523	6.44e-220	6.93e-218	yes	down	40.59	8.49	38.07	43.25	40.45	8.9	8.31	8.26	Solyc08g066100.3	ATP-dependent 6-phosphofructokinase (AHRD V3.3 *** A0A0V0IM90_SOLCH)	GO:0005737(cellular_component:cytoplasm); GO:0005524(molecular_function:ATP binding); GO:0003872(molecular_function:6-phosphofructokinase activity); GO:0046872(molecular_function:metal ion binding); GO:0006096(biological_process:glycolytic process); GO:0006002(biological_process:fructose 6-phosphate metabolic process)	K00850	pfkA, PFK	map03018(RNA degradation); map00010(Glycolysis / Gluconeogenesis); map00030(Pentose phosphate pathway); map00051(Fructose and mannose metabolism); map00052(Galactose metabolism)	XP_004245136.1(ATP-dependent 6-phosphofructokinase 6 [Solanum lycopersicum])
Solyc04g053080.3	0.439779	-1.18515	8.58e-220	9.2e-218	yes	down	262.76	131.373	246.88	272.36	269.04	132.43	129.72	131.97	Solyc04g053080.3	OTU-like cysteine protease family protein (AHRD V3.3 *** B9I9W0_POPTR)		K18342	OTUD6		TMW94253.1(hypothetical protein EJD97_010520, partial [Solanum chilense])
Solyc02g087110.3	0.299278	-1.74044	3.32e-218	3.54e-216	yes	down	59.12	20.1333	57.97	59.12	60.27	20.13	20.45	19.82	Solyc02g087110.3	Alpha-dioxygenase (AHRD V3.3 *** Q5GQ66_PEA)	GO:0051213(molecular_function:dioxygenase activity); GO:0055114(biological_process:oxidation-reduction process); GO:0004601(molecular_function:peroxidase activity); GO:0020037(molecular_function:heme binding); GO:0006979(biological_process:response to oxidative stress)	K10529	DOX1	map00592(alpha-Linolenic acid metabolism)	NP_001333502.1(alpha-dioxygenase 1-like [Solanum lycopersicum])
Solyc10g050110.1	3.27758	1.71263	6.14e-218	6.52e-216	yes	up	40.97	152.353	38.98	42.26	41.67	147.27	153.76	156.03	Solyc10g050110.1	Leucine-rich repeat receptor-like protein kinase family (AHRD V3.3 *** A0A0K9PL83_ZOSMR)					XP_004248758.1(uncharacterized protein At4g06744-like [Solanum lycopersicum])
Solyc03g020060.3	2.86795	1.52002	7.02e-218	7.42e-216	yes	up	180.927	584.117	165.28	188.96	188.54	595.53	556.79	600.03	Solyc03g020060.3	Pin-II type proteinase inhibitor 69 (AHRD V3.3 *** A0A097J9C9_CAPAN)	GO:0004867(molecular_function:serine-type endopeptidase inhibitor activity)				NP_001311403.1(proteinase inhibitor type-2 precursor [Solanum lycopersicum])
Solyc02g090840.3	0.47988	-1.05925	3.63e-217	3.82e-215	yes	down	794.827	431.577	775.9	809.69	798.89	430.11	417.99	446.63	Solyc02g090840.3	DUF1685 family protein (AHRD V3.3 *** G7K6Q0_MEDTR)					XP_004232033.1(uncharacterized protein LOC101244139 [Solanum lycopersicum])
Solyc02g065170.3	5.74826	2.52312	9.99e-217	1.05e-214	yes	up	5.47667	35.86	5.39	5.55	5.49	36.52	35.33	35.73	Solyc02g065170.3	L-ascorbate oxidase like (AHRD V3.3 *** A0A0B2RUS1_GLYSO)	GO:0005507(molecular_function:copper ion binding); GO:0055114(biological_process:oxidation-reduction process); GO:0009505(cellular_component:plant-type cell wall); GO:0080167(biological_process:response to karrikin); GO:0016491(molecular_function:oxidoreductase activity)				XP_004233429.1(L-ascorbate oxidase homolog [Solanum lycopersicum])
Solyc03g117675.1	0.384929	-1.37734	2.57e-216	2.68e-214	yes	down	100.007	40.7967	99.5	102.14	98.38	41.01	38.98	42.4	Solyc03g117675.1	ATP-dependent DNA helicase (AHRD V3.3 *** AT2G24100.1)					XP_004235885.1(uncharacterized protein LOC101254582 isoform X1 [Solanum lycopersicum])
Solyc12g056200.2	5.05198	2.33685	1.84e-215	1.91e-213	yes	up	8.74667	50.3067	8.4	8.75	9.09	49.71	50.05	51.16	Solyc12g056200.2	transferring glycosyl group transferase (DUF604) (AHRD V3.3 *** AT4G11350.1)	GO:0016021(cellular_component:integral component of membrane)				XP_004252583.1(uncharacterized protein LOC101263884 [Solanum lycopersicum])
Solyc01g091170.3	0.120162	-3.05695	2.75e-215	2.84e-213	yes	down	44.3433	6.02667	41.76	47.84	43.43	5.58	6.08	6.42	Solyc01g091170.3	arginase 2 ARG2	GO:0016813(molecular_function:hydrolase activity, acting on carbon-nitrogen (but not peptide) bonds, in linear amidines); GO:0046872(molecular_function:metal ion binding)	K01476	E3.5.3.1, rocF, arg	map00220(Arginine biosynthesis); map00330(Arginine and proline metabolism)	NP_001233851.1(arginase 2 [Solanum lycopersicum])
Solyc11g071280.2	3.96171	1.98612	1.33e-213	1.36e-211	yes	up	21.1533	95.1333	21.44	21.79	20.23	92.72	96.57	96.11	Solyc11g071280.2	4-amino-4-deoxychorismate lyase	GO:0008696(molecular_function:4-amino-4-deoxychorismate lyase activity); GO:0008152(biological_process:metabolic process); GO:0008483(molecular_function:transaminase activity); GO:0016829(molecular_function:lyase activity); GO:0003824(molecular_function:catalytic activity); GO:0004084(molecular_function:branched-chain-amino-acid transaminase activity); GO:0005829(cellular_component:cytosol)	K18482	ADCL	map00790(Folate biosynthesis)	NP_001234878.1(4-amino-4-deoxychorismate lyase [Solanum lycopersicum])
Solyc01g086970.3	0.447378	-1.16044	5.68e-212	5.82e-210	yes	down	945.23	478.093	876.83	992.12	966.74	469.33	475.71	489.24	Solyc01g086970.3	A20/AN1 zinc finger protein SAP4	GO:0008270(molecular_function:zinc ion binding); GO:0003677(molecular_function:DNA binding)				NP_001316598.1(A20/AN1 zinc finger protein SAP4 [Solanum lycopersicum])
Solyc07g062550.3	7.59693	2.92542	7.66e-211	7.77e-209	yes	up	2.76333	24.86	2.86	2.82	2.61	24.52	25.37	24.69	Solyc07g062550.3	3-phosphoshikimate 1-carboxyvinyltransferase (AHRD V3.3 *** A0A0A6Z9T0_HEVBR)	GO:0019277(biological_process:UDP-N-acetylgalactosamine biosynthetic process); GO:0016765(molecular_function:transferase activity, transferring alkyl or aryl (other than methyl) groups); GO:0008760(molecular_function:UDP-N-acetylglucosamine 1-carboxyvinyltransferase activity)				XP_004244269.1(uncharacterized protein LOC101267142 isoform X2 [Solanum lycopersicum])
Solyc01g104900.3	0.149596	-2.74085	4.75e-210	4.78e-208	yes	down	94.3333	15.98	85.88	99.99	97.13	17.09	14.94	15.91	Solyc01g104900.3	NAC domain protein, (AHRD V3.3 *** A0A061E1M1_THECC)	GO:0006355(biological_process:regulation of transcription, DNA-templated); GO:0005634(cellular_component:nucleus); GO:0003677(molecular_function:DNA binding)				XP_004230640.1(NAC domain-containing protein 104 [Solanum lycopersicum])
Solyc01g066740.3	2.7677	1.46869	7.44e-210	7.45e-208	yes	up	17.0833	54.57	17.68	17.16	16.41	57.24	54.85	51.62	Solyc01g066740.3	Transducin/WD40 repeat-like superfamily protein (AHRD V3.3 *** AT3G06880.2)	GO:0007165(biological_process:signal transduction)				XP_004229247.1(putative E3 ubiquitin-protein ligase LIN [Solanum lycopersicum])
Solyc12g013710.2	28.9049	4.85324	2.26e-208	2.26e-206	yes	up	1.08333	35.3633	0.97	1	1.28	34.17	37.32	34.6	Solyc12g013710.2	light dependent NADH:protochlorophyllide oxidoreductase 1	GO:0015995(biological_process:chlorophyll biosynthetic process); GO:0055114(biological_process:oxidation-reduction process); GO:0015979(biological_process:photosynthesis); GO:0016630(molecular_function:protochlorophyllide reductase activity); GO:0009507(cellular_component:chloroplast)	K00218	por	map00860(Porphyrin and chlorophyll metabolism)	XP_004251852.1(protochlorophyllide reductase [Solanum lycopersicum])
Solyc05g007180.3	8.69974	3.12097	3.53e-208	3.51e-206	yes	up	4.60667	45.7967	4.45	5.03	4.34	47.61	46.23	43.55	Solyc05g007180.3	jasmonic acid 1	GO:0003700(molecular_function:transcription factor activity, sequence-specific DNA binding); GO:0043565(molecular_function:sequence-specific DNA binding); GO:0005634(cellular_component:nucleus); GO:0006355(biological_process:regulation of transcription, DNA-templated)	K09338	HD-ZIP		NP_001296720.1(jasmoni isoform 2 [Solanum lycopersicum])
Solyc02g082270.3	0.421396	-1.24675	1.94e-206	1.92e-204	yes	down	97.1667	46.6533	92.89	98.77	99.84	45.72	46.06	48.18	Solyc02g082270.3	RNA binding protein, putative (AHRD V3.3 *** B9R8T5_RICCO)	GO:0007281(biological_process:germ cell development); GO:0003676(molecular_function:nucleic acid binding); GO:0003729(molecular_function:mRNA binding)				XP_025885249.1(RNA-binding protein 24 isoform X1 [Solanum lycopersicum])
Solyc02g084720.3	2.52554	1.33659	4.68e-206	4.6e-204	yes	up	18.2	52.45	18.09	18.99	17.52	52.54	54	50.81	Solyc02g084720.3	beta-galactosidase 6	GO:0005975(biological_process:carbohydrate metabolic process); GO:0005618(cellular_component:cell wall); GO:0016021(cellular_component:integral component of membrane); GO:0030246(molecular_function:carbohydrate binding); GO:0005773(cellular_component:vacuole); GO:0004565(molecular_function:beta-galactosidase activity); GO:0009505(cellular_component:plant-type cell wall)				NP_001234317.1(beta-galactosidase 6 precursor [Solanum lycopersicum])
Solyc04g053120.3	3.25184	1.70125	1.63e-203	1.6e-201	yes	up	18.0433	67.0567	17.42	18.84	17.87	68.49	67.52	65.16	Solyc04g053120.3	4-alpha-glucanotransferase (AHRD V3.3 *** K4BSG9_SOLLC)	GO:0009501(cellular_component:amyloplast); GO:0102500(deleted:old GO); GO:0005975(biological_process:carbohydrate metabolic process); GO:0004134(molecular_function:4-alpha-glucanotransferase activity); GO:0009507(cellular_component:chloroplast)	K00705	malQ	map00500(Starch and sucrose metabolism)	XP_004237445.1(4-alpha-glucanotransferase, chloroplastic/amyloplastic [Solanum lycopersicum])
Solyc01g094690.3	2.65115	1.40662	1.95e-203	1.9e-201	yes	up	78.1267	234.827	74.96	79.82	79.6	226.81	235.22	242.45	Solyc01g094690.3	plasma membrane intrinsic protein 1.2	GO:0016020(cellular_component:membrane); GO:0005773(cellular_component:vacuole); GO:0005215(molecular_function:transporter activity); GO:0016021(cellular_component:integral component of membrane); GO:0006810(biological_process:transport); GO:0015250(molecular_function:water channel activity); GO:0015267(molecular_function:channel activity); GO:0009414(biological_process:response to water deprivat…	K09872	PIP		NP_001234413.2(Aqp2 protein [Solanum lycopersicum])
Solyc04g076990.3	2.29367	1.19766	9.39e-203	9.12e-201	yes	up	51.7067	138.017	50.89	52.52	51.71	141.37	137.16	135.52	Solyc04g076990.3	Receptor protein kinase CLAVATA1, putative (AHRD V3.3 *** B9R6R4_RICCO)	GO:0016021(cellular_component:integral component of membrane); GO:0046777(biological_process:protein autophosphorylation); GO:0004674(molecular_function:protein serine/threonine kinase activity); GO:0001653(molecular_function:peptide receptor activity); GO:0009845(biological_process:seed germination); GO:0006979(biological_process:response to oxidative stress); GO:0005886(cellular_component:plasm…				XP_004238042.1(receptor-like protein kinase 7 isoform X1 [Solanum lycopersicum])
Solyc06g068520.3	0.295427	-1.75913	2.82e-201	2.71e-199	yes	down	153.4	51.3067	148.53	149.43	162.24	49.6	54.36	49.96	Solyc06g068520.3	Hydroxyproline-rich systemin (AHRD V3.3 *** HSY1_SOLLC)	GO:0005179(molecular_function:hormone activity); GO:0006952(biological_process:defense response); GO:0005102(molecular_function:receptor binding); GO:0005576(cellular_component:extracellular region)				NP_001234375.1(hydroxyproline-rich systemin precursor [Solanum lycopersicum])
Solyc06g074710.1	10.9816	3.45702	1.27e-199	1.22e-197	yes	up	4.51667	56.2467	4.34	4.79	4.42	52.33	59.51	56.9	Solyc06g074710.1	hydroxycinnamoyl-CoA shikimate/quinate hydroxycinnamoyl transferase (AHRD V3.3 *** AT5G48930.1)	GO:0016747(molecular_function:transferase activity, transferring acyl groups other than amino-acyl groups)	K13065	E2.3.1.133, HCT	map00941(Flavonoid biosynthesis); map00940(Phenylpropanoid biosynthesis); map00945(Stilbenoid, diarylheptanoid and gingerol biosynthesis)	XP_004241296.1(agmatine coumaroyltransferase-2 [Solanum lycopersicum])
Solyc06g082530.2	0.204849	-2.28737	2.43e-199	2.31e-197	yes	down	93.9233	22.0467	99.2	95.03	87.54	20.57	23.12	22.45	Solyc06g082530.2	cinnamate-4-hydroxylase (AHRD V3.3 *-* AT2G30490.1)	GO:0005506(molecular_function:iron ion binding); GO:0016705(molecular_function:oxidoreductase activity, acting on paired donors, with incorporation or reduction of molecular oxygen); GO:0055114(biological_process:oxidation-reduction process); GO:0020037(molecular_function:heme binding)				XP_004242547.2(scarecrow-like protein 9 [Solanum lycopersicum])
Solyc09g014520.3	2.69848	1.43215	1.33e-197	1.26e-195	yes	up	125.76	383.35	117.71	131.59	127.98	366.53	388.09	395.43	Solyc09g014520.3	Chlorophyll a-b binding protein, chloroplastic (AHRD V3.3 *** K4CRS9_SOLLC)	GO:0009535(cellular_component:chloroplast thylakoid membrane); GO:0016168(molecular_function:chlorophyll binding); GO:0009522(cellular_component:photosystem I); GO:0009523(cellular_component:photosystem II); GO:0016021(cellular_component:integral component of membrane); GO:0016020(cellular_component:membrane); GO:0018298(biological_process:protein-chromophore linkage); GO:0009765(biological_proce…	K08915	LHCB4	map00196(Photosynthesis - antenna proteins)	XP_004246325.1(chlorophyll a-b binding protein CP29.1, chloroplastic [Solanum lycopersicum])
Solyc05g047580.3	17.9646	4.16708	9.67e-197	9.12e-195	yes	up	1.14	23.1633	1.24	1.13	1.05	23.42	23.08	22.99	Solyc05g047580.3	Terpene cyclase/mutase family member (AHRD V3.3 *** O82141_PANGI)	GO:0016866(molecular_function:intramolecular transferase activity); GO:0000250(molecular_function:lanosterol synthase activity); GO:0016104(biological_process:triterpenoid biosynthetic process); GO:0005811(cellular_component:lipid particle); GO:0042300(molecular_function:beta-amyrin synthase activity)	K01853	CAS1	map00100(Steroid biosynthesis)	XP_004240118.1(cycloartenol synthase-like isoform X1 [Solanum lycopersicum])
Solyc02g036370.3	0.249564	-2.00252	1.31e-196	1.23e-194	yes	down	57.69	16.3933	53.1	57.6	62.37	17.27	16.22	15.69	Solyc02g036370.3	Myb family transcription factor	GO:0005634(cellular_component:nucleus); GO:0003677(molecular_function:DNA binding)				XP_004231624.1(protein REVEILLE 1 [Solanum lycopersicum])
Solyc01g098190.3	0.465794	-1.10224	3.35e-196	3.14e-194	yes	down	120.16	63.8367	119.6	118.51	122.37	62.52	66.08	62.91	Solyc01g098190.3	(Sodium/potassium)/proton exchanger 4	GO:0006885(biological_process:regulation of pH); GO:0015385(molecular_function:sodium:proton antiporter activity); GO:0016021(cellular_component:integral component of membrane); GO:0055085(biological_process:transmembrane transport); GO:0006814(biological_process:sodium ion transport)				NP_001233885.2((Sodium/potassium)/proton exchanger 4 [Solanum lycopersicum])
Solyc09g009190.3	2.4976	1.32054	6.18e-195	5.76e-193	yes	up	28.4567	80.9967	28.6	29.36	27.41	81.43	84	77.56	Solyc09g009190.3	Starch branching enzyme (AHRD V3.3 *** Q9XIS5_PHAVU)	GO:0043169(molecular_function:cation binding); GO:0005975(biological_process:carbohydrate metabolic process); GO:0005978(biological_process:glycogen biosynthetic process); GO:0003844(molecular_function:1,4-alpha-glucan branching enzyme activity); GO:0004553(molecular_function:hydrolase activity, hydrolyzing O-glycosyl compounds); GO:0102752(deleted:old GO)	K00700	GBE1, glgB	map00500(Starch and sucrose metabolism)	XP_004246561.1(1,4-alpha-glucan-branching enzyme 2-2, chloroplastic/amyloplastic isoform X1 [Solanum lycopersicum])
Solyc02g082740.1	5.43304	2.44176	9.78e-195	9.09e-193	yes	up	39.9533	242.257	40.45	39.32	40.09	249.47	238.57	238.73	Solyc02g082740.1	Dirigent protein (AHRD V3.3 *** K4BAE4_SOLLC)	GO:0048046(cellular_component:apoplast)				TMX03180.1(hypothetical protein EJD97_017850 [Solanum chilense])
Solyc11g072310.2	10.8107	3.43439	2.39e-194	2.21e-192	yes	up	3.97333	48.75	3.92	3.83	4.17	48.55	47.91	49.79	Solyc11g072310.2	gibberellin 20-oxidase-3	GO:0009826(biological_process:unidimensional cell growth); GO:0051213(molecular_function:dioxygenase activity); GO:0009686(biological_process:gibberellin biosynthetic process); GO:0045544(molecular_function:gibberellin 20-oxidase activity); GO:0046872(molecular_function:metal ion binding); GO:0009908(biological_process:flower development); GO:0055114(biological_process:oxidation-reduction process…	K05282	E1.14.11.12	map00904(Diterpenoid biosynthesis)	NP_001234579.1(gibberellin 20-oxidase-3 [Solanum lycopersicum])
Solyc03g121010.3	0.387209	-1.36881	2.91e-194	2.68e-192	yes	down	53.9467	24.2	52.69	55.12	54.03	24.76	24.66	23.18	Solyc03g121010.3	RNA polymerase II-associated factor 1 like (AHRD V3.3 *** A0A0B2S4P2_GLYSO)	GO:0016593(cellular_component:Cdc73/Paf1 complex); GO:0006368(biological_process:transcription elongation from RNA polymerase II promoter); GO:0009910(biological_process:negative regulation of flower development); GO:0016571(biological_process:histone methylation); GO:0016570(biological_process:histone modification)	K15174	PAF1		XP_004235642.1(protein PAF1 homolog [Solanum lycopersicum])
Solyc11g066820.2	2.14864	1.10342	7.46e-194	6.85e-192	yes	up	105.17	257.113	101.89	111.04	102.58	256.91	253.74	260.69	Solyc11g066820.2	Cellulose synthase-like protein (AHRD V3.3 *** L0ATP8_POPTO)	GO:0016021(cellular_component:integral component of membrane); GO:0016757(molecular_function:transferase activity, transferring glycosyl groups)	K13680	CSLA		XP_004251009.1(glucomannan 4-beta-mannosyltransferase 2 [Solanum lycopersicum])
Solyc10g080670.2	0.413917	-1.27259	1.79e-192	1.63e-190	yes	down	273.247	128.177	261.28	286.66	271.8	128.33	124.73	131.47	Solyc10g080670.2	Transmembrane protein, putative (AHRD V3.3 *** A2Q5V9_MEDTR)	GO:0016021(cellular_component:integral component of membrane)				XP_004249300.1(uncharacterized protein LOC101267365 [Solanum lycopersicum])
Solyc01g111380.3	0.253497	-1.97996	5.48e-192	4.94e-190	yes	down	105.303	30.05	98.59	107.14	110.18	30.08	29.92	30.15	Solyc01g111380.3	Actin-depolymerizing factor (AHRD V3.3 *** A0A151TUH5_CAJCA)	GO:0003779(molecular_function:actin binding); GO:0016021(cellular_component:integral component of membrane); GO:0030042(biological_process:actin filament depolymerization); GO:0015629(cellular_component:actin cytoskeleton)	K05765	CFL		XP_004231029.1(actin-depolymerizing factor 5 [Solanum lycopersicum])
Solyc07g043310.3	0.389271	-1.36115	7.29e-192	6.56e-190	yes	down	117.443	52.3867	113.98	118.98	119.37	53.25	49.88	54.03	Solyc07g043310.3	Gamma aminobutyrate transaminase isoform 1	GO:0009448(biological_process:gamma-aminobutyric acid metabolic process); GO:0102351(deleted:old GO); GO:0004015(molecular_function:adenosylmethionine-8-amino-7-oxononanoate transaminase activity); GO:0034387(molecular_function:4-aminobutyrate:pyruvate transaminase activity); GO:0005739(cellular_component:mitochondrion); GO:0008483(molecular_function:transaminase activity); GO:0009102(biological_…	K16871	POP2	map00250(Alanine, aspartate and glutamate metabolism); map00650(Butanoate metabolism)	NP_001234336.2(gamma aminobutyrate transaminase 1, mitochondrial [Solanum lycopersicum])
Solyc01g102310.3	3.1649	1.66216	1.77e-191	1.58e-189	yes	up	16.26	58.7333	16.14	15.63	17.01	58.76	61.34	56.1	Solyc01g102310.3	GRIP and coiled-coil domain-containing protein, putative (AHRD V3.3 *-* B9RFR9_RICCO)	GO:0016787(molecular_function:hydrolase activity); GO:0005840(cellular_component:ribosome); GO:0016021(cellular_component:integral component of membrane); GO:0003735(molecular_function:structural constituent of ribosome); GO:0004672(molecular_function:protein kinase activity); GO:0006412(biological_process:translation)				XP_004230369.1(probable serine/threonine-protein kinase kinX isoform X1 [Solanum lycopersicum])
Solyc08g076970.3	2.60701	1.38239	2.77e-190	2.46e-188	yes	up	72.5033	214.727	72.56	76.67	68.28	210.24	209.66	224.28	Solyc08g076970.3	Acetylornithine deacetylase (AHRD V3.3 *** ARGE_ARATH)	GO:0016787(molecular_function:hydrolase activity); GO:0008152(biological_process:metabolic process)	K01438	argE	map00220(Arginine biosynthesis)	NP_001316163.1(N2-acetylornithine deacetylase [Solanum lycopersicum])
Solyc08g061560.3	3.59832	1.84732	3.39e-190	3e-188	yes	up	6.6	27.0933	6.26	6.78	6.76	27.87	27.53	25.88	Solyc08g061560.3	Receptor protein kinase (AHRD V3.3 *** A0A0U5BM22_RORAQ)	GO:0004674(molecular_function:protein serine/threonine kinase activity); GO:0016021(cellular_component:integral component of membrane); GO:0005524(molecular_function:ATP binding)	K20718	ER	map04016(MAPK signaling pathway - plant)	XP_015085165.1(LRR receptor-like serine/threonine-protein kinase ERECTA isoform X2 [Solanum pennellii])
Solyc05g056070.3	4.0891	2.03178	5.74e-190	5.06e-188	yes	up	40.3067	185.853	38.11	41.84	40.97	176.22	192.3	189.04	Solyc05g056070.3	photosystem 1 protein	GO:0009535(cellular_component:chloroplast thylakoid membrane); GO:0009941(cellular_component:chloroplast envelope); GO:0016168(molecular_function:chlorophyll binding); GO:0009522(cellular_component:photosystem I); GO:0009523(cellular_component:photosystem II); GO:0016021(cellular_component:integral component of membrane); GO:0016020(cellular_component:membrane); GO:0010287(cellular_component:plas…	K08907	LHCA1	map00196(Photosynthesis - antenna proteins)	NP_001234032.2(chlorophyll a-b binding protein 6A, chloroplastic [Solanum lycopersicum])
Solyc03g096160.2	20.6108	4.36533	3.93e-189	3.45e-187	yes	up	1.88667	42.6167	1.89	1.26	2.51	43.78	43.66	40.41	Solyc03g096160.2	Protein yippee-like (AHRD V3.3 *** K4BJ38_SOLLC)	GO:0046872(molecular_function:metal ion binding)				XP_025885788.1(protein yippee-like [Solanum lycopersicum])
Solyc03g013340.3	11.4752	3.52045	9.51e-189	8.32e-187	yes	up	5.5	71.4867	4.9	5.94	5.66	70.5	74.83	69.13	Solyc03g013340.3	NOD26-like intrinsic protein 2.1	GO:0016020(cellular_component:membrane); GO:0005215(molecular_function:transporter activity); GO:0016021(cellular_component:integral component of membrane); GO:0015267(molecular_function:channel activity); GO:0006810(biological_process:transport)	K09874	NIP		NP_001274283.1(Lsi-1 [Solanum lycopersicum])
Solyc05g047600.3	0.296597	-1.75342	1.97e-187	1.71e-185	yes	down	51.76	17.99	49.14	55.05	51.09	17.49	18.12	18.36	Solyc05g047600.3	Non-specific serine/threonine protein kinase (AHRD V3.3 *** A0A0V0I757_SOLCH)	GO:0004674(molecular_function:protein serine/threonine kinase activity); GO:0007165(biological_process:signal transduction); GO:0005524(molecular_function:ATP binding)				XP_004240116.1(CBL-interacting serine/threonine-protein kinase 9 [Solanum lycopersicum])
Solyc09g092500.1	0.347751	-1.52387	3.98e-187	3.44e-185	yes	down	114.883	45.3667	114	112.18	118.47	45.32	45.32	45.46	Solyc09g092500.1	Glycosyltransferase (AHRD V3.3 *** K4CWS6_SOLLC)	GO:0016758(molecular_function:transferase activity, transferring hexosyl groups); GO:0008152(biological_process:metabolic process)	K21371	UGT75L6, UGTCs2		NP_001348274.1(UDP-glycosyltransferase 75C1 [Solanum lycopersicum])
Solyc06g072840.3	0.415188	-1.26816	4.87e-187	4.2e-185	yes	down	334.32	157.377	307.35	345.24	350.37	156.1	156.54	159.49	Solyc06g072840.3	Hydrogen peroxide induced protein 1 (AHRD V3.3 *** J7F198_CAMSI)					XP_004241438.1(late embryogenesis abundant protein At5g17165 [Solanum lycopersicum])
Solyc03g007760.3	6.62457	2.72783	8.99e-187	7.72e-185	yes	up	2.97	22.4567	2.62	3.36	2.93	22.67	22.52	22.18	Solyc03g007760.3	P-loop containing nucleoside triphosphate hydrolases superfamily protein (AHRD V3.3 *** AT4G28000.1)	GO:0005524(molecular_function:ATP binding)				XP_004234206.1(uncharacterized protein LOC101260609 [Solanum lycopersicum])
Solyc03g111550.3	2.6633	1.41321	1.35e-186	1.15e-184	yes	up	68.2067	205.903	67.25	69.61	67.76	210.14	199.45	208.12	Solyc03g111550.3	GDSL esterase/lipase (AHRD V3.3 *** A0A0B2PXL8_GLYSO)	GO:0046983(molecular_function:protein dimerization activity); GO:0016788(molecular_function:hydrolase activity, acting on ester bonds)				XP_004236316.1(GDSL esterase/lipase At3g48460 [Solanum lycopersicum])
Solyc10g075090.2	2.38519	1.2541	1.52e-186	1.3e-184	yes	up	495.12	1328.73	477.02	517.55	490.79	1295.73	1269.35	1421.1	Solyc10g075090.2	Non-specific lipid-transfer protein (AHRD V3.3 *** Q4A1N0_SOLLC)	GO:0008289(molecular_function:lipid binding); GO:0006869(biological_process:lipid transport)				NP_001233953.1(non-specific lipid-transfer protein 2 precursor [Solanum lycopersicum])
Solyc11g020730.1	0.254194	-1.976	3.23e-185	2.74e-183	yes	down	94.97	51.0367	96.52	93.95	94.44	31.34	32.75	89.02	Solyc11g020730.1	Dof-type zinc finger DNA-binding family protein (AHRD V3.3 --* AT3G61850.4)					XP_010312867.1(putative lipase YOR059C [Solanum lycopersicum])
Solyc08g006460.3	0.21552	-2.21411	4.91e-183	4.12e-181	yes	down	44.2367	10.7333	42.49	45.89	44.33	10.58	10.34	11.28	Solyc08g006460.3	RING/U-box superfamily protein (AHRD V3.3 *** AT5G10650.2)	GO:0008270(molecular_function:zinc ion binding); GO:0005515(molecular_function:protein binding)				XP_004244491.1(probable E3 ubiquitin-protein ligase RHG1A [Solanum lycopersicum])
Solyc02g084850.3	2.38497	1.25397	5.27e-183	4.41e-181	yes	up	140.39	377.707	139.35	139.86	141.96	369.42	384.51	379.19	Solyc02g084850.3	Abscisic acid and environmental stress-inducible protein TAS14 (AHRD V3.3 *** TAS14_SOLLC)	GO:0009737(biological_process:response to abscisic acid); GO:0005829(cellular_component:cytosol); GO:0009631(biological_process:cold acclimation); GO:0006950(biological_process:response to stress); GO:0009414(biological_process:response to water deprivation); GO:0009415(biological_process:response to water)				NP_001234038.1(abscisic acid and environmental stress-inducible protein TAS14 [Solanum lycopersicum])
Solyc04g079070.3	5.56687	2.47687	1.15e-182	9.6e-181	yes	up	8.34333	52.6933	8.93	8.47	7.63	52.69	54.37	51.02	Solyc04g079070.3	Serine carboxypeptidase, putative (AHRD V3.3 *** B9R6Y4_RICCO)	GO:0006508(biological_process:proteolysis); GO:0004185(molecular_function:serine-type carboxypeptidase activity)	K16296	SCPL-I		XP_010320342.1(serine carboxypeptidase-like 10 isoform X1 [Solanum lycopersicum])
Solyc10g006230.3	2.08984	1.0634	1.51e-182	1.25e-180	yes	up	243.28	576.007	239.24	251.05	239.55	563.53	566.6	597.89	Solyc10g006230.3	Chlorophyll a-b binding protein, chloroplastic (AHRD V3.3 *** A0A0V0HM25_SOLCH)	GO:0009535(cellular_component:chloroplast thylakoid membrane); GO:0009941(cellular_component:chloroplast envelope); GO:0016168(molecular_function:chlorophyll binding); GO:0009522(cellular_component:photosystem I); GO:0009523(cellular_component:photosystem II); GO:0016021(cellular_component:integral component of membrane); GO:0016020(cellular_component:membrane); GO:0018298(biological_process:prot…	K08908	LHCA2	map00196(Photosynthesis - antenna proteins)	NP_001296176.1(chlorophyll a-b binding protein 7, chloroplastic [Solanum lycopersicum])
Solyc10g007690.3	2.81789	1.49461	1.49e-181	1.23e-179	yes	up	77.72	247.637	75.56	80.34	77.26	234.49	256.89	251.53	Solyc10g007690.3	Chlorophyll a-b binding protein, chloroplastic (AHRD V3.3 *** K4CXU8_SOLLC)	GO:0009535(cellular_component:chloroplast thylakoid membrane); GO:0016168(molecular_function:chlorophyll binding); GO:0009522(cellular_component:photosystem I); GO:0009523(cellular_component:photosystem II); GO:0016021(cellular_component:integral component of membrane); GO:0016020(cellular_component:membrane); GO:0010287(cellular_component:plastoglobule); GO:0018298(biological_process:protein-chr…	K08909	LHCA3	map00196(Photosynthesis - antenna proteins)	NP_001332771.1(chlorophyll a-b binding protein 8, chloroplastic [Solanum lycopersicum])
Solyc04g080170.3	0.301881	-1.72795	2.85e-181	2.34e-179	yes	down	22.6167	7.78667	22.78	22.84	22.23	7.88	7.9	7.58	Solyc04g080170.3	Kinase, putative (AHRD V3.3 *** B9R7R7_RICCO)	GO:0004674(molecular_function:protein serine/threonine kinase activity); GO:0006468(biological_process:protein phosphorylation); GO:0005524(molecular_function:ATP binding)				XP_004238243.1(probable serine/threonine protein kinase IRE4 isoform X1 [Solanum lycopersicum])
Solyc04g016330.3	3.96768	1.98829	3.27e-181	2.68e-179	yes	up	9.00333	40.6833	8.93	9.48	8.6	41.29	41.34	39.42	Solyc04g016330.3	Glycerol-3-phosphate dehydrogenase [NAD(+)] (AHRD V3.3 *** K4BQD3_SOLLC)	GO:0004367(molecular_function:glycerol-3-phosphate dehydrogenase [NAD+] activity); GO:0005975(biological_process:carbohydrate metabolic process); GO:0009331(cellular_component:glycerol-3-phosphate dehydrogenase complex); GO:0046168(biological_process:glycerol-3-phosphate catabolic process); GO:0051287(molecular_function:NAD binding); GO:0055114(biological_process:oxidation-reduction process)	K00006	GPD1	map00564(Glycerophospholipid metabolism)	XP_004236586.1(probable glycerol-3-phosphate dehydrogenase [NAD(+)] 1, cytosolic [Solanum lycopersicum])
Solyc07g005760.3	0.347902	-1.52325	3.88e-181	3.17e-179	yes	down	92.3667	36.56	88.25	93.56	95.29	37.44	34.96	37.28	Solyc07g005760.3	hydroxycinnamoyl CoA quinate transferase	GO:0047205(molecular_function:quinate O-hydroxycinnamoyltransferase activity); GO:0016747(molecular_function:transferase activity, transferring acyl groups other than amino-acyl groups)	K13065	E2.3.1.133, HCT	map00941(Flavonoid biosynthesis); map00940(Phenylpropanoid biosynthesis); map00945(Stilbenoid, diarylheptanoid and gingerol biosynthesis)	NP_001234850.2(hydroxycinnamoyl CoA quinate transferase [Solanum lycopersicum])
Solyc03g044150.3	2.11445	1.08029	1.19e-180	9.7e-179	yes	up	51.8467	124.77	51.42	53.67	50.45	124.16	125.34	124.81	Solyc03g044150.3	Subtilisin-like protease (AHRD V3.3 *** A9XG40_TOBAC)	GO:0004252(molecular_function:serine-type endopeptidase activity); GO:0006508(biological_process:proteolysis)				XP_004234656.1(LOW QUALITY PROTEIN: subtilisin-like protease SBT1.7 [Solanum lycopersicum])
Solyc08g076480.3	0.48505	-1.04379	1.27e-180	1.03e-178	yes	down	140.667	77.7233	136.79	144.68	140.53	76.83	76.72	79.62	Solyc08g076480.3	Plastid-lipid associated protein PAP / fibrillin family protein (AHRD V3.3 *** AT2G35490.1)					XP_006352897.1(PREDICTED: plastoglobulin-1, chloroplastic [Solanum tuberosum])
Solyc01g006400.3	6.5194	2.70474	2.21e-180	1.79e-178	yes	up	34.6733	237.55	35.39	36.65	31.98	227.13	233.95	251.57	Solyc01g006400.3	Extensin-like protein (AHRD V3.3 *** O49946_SOLTU)					NP_001265976.1(Hop-interacting protein THI101 precursor [Solanum lycopersicum])
Solyc03g083615.1	0.415516	-1.26702	3.22e-180	2.59e-178	yes	down	714.437	330.473	703.18	718.46	721.67	333.33	319.71	338.38	Solyc03g083615.1	Plant invertase/pectin methylesterase inhibitor superfamily protein (AHRD V3.3 *** AT5G62350.1)	GO:0004857(molecular_function:enzyme inhibitor activity)				XP_004234937.1(21 kDa protein [Solanum lycopersicum])
Solyc12g089240.2	0.270947	-1.88392	1.7e-179	1.36e-177	yes	down	72.0533	22.1567	72.12	73.21	70.83	22.09	23.29	21.09	Solyc12g089240.2	Zinc finger, B-box (AHRD V3.3 *** A0A103XBE6_CYNCS)	GO:0008270(molecular_function:zinc ion binding); GO:0005622(cellular_component:intracellular)				XP_004252795.1(B-box zinc finger protein 20 [Solanum lycopersicum])
Solyc01g097470.3	6.29126	2.65335	5.17e-179	4.13e-177	yes	up	11.5633	82.3533	10.4	12.71	11.58	81.98	81.75	83.33	Solyc01g097470.3	Neurogenic locus notch-like protein (AHRD V3.3 *** A0A072VSF9_MEDTR)	GO:0016021(cellular_component:integral component of membrane)				XP_004230103.1(uncharacterized protein LOC101263938 [Solanum lycopersicum])
Solyc09g007680.3	0.364342	-1.45664	7.22e-179	5.75e-177	yes	down	58.1633	20.1067	56.08	60.31	58.1	19.32	20.39	20.61	Solyc09g007680.3	RING/U-box superfamily protein (AHRD V3.3 *-* AT5G60580.3)	GO:0016021(cellular_component:integral component of membrane); GO:0008270(molecular_function:zinc ion binding)	K10604	MGRN1	map04120(Ubiquitin mediated proteolysis)	XP_004246665.1(uncharacterized protein LOC101249200 [Solanum lycopersicum])
Solyc09g091800.3	12.3185	3.62275	2.44e-178	1.94e-176	yes	up	8.25667	114.777	6.96	8.69	9.12	124.89	120.67	98.77	Solyc09g091800.3	LOW QUALITY:Fatty acid hydroxylase superfamily protein (AHRD V3.3 --* AT3G02590.2)					XP_019071136.1(glycine-rich protein 23-like [Solanum lycopersicum])
Solyc04g007980.3	0.354493	-1.49617	1.25e-177	9.86e-176	yes	down	117.973	47.5067	113.53	122.38	118.01	47.62	45.68	49.22	Solyc04g007980.3	2-oxoglutarate (2OG) and Fe(II)-dependent oxygenase superfamily protein (AHRD V3.3 *** AT1G06620.1)	GO:0046872(molecular_function:metal ion binding); GO:0055114(biological_process:oxidation-reduction process); GO:0016491(molecular_function:oxidoreductase activity)				XP_004236932.1(1-aminocyclopropane-1-carboxylate oxidase homolog 4 [Solanum lycopersicum])
Solyc07g045340.3	0.266239	-1.90921	1.72e-177	1.35e-175	yes	down	246.623	71.56	226.69	260.91	252.27	67.27	64.68	82.73	Solyc07g045340.3	RPM1-interacting protein 4 family protein (AHRD V3.3 *** A0A061DN91_THECC)					XP_004243583.1(protein NOI4 [Solanum lycopersicum])
Solyc09g031970.3	2.09519	1.06708	5.73e-177	4.48e-175	yes	up	37.8867	89.4267	37.56	38.14	37.96	88.97	90.73	88.58	Solyc09g031970.3	Alpha-1,4 glucan phosphorylase (AHRD V3.3 *** K4CSQ2_SOLLC)	GO:0005737(cellular_component:cytoplasm); GO:0005975(biological_process:carbohydrate metabolic process); GO:0102250(deleted:old GO); GO:0030170(molecular_function:pyridoxal phosphate binding); GO:0008184(molecular_function:glycogen phosphorylase activity); GO:0102499(deleted:old GO)	K00688	PYG, glgP	map00500(Starch and sucrose metabolism)	XP_004246972.1(alpha-glucan phosphorylase, H isozyme [Solanum lycopersicum])
Solyc01g103920.3	0.316517	-1.65964	7.65e-177	5.96e-175	yes	down	685.863	237.433	698.53	688.09	670.97	232.99	244.23	235.08	Solyc01g103920.3	Ferredoxin (AHRD V3.3 *** A0A0K0PY61_NICBE)	GO:0046872(molecular_function:metal ion binding); GO:0051537(molecular_function:2 iron, 2 sulfur cluster binding); GO:0009507(cellular_component:chloroplast); GO:0009055(molecular_function:electron carrier activity)	K02639	petF	map00195(Photosynthesis)	XP_004230473.1(ferredoxin [Solanum lycopersicum])
Solyc08g080190.3	7.98956	2.99812	1.1e-176	8.55e-175	yes	up	2.86	26.05	2.74	2.76	3.08	27.18	24.48	26.49	Solyc08g080190.3	Glucose-methanol-choline (GMC) oxidoreductase family protein (AHRD V3.3 *** AT1G12570.1)	GO:0050660(molecular_function:flavin adenine dinucleotide binding); GO:0016614(molecular_function:oxidoreductase activity, acting on CH-OH group of donors); GO:0055114(biological_process:oxidation-reduction process)				XP_004245659.1(protein HOTHEAD [Solanum lycopersicum])
Solyc05g043330.3	13.8558	3.79242	5.04e-175	3.89e-173	yes	up	3.01	47.44	2.69	2.7	3.64	48.42	45.19	48.71	Solyc05g043330.3	GDSL esterase/lipase (AHRD V3.3 *** W9STE9_9ROSA)	GO:0016021(cellular_component:integral component of membrane); GO:0016788(molecular_function:hydrolase activity, acting on ester bonds)				XP_004240155.1(GDSL esterase/lipase At2g04570 [Solanum lycopersicum])
Solyc11g072240.2	2.87615	1.52414	1.46e-174	1.12e-172	yes	up	130.003	475.557	130.37	124.02	135.62	474.88	479.21	472.58	Solyc11g072240.2	Calmodulin 4	GO:0005509(molecular_function:calcium ion binding); GO:0019722(biological_process:calcium-mediated signaling)	K02183	CALM	map04016(MAPK signaling pathway - plant); map04626(Plant-pathogen interaction); map04070(Phosphatidylinositol signaling system)	XP_013653706.1(calmodulin-like [Brassica napus])
Solyc07g064680.3	0.444768	-1.16888	2.7e-174	2.07e-172	yes	down	347.747	174.657	346.66	356.47	340.11	172.37	172.73	178.87	Solyc07g064680.3	Autophagy-related protein (AHRD V3.3 *** A0A0V0GZ47_SOLCH)	GO:0005737(cellular_component:cytoplasm); GO:0006914(biological_process:autophagy); GO:0006995(biological_process:cellular response to nitrogen starvation)	K08341	GABARAP, ATG8, LC3		NP_001234630.1(autophagy-related protein 8a [Solanum lycopersicum])
Solyc04g009795.1	0.158148	-2.66065	2.98e-173	2.27e-171	yes	down	21.79	3.93333	20.82	21.59	22.96	4.26	3.69	3.85	Solyc04g009795.1	EEIG1/EHBP1 N-terminal domain-containing protein (AHRD V3.3 *** A0A103PZW1_CYNCS)					XP_004236801.1(uncharacterized protein LOC101251972 [Solanum lycopersicum])
Solyc01g094237.1	0.43476	-1.20171	1.22e-172	9.25e-171	yes	down	252.123	125.03	237.62	265.94	252.81	125.69	123.18	126.22	Solyc01g094237.1	NAD(P)-binding Rossmann-fold superfamily protein (AHRD V3.3 *** A0A061DTA4_THECC)	GO:0016491(molecular_function:oxidoreductase activity)	K15095	E1.1.1.208	map00902(Monoterpenoid biosynthesis)	GAY42132.1(hypothetical protein CUMW_064500 [Citrus unshiu])
Solyc04g078200.3	3.6451	1.86596	1.3e-172	9.85e-171	yes	up	94.3667	383.217	84.28	104.63	94.19	373.87	394.8	380.98	Solyc04g078200.3	Gibberellin regulated protein (AHRD V3.3 *-* A0A103XWU1_CYNCS)	GO:0006952(biological_process:defense response); GO:0005618(cellular_component:cell wall); GO:0005576(cellular_component:extracellular region)				NP_001317094.1(gibberellin-regulated family protein precursor [Solanum lycopersicum])
Solyc04g071900.3	3.16524	1.66231	2.3e-172	1.74e-170	yes	up	32.9933	118.57	30.72	33.26	35	120.78	116.4	118.53	Solyc04g071900.3	Peroxidase (AHRD V3.3 *** K4BTH7_SOLLC)	GO:0020037(molecular_function:heme binding); GO:0016021(cellular_component:integral component of membrane); GO:0006979(biological_process:response to oxidative stress); GO:0005576(cellular_component:extracellular region); GO:0042744(biological_process:hydrogen peroxide catabolic process); GO:0046872(molecular_function:metal ion binding); GO:0004601(molecular_function:peroxidase activity); GO:0055…	K00430	E1.11.1.7	map00940(Phenylpropanoid biosynthesis)	NP_001334412.1(peroxidase 12 precursor [Solanum lycopersicum])
Solyc02g078570.3	3.14448	1.65282	2.89e-171	2.17e-169	yes	up	32.41	115.803	30.24	31.72	35.27	111.7	117.64	118.07	Solyc02g078570.3	Epoxide hydrolase (AHRD V3.3 *** I3SWK6_MEDTR)	GO:0003824(molecular_function:catalytic activity); GO:0016787(molecular_function:hydrolase activity)				XP_004232842.1(uncharacterized protein LOC101265883 [Solanum lycopersicum])
Solyc02g063010.3	0.453727	-1.1401	3.67e-171	2.75e-169	yes	down	116.14	59.96	113.27	116.95	118.2	58.6	60.73	60.55	Solyc02g063010.3	BRASSINAZOLE-RESISTANT 1 protein, putative (AHRD V3.3 *** B9SGI1_RICCO)	GO:0003700(molecular_function:transcription factor activity, sequence-specific DNA binding); GO:0009742(biological_process:brassinosteroid mediated signaling pathway); GO:0006351(biological_process:transcription, DNA-templated)	K14503	BZR1_2	map04075(Plant hormone signal transduction)	XP_004233505.1(BES1/BZR1 homolog protein 2 [Solanum lycopersicum])
Solyc10g085830.2	0.213835	-2.22543	5.5e-170	4.07e-168	yes	down	55.7067	13.5133	56.12	56.99	54.01	13.01	14.08	13.45	Solyc10g085830.2	Caffeic acid O-methyltransferase (AHRD V3.3 *** A0A072VA70_MEDTR)	GO:0046983(molecular_function:protein dimerization activity); GO:0008171(molecular_function:O-methyltransferase activity)				XP_010312333.1(caffeic acid 3-O-methyltransferase 1 [Solanum lycopersicum])
Solyc03g031800.3	14.2446	3.83234	1.22e-169	8.99e-168	yes	up	2.83667	45.79	2.9	2.85	2.76	42.97	46.63	47.77	Solyc03g031800.3	Xyloglucan endotransglucosylase/hydrolase (AHRD V3.3 *** K4BFF2_SOLLC)	GO:0042546(biological_process:cell wall biogenesis); GO:0005618(cellular_component:cell wall); GO:0048046(cellular_component:apoplast); GO:0071555(biological_process:cell wall organization); GO:0016762(molecular_function:xyloglucan:xyloglucosyl transferase activity); GO:0004553(molecular_function:hydrolase activity, hydrolyzing O-glycosyl compounds); GO:0010411(biological_process:xyloglucan metab…	K08235	E2.4.1.207		XP_004234486.1(probable xyloglucan endotransglucosylase/hydrolase protein 8 [Solanum lycopersicum])
Solyc12g005430.1	7.41186	2.88984	4.61e-169	3.37e-167	yes	up	5.83667	49.0967	5.57	5.65	6.29	48.7	49.95	48.64	Solyc12g005430.1	LOW QUALITY:HXXXD-type acyl-transferase family protein, putative (AHRD V3.3 *** A0A061E8Z9_THECC)	GO:0016747(molecular_function:transferase activity, transferring acyl groups other than amino-acyl groups)				XP_015060914.1(acetyl-CoA-benzylalcohol acetyltransferase-like [Solanum pennellii])
Solyc01g088400.3	15.9695	3.99725	9.92e-169	7.24e-167	yes	up	1.32	24.2967	1.01	1.43	1.52	23.99	26.39	22.51	Solyc01g088400.3	ECERIFERUM 1	GO:0006633(biological_process:fatty acid biosynthetic process); GO:0016021(cellular_component:integral component of membrane); GO:0005506(molecular_function:iron ion binding); GO:0016491(molecular_function:oxidoreductase activity); GO:0055114(biological_process:oxidation-reduction process); GO:0008610(biological_process:lipid biosynthetic process)	K15404	K15404, CER1	map00073(Cutin, suberine and wax biosynthesis)	XP_019071187.1(protein ECERIFERUM 1-like [Solanum lycopersicum])
Solyc08g078757.1	0.144872	-2.78715	4.99e-168	3.63e-166	yes	down	23.78	3.93333	25.12	23.45	22.77	4.44	3.58	3.78	Solyc08g078757.1	squamosa promoter binding protein-like 15 (AHRD V3.3 --* AT3G57920.1)	GO:0016021(cellular_component:integral component of membrane); GO:0004386(molecular_function:helicase activity)				XP_004245759.1(uncharacterized protein LOC101253408 [Solanum lycopersicum])
Solyc08g005630.3	0.350458	-1.51269	9.21e-168	6.68e-166	yes	down	55.0067	21.9533	56.58	53.55	54.89	22.16	22.91	20.79	Solyc08g005630.3	Long-chain-alcohol oxidase (AHRD V3.3 *** K4CI54_SOLLC)	GO:0046577(molecular_function:long-chain-alcohol oxidase activity); GO:0016020(cellular_component:membrane); GO:0050660(molecular_function:flavin adenine dinucleotide binding); GO:0055114(biological_process:oxidation-reduction process)	K17756	FAO3		NP_001317921.1(alcohol oxidase [Solanum lycopersicum])
Solyc06g068950.3	6.0279	2.59166	2.31e-165	1.67e-163	yes	up	5.91333	40.4867	6.31	6.11	5.32	41.33	40.46	39.67	Solyc06g068950.3	Phosphoethanolamine N-methyltransferase (AHRD V3.3 *** PEAMT_SPIOL)	GO:0008168(molecular_function:methyltransferase activity); GO:0006656(biological_process:phosphatidylcholine biosynthetic process); GO:0000234(molecular_function:phosphoethanolamine N-methyltransferase activity); GO:0008152(biological_process:metabolic process)	K05929	E2.1.1.103, NMT	map00564(Glycerophospholipid metabolism)	XP_004241642.1(phosphoethanolamine N-methyltransferase [Solanum lycopersicum])
Solyc06g007580.1	0.270341	-1.88715	3.35e-165	2.41e-163	yes	down	123.4	37.6933	123.65	127.18	119.37	39.09	36.53	37.46	Solyc06g007580.1	LOW QUALITY:DUF506 family protein (AHRD V3.3 *** G7LF52_MEDTR)					XP_004240436.1(uncharacterized protein LOC101250804 [Solanum lycopersicum])
Solyc06g009050.3	0.359868	-1.47446	2.21e-164	1.59e-162	yes	down	142.623	58.3267	137.75	152.85	137.27	57.87	63.52	53.59	Solyc06g009050.3	Adenine nucleotide alpha hydrolases-like superfamily protein (AHRD V3.3 *** AT2G47710.1)	GO:0006950(biological_process:response to stress)				XP_004240539.1(universal stress protein PHOS34 [Solanum lycopersicum])
Solyc03g025720.3	0.366162	-1.44945	3.1e-164	2.21e-162	yes	down	29.74	12.4233	28.9	30.5	29.82	12.42	12.35	12.5	Solyc03g025720.3	4-coumarate:CoA ligase-like protein (AHRD V3.3 *** A0A0A1ETC4_ALBBR)	GO:0003824(molecular_function:catalytic activity); GO:0016874(molecular_function:ligase activity); GO:0008152(biological_process:metabolic process)				XP_004234395.1(oxalate--CoA ligase [Solanum lycopersicum])
Solyc05g013850.2	12.8354	3.68206	9.52e-164	6.77e-162	yes	up	1.45667	21.3167	1.47	1.46	1.44	19.8	24.36	19.79	Solyc05g013850.2	Sieve element occlusion c (AHRD V3.3 *** E2FKK0_9SOLN)	GO:0010088(biological_process:phloem development)				XP_004239152.1(protein SIEVE ELEMENT OCCLUSION B [Solanum lycopersicum])
Solyc01g095700.3	3.82444	1.93525	7.66e-163	5.44e-161	yes	up	12.7867	55.51	13.1	11.94	13.32	55.26	57.26	54.01	Solyc01g095700.3	regulatory component of ABA receptor3-like		K14496	PYL	map04016(MAPK signaling pathway - plant); map04075(Plant hormone signal transduction)	NP_001333055.1(regulatory component of ABA receptor3-like [Solanum lycopersicum])
Solyc11g008280.2	2.57712	1.36576	1.68e-162	1.19e-160	yes	up	91.4067	176.123	85.77	94	94.45	176.08	173.21	179.08	Solyc11g008280.2	Carboxypeptidase (AHRD V3.3 *** K4D588_SOLLC)	GO:0005773(cellular_component:vacuole); GO:0051603(biological_process:proteolysis involved in cellular protein catabolic process); GO:0004185(molecular_function:serine-type carboxypeptidase activity); GO:0006508(biological_process:proteolysis)	K16298	SCPL-IV		XP_019066606.1(serine carboxypeptidase-like [Solanum lycopersicum])
Solyc07g041970.3	2.38477	1.25385	1.92e-162	1.36e-160	yes	up	35.96	97.6633	37.93	34.92	35.03	97.82	98.7	96.47	Solyc07g041970.3	Subtilisin-like protease (AHRD V3.3 *** W9R6D5_9ROSA)	GO:0004252(molecular_function:serine-type endopeptidase activity); GO:0006508(biological_process:proteolysis)				XP_004243704.1(subtilisin-like protease SBT1.8 [Solanum lycopersicum])
Solyc11g072490.2	4.28915	2.10069	5.39e-162	3.79e-160	yes	up	8.01	38.5933	7.84	8.12	8.07	36.47	40.88	38.43	Solyc11g072490.2	Interactor of constitutive active ROPs-like protein (AHRD V3.3 *** A0A072ULW0_MEDTR)					XP_004251268.1(interactor of constitutive active ROPs 3 isoform X1 [Solanum lycopersicum])
Solyc02g077040.4	13.8509	3.79191	1.13e-161	7.89e-160	yes	up	2.43667	38.22	2.91	2.37	2.03	36.47	37.93	40.26	Solyc02g077040.4	phytophthora-inhibited protease 1	GO:0016021(cellular_component:integral component of membrane); GO:0008234(molecular_function:cysteine-type peptidase activity)				NP_001233949.2(phytophthora-inhibited protease 1 [Solanum lycopersicum])
Solyc01g074030.3	3.96042	1.98565	2.16e-161	1.51e-159	yes	up	10.7433	48.4267	10.22	11.1	10.91	49.24	47.38	48.66	Solyc01g074030.3	Beta-glucosidase 01 (AHRD V3.3 *** B5M9E4_SOLLC)	GO:0009651(biological_process:response to salt stress); GO:0019762(biological_process:glucosinolate catabolic process); GO:0005975(biological_process:carbohydrate metabolic process); GO:0008422(molecular_function:beta-glucosidase activity); GO:0004553(molecular_function:hydrolase activity, hydrolyzing O-glycosyl compounds)	K01188	E3.2.1.21	map00460(Cyanoamino acid metabolism); map00500(Starch and sucrose metabolism); map00940(Phenylpropanoid biosynthesis)	NP_001234412.1(beta-glucosidase 01 precursor [Solanum lycopersicum])
Solyc07g041490.2	2.82016	1.49578	3.33e-161	2.32e-159	yes	up	42.0467	134.407	41.89	42.51	41.74	132.46	136.68	134.08	Solyc07g041490.2	Photosystem II CP43 reaction center protein (AHRD V3.3 --* PSBC_SACOF)					XP_010324012.1(stress-response A/B barrel domain-containing protein UP3 [Solanum lycopersicum])
Solyc03g083100.3	3.29734	1.7213	8.76e-161	6.06e-159	yes	up	19.0833	71.4067	17.79	18.85	20.61	71.43	71.21	71.58	Solyc03g083100.3	SUN-like protein 10	GO:0005515(molecular_function:protein binding)				XP_004234970.1(protein IQ-DOMAIN 1 [Solanum lycopersicum])
Solyc08g048290.3	0.243489	-2.03807	1.9e-159	1.31e-157	yes	down	35.5767	9.86	34.56	35.54	36.63	9.83	10.28	9.47	Solyc08g048290.3	inositol transporter 2	GO:0022857(molecular_function:transmembrane transporter activity); GO:0016021(cellular_component:integral component of membrane); GO:0055085(biological_process:transmembrane transport)	K08150	SLC2A13, ITR		XP_004245014.1(probable inositol transporter 2 isoform X1 [Solanum lycopersicum])
Solyc01g088590.4	8.64917	3.11256	2.45e-159	1.69e-157	yes	up	11.5	111.757	11.15	13.08	10.27	118.44	103.47	113.36	Solyc01g088590.4	invertase/pectin methylesterase inhibitor	GO:0004857(molecular_function:enzyme inhibitor activity)				XP_004229708.1(putative invertase inhibitor [Solanum lycopersicum])
Solyc07g052480.3	2.28034	1.18925	1.34e-158	9.18e-157	yes	up	32.77	85.15	32.32	33	32.99	86.73	82.36	86.36	Solyc07g052480.3	isocitrate lyase LEU18678	GO:0009514(cellular_component:glyoxysome); GO:0019752(biological_process:carboxylic acid metabolic process); GO:0004451(molecular_function:isocitrate lyase activity); GO:0006099(biological_process:tricarboxylic acid cycle); GO:0046872(molecular_function:metal ion binding); GO:0006097(biological_process:glyoxylate cycle)	K01637	E4.1.3.1, aceA	map00630(Glyoxylate and dicarboxylate metabolism)	NP_001233878.2(isocitrate lyase [Solanum lycopersicum])
Solyc11g071610.2	3.13772	1.64972	4.34e-158	2.97e-156	yes	up	6.85667	24.58	6.77	6.74	7.06	24.59	25.43	23.72	Solyc11g071610.2	aldehyde oxidase	GO:0004031(molecular_function:aldehyde oxidase activity); GO:0102798(deleted:old GO); GO:0102797(deleted:old GO); GO:0051537(molecular_function:2 iron, 2 sulfur cluster binding); GO:0005506(molecular_function:iron ion binding); GO:0016491(molecular_function:oxidoreductase activity); GO:0071949(molecular_function:FAD binding); GO:0009055(molecular_function:electron carrier activity)	K09842	AAO3	map00906(Carotenoid biosynthesis)	XP_010313468.1(abscisic-aldehyde oxidase-like [Solanum lycopersicum])
Solyc08g077460.3	0.379988	-1.39597	6.36e-157	4.31e-155	yes	down	102.263	44.4267	101.83	101.59	103.37	48.91	42.75	41.62	Solyc08g077460.3	SBP (S-ribonuclease binding protein) family protein (AHRD V3.3 *** AT1G32740.1)	GO:0008270(molecular_function:zinc ion binding); GO:0005515(molecular_function:protein binding)	K19042	BOI		XP_004245850.1(BOI-related E3 ubiquitin-protein ligase 1 [Solanum lycopersicum])
Solyc01g111270.3	0.257131	-1.95943	7.24e-157	4.89e-155	yes	down	28.2367	8.26	27.42	29.2	28.09	8.73	8.35	7.7	Solyc01g111270.3	Armadillo repeat only protein (AHRD V3.3 *** A0A072UNA0_MEDTR)	GO:0005737(cellular_component:cytoplasm); GO:0005634(cellular_component:nucleus); GO:0009860(biological_process:pollen tube growth); GO:0030036(biological_process:actin cytoskeleton organization); GO:0005515(molecular_function:protein binding); GO:0090404(cellular_component:pollen tube tip)				XP_004231015.1(uncharacterized protein LOC101259003 [Solanum lycopersicum])
Solyc02g078950.3	4.04275	2.01534	1.03e-156	6.95e-155	yes	up	6.54	30.13	6.57	6.57	6.48	28.85	32.2	29.34	Solyc02g078950.3	Beta-galactosidase (AHRD V3.3 *** M1C1C4_SOLTU)	GO:0005975(biological_process:carbohydrate metabolic process); GO:0004565(molecular_function:beta-galactosidase activity); GO:0030246(molecular_function:carbohydrate binding)				XP_010316699.1(beta-galactosidase 8-like isoform X1 [Solanum lycopersicum])
Solyc10g005960.1	4.19693	2.06933	1.39e-156	9.36e-155	yes	up	16.8167	80.01	16.14	18.06	16.25	77.31	81.41	81.31	Solyc10g005960.1	Fasciclin-like arabinogalactan protein (AHRD V3.3 *** A0A072UY96_MEDTR)	GO:0016021(cellular_component:integral component of membrane)				XP_004248342.1(fasciclin-like arabinogalactan protein 1 [Solanum lycopersicum])
Solyc08g076060.3	0.423486	-1.23961	6.13e-156	4.11e-154	yes	down	61.72	29.7033	61.44	61.03	62.69	30.35	30.72	28.04	Solyc08g076060.3	Serine/Threonine kinase family protein (AHRD V3.3 *** G7L990_MEDTR)	GO:0004674(molecular_function:protein serine/threonine kinase activity); GO:0016021(cellular_component:integral component of membrane); GO:0030246(molecular_function:carbohydrate binding); GO:0005524(molecular_function:ATP binding)				TMW82638.1(hypothetical protein EJD97_005486 [Solanum chilense])
Solyc07g065540.1	5.79299	2.53431	7.58e-155	5.06e-153	yes	up	9.80333	64.4933	8.35	10.11	10.95	66.74	63.45	63.29	Solyc07g065540.1	Fasciclin-like arabinogalactan protein (AHRD V3.3 *** A0A072UY96_MEDTR)	GO:0016021(cellular_component:integral component of membrane)				XP_004244059.1(fasciclin-like arabinogalactan protein 1 [Solanum lycopersicum])
Solyc12g006260.1	0.332563	-1.5883	8.94e-155	5.95e-153	yes	down	976.703	354.663	897.52	1006.19	1026.4	370.84	335.39	357.76	Solyc12g006260.1	L-fucokinase/GDP-L-fucose pyrophosphorylase (AHRD V3.3 --* AT1G01220.7)					TMW82109.1(hypothetical protein EJD97_006804 [Solanum chilense])
Solyc01g005560.3	2.71367	1.44025	1.06e-154	7.01e-153	yes	up	32.7667	101.04	34	33.27	31.03	99.62	103.52	99.98	Solyc01g005560.3	Isocitrate dehydrogenase [NADP] (AHRD V3.3 *** IDHC_SOLTU)	GO:0005737(cellular_component:cytoplasm); GO:0016616(molecular_function:oxidoreductase activity, acting on the CH-OH group of donors, NAD or NADP as acceptor); GO:0051287(molecular_function:NAD binding); GO:0000287(molecular_function:magnesium ion binding); GO:0004450(molecular_function:isocitrate dehydrogenase (NADP+) activity); GO:0006099(biological_process:tricarboxylic acid cycle); GO:0006102…	K00031	IDH1, IDH2, icd	map00020(Citrate cycle (TCA cycle)); map04146(Peroxisome); map00480(Glutathione metabolism)	XP_004228607.1(isocitrate dehydrogenase [NADP] [Solanum lycopersicum])
Solyc11g066100.2	0.216609	-2.20684	3.99e-154	2.64e-152	yes	down	47.4067	11.67	47.02	44.9	50.3	11.58	13.51	9.92	Solyc11g066100.2	heat shock protein 70 (AHRD V3.3 *** AT3G12580.1)	GO:0005524(molecular_function:ATP binding)	K03283	HSPA1s	map04144(Endocytosis); map04141(Protein processing in endoplasmic reticulum); map03040(Spliceosome)	XP_004250959.1(heat shock cognate 70 kDa protein [Solanum lycopersicum])
Solyc05g050130.3	9.17789	3.19816	1.44e-153	9.43e-152	yes	up	1.95667	20.4033	1.89	2.24	1.74	19.83	20.57	20.81	Solyc05g050130.3	Acidic endochitinase (AHRD V3.3 *** CHIA_TOBAC)	GO:0005975(biological_process:carbohydrate metabolic process); GO:0005618(cellular_component:cell wall); GO:0000272(biological_process:polysaccharide catabolic process); GO:0005576(cellular_component:extracellular region); GO:0004553(molecular_function:hydrolase activity, hydrolyzing O-glycosyl compounds); GO:0004568(molecular_function:chitinase activity); GO:0006032(biological_process:chitin cat…	K01183	E3.2.1.14	map00520(Amino sugar and nucleotide sugar metabolism)	XP_004240090.1(acidic endochitinase [Solanum lycopersicum])
Solyc09g007790.1	0.196677	-2.3461	2.79e-152	1.82e-150	yes	down	295.033	64.1867	273.62	322.39	289.09	66.73	55.9	69.93	Solyc09g007790.1	LOW QUALITY:Senescence regulator (AHRD V3.3 *** G7IRS7_MEDTR)	GO:0016021(cellular_component:integral component of membrane)				XP_004246659.1(uncharacterized protein LOC101246954 [Solanum lycopersicum])
Solyc08g082770.3	9.24915	3.20932	7.36e-151	4.8e-149	yes	up	4.00667	42.0733	3.44	4.43	4.15	41.78	43.31	41.13	Solyc08g082770.3	Bidirectional sugar transporter SWEET (AHRD V3.3 *** K4CPS3_SOLLC)	GO:0016021(cellular_component:integral component of membrane); GO:0005886(cellular_component:plasma membrane); GO:0008643(biological_process:carbohydrate transport)	K15382	SLC50A, SWEET		XP_004245483.1(bidirectional sugar transporter SWEET4-like [Solanum lycopersicum])
Solyc01g008020.3	9.1413	3.1924	9.73e-151	6.33e-149	yes	up	3.41	35.3367	4.11	3.2	2.92	35.63	35.72	34.66	Solyc01g008020.3	Equilibrative nucleoside transporter (AHRD V3.3 *** A0A103YAP6_CYNCS)	GO:0016021(cellular_component:integral component of membrane); GO:0006810(biological_process:transport); GO:0005337(molecular_function:nucleoside transmembrane transporter activity); GO:0005774(cellular_component:vacuolar membrane)	K15014	SLC29A1_2_3, ENT1_2_3		XP_004228548.1(equilibrative nucleotide transporter 1 [Solanum lycopersicum])
Solyc02g078400.3	3.00781	1.58871	1.33e-150	8.63e-149	yes	up	17.38	59.5833	17.31	16.9	17.93	60.67	59.09	58.99	Solyc02g078400.3	allantoinase (AHRD V3.3 *** AT4G04955.1)	GO:0000256(biological_process:allantoin catabolic process); GO:0006995(biological_process:cellular response to nitrogen starvation); GO:0005783(cellular_component:endoplasmic reticulum); GO:0050897(molecular_function:cobalt ion binding); GO:0016810(molecular_function:hydrolase activity, acting on carbon-nitrogen (but not peptide) bonds); GO:0004038(molecular_function:allantoinase activity); GO:00…	K01466	allB	map00230(Purine metabolism)	XP_004232860.1(allantoinase [Solanum lycopersicum])
Solyc06g060620.3	10.8452	3.43899	1.48e-150	9.56e-149	yes	up	1.89333	23.37	1.76	2.19	1.73	22.6	23.02	24.49	Solyc06g060620.3	Nitrate transporter (AHRD V3.3 *** Q852P7_TOBAC)	GO:0006857(biological_process:oligopeptide transport); GO:0005215(molecular_function:transporter activity); GO:0022857(molecular_function:transmembrane transporter activity); GO:0016020(cellular_component:membrane); GO:0016021(cellular_component:integral component of membrane)	K14638	SLC15A3_4, PHT		XP_004242006.1(protein NRT1/ PTR FAMILY 6.3 [Solanum lycopersicum])
Solyc07g063350.3	0.253751	-1.97852	1.84e-150	1.19e-148	yes	down	19.3733	5.57667	19.73	19.78	18.61	5.9	5.37	5.46	Solyc07g063350.3	COP1-interacting protein, putative (AHRD V3.3 *** A0A072VAF6_MEDTR)					XP_010324356.1(COP1-interacting protein 7 [Solanum lycopersicum])
Solyc07g008240.3	13.8357	3.79032	1.71e-149	1.1e-147	yes	up	3.68333	57.6667	3.48	3.72	3.85	58.69	61.09	53.22	Solyc07g008240.3	Non-symbiotic hemoglobin 1 (AHRD V3.3 *** HBL1_GOSHI)	GO:0005344(molecular_function:oxygen transporter activity); GO:0019825(molecular_function:oxygen binding); GO:0020037(molecular_function:heme binding); GO:0005618(cellular_component:cell wall); GO:0005829(cellular_component:cytosol); GO:0005886(cellular_component:plasma membrane); GO:0046872(molecular_function:metal ion binding); GO:0009506(cellular_component:plasmodesma)				NP_001234498.1(non-symbiotic hemoglobin class 1 [Solanum lycopersicum])
Solyc09g082720.3	0.377635	-1.40494	4.76e-149	3.05e-147	yes	down	94.91	40.7267	91.92	98.07	94.74	39.63	40.09	42.46	Solyc09g082720.3	Aldo_keto reductase family protein IPR001395 Aldo_keto reductase					XP_015086525.1(perakine reductase-like [Solanum pennellii])
Solyc08g075560.1	7.9945	2.99901	1.42e-147	9.06e-146	yes	up	3.35333	30.49	3.23	3.36	3.47	28.74	30.45	32.28	Solyc08g075560.1	Unknown protein (AHRD V3.3 )	None	None	None	None	None
Solyc07g014730.3	11.9919	3.58398	1.46e-147	9.28e-146	yes	up	4.74333	70.96	4.23	5.98	4.02	68.86	70.89	73.13	Solyc07g014730.3	Phospholipase A2 (AHRD V3.3 *** Q5CCT8_TOBAC)	GO:0006644(biological_process:phospholipid metabolic process); GO:0016021(cellular_component:integral component of membrane); GO:0050482(biological_process:arachidonic acid secretion); GO:0016042(biological_process:lipid catabolic process); GO:0005576(cellular_component:extracellular region); GO:0005509(molecular_function:calcium ion binding); GO:0102567(deleted:old GO); GO:0102568(deleted:old GO…	K01047	PLA2G, SPLA2	map00565(Ether lipid metabolism); map00564(Glycerophospholipid metabolism); map00592(alpha-Linolenic acid metabolism); map00591(Linoleic acid metabolism); map00590(Arachidonic acid metabolism)	XP_004242879.1(phospholipase A2-alpha [Solanum lycopersicum])
Solyc07g039330.3	0.479542	-1.06027	1.91e-147	1.21e-145	yes	down	132.067	72.0233	127.4	136.6	132.2	72.13	71.92	72.02	Solyc07g039330.3	Transducin family protein / WD-40 repeat family protein (AHRD V3.3 *** AT2G19520.1)	GO:0005634(cellular_component:nucleus); GO:0005515(molecular_function:protein binding)	K10752	RBBP4, HAT2, CAF1, MIS16		XP_004243757.1(WD-40 repeat-containing protein MSI4 [Solanum lycopersicum])
Solyc06g074000.1	8.1062	3.01903	3.73e-147	2.36e-145	yes	up	4.73333	43.5633	4.41	5.45	4.34	42.41	42.54	45.74	Solyc06g074000.1	LOW QUALITY:Eukaryotic aspartyl protease family protein (AHRD V3.3 *** AT3G52500.1)	GO:0006508(biological_process:proteolysis); GO:0004190(molecular_function:aspartic-type endopeptidase activity)				XP_004241344.1(probable aspartyl protease At4g16563 [Solanum lycopersicum])
Solyc08g061490.3	0.324956	-1.62169	1.74e-146	1.1e-144	yes	down	62.39	23.0533	59.13	64.69	63.35	23.47	22.4	23.29	Solyc08g061490.3	Damaged dna-binding 2, putative isoform 1 (AHRD V3.3 *-* A0A061GKJ3_THECC)					XP_004245041.1(uncharacterized protein LOC101265566 [Solanum lycopersicum])
Solyc12g006460.2	4.17128	2.06049	2.24e-146	1.41e-144	yes	up	11.9033	56.42	11.21	13.39	11.11	55.05	56.77	57.44	Solyc12g006460.2	Cytochrome P450 (AHRD V3.3 *** A0A124SDJ5_CYNCS)	GO:0004497(molecular_function:monooxygenase activity); GO:0020037(molecular_function:heme binding); GO:0016021(cellular_component:integral component of membrane); GO:0016705(molecular_function:oxidoreductase activity, acting on paired donors, with incorporation or reduction of molecular oxygen); GO:0005506(molecular_function:iron ion binding); GO:0055114(biological_process:oxidation-reduction pro…	K04123	KAO	map00904(Diterpenoid biosynthesis)	NP_001352903.1(GLYCOALKALOID METABOLISM 4 [Solanum lycopersicum])
Solyc10g079950.2	0.345869	-1.5317	3.66e-146	2.29e-144	yes	down	75.9467	29.8533	73.15	80.12	74.57	30.92	29.91	28.73	Solyc10g079950.2	Glycosyltransferase (AHRD V3.3 *** K4D2N6_SOLLC)	GO:0016758(molecular_function:transferase activity, transferring hexosyl groups); GO:0008152(biological_process:metabolic process)	K13495	CISZOG	map00908(Zeatin biosynthesis)	XP_004249250.1(zeatin O-xylosyltransferase isoform X1 [Solanum lycopersicum])
Solyc01g095530.2	0.402633	-1.31246	1.66e-145	1.04e-143	yes	down	504.933	226.273	484.18	524.56	506.06	235.89	231.79	211.14	Solyc01g095530.2	LOW QUALITY:cytoplasmic tRNA 2-thiolation protein (AHRD V3.3 *** AT3G55570.1)					XP_010326840.1(uncharacterized protein LOC104649409 [Solanum lycopersicum])
Solyc09g010860.3	36.063	5.17245	2.92e-145	1.82e-143	yes	up	1.15	46.92	0.88	1.54	1.03	47.21	44.74	48.81	Solyc09g010860.3	expansin precursor 4	GO:0005618(cellular_component:cell wall); GO:0009664(biological_process:plant-type cell wall organization); GO:0016020(cellular_component:membrane); GO:0005576(cellular_component:extracellular region)				NP_001234081.1(expansin A4 precursor [Solanum lycopersicum])
Solyc07g005960.3	3.53306	1.82092	3.08e-145	1.91e-143	yes	up	12.8967	51.83	12.39	12.9	13.4	51.18	52.27	52.04	Solyc07g005960.3	Carboxypeptidase (AHRD V3.3 *** K4CB67_SOLLC)	GO:0005773(cellular_component:vacuole); GO:0006508(biological_process:proteolysis); GO:0004185(molecular_function:serine-type carboxypeptidase activity)	K16297	SCPL-II		XP_004242620.1(serine carboxypeptidase II-2 [Solanum lycopersicum])
Solyc10g083670.2	3.12405	1.64342	5.47e-145	3.39e-143	yes	up	18.42	65.04	19.29	18.26	17.71	63.69	66.11	65.32	Solyc10g083670.2	Cellulose synthase-like protein (AHRD V3.3 *** L0ASI8_POPTO)	GO:0016021(cellular_component:integral component of membrane); GO:0047259(molecular_function:glucomannan 4-beta-mannosyltransferase activity); GO:0016757(molecular_function:transferase activity, transferring glycosyl groups)	K13680	CSLA		XP_004249461.1(glucomannan 4-beta-mannosyltransferase 9 [Solanum lycopersicum])
Solyc02g083250.3	0.476645	-1.06901	7.22e-145	4.45e-143	yes	down	291.173	157.143	281.68	296.5	295.34	156.16	152.75	162.52	Solyc02g083250.3	Ganglioside-induced differentiation-associated protein 2 (AHRD V3.3 *** A0A199VGA4_ANACO)					XP_004232536.1(ganglioside-induced differentiation-associated protein 2 [Solanum lycopersicum])
Solyc05g008230.3	0.433353	-1.20639	5.83e-144	3.58e-142	yes	down	74.0667	36.56	74.75	75.13	72.32	36.46	35.79	37.43	Solyc05g008230.3	U-box domain-containing protein 11 (AHRD V3.3 *** W9RS70_9ROSA)	GO:0004842(molecular_function:ubiquitin-protein transferase activity); GO:0005515(molecular_function:protein binding)				XP_004238849.1(U-box domain-containing protein 11 [Solanum lycopersicum])
Solyc01g067730.3	2.06227	1.04423	1.93e-143	1.18e-141	yes	up	152.427	355.96	149.93	152.35	155	344.74	355.84	367.3	Solyc01g067730.3	Acyl carrier protein (AHRD V3.3 *** K4AX21_SOLLC)	GO:0006633(biological_process:fatty acid biosynthetic process); GO:0031177(molecular_function:phosphopantetheine binding)				XP_004229194.1(acyl carrier protein 1, chloroplastic [Solanum lycopersicum])
Solyc01g100930.3	3.75602	1.90921	2.12e-143	1.3e-141	yes	up	7.32667	31.5667	6.97	7.34	7.67	30.71	32.86	31.13	Solyc01g100930.3	GDSL esterase/lipase (AHRD V3.3 *** W9R052_9ROSA)	GO:0016021(cellular_component:integral component of membrane); GO:0016788(molecular_function:hydrolase activity, acting on ester bonds)				XP_004230336.1(GDSL esterase/lipase At1g09390 [Solanum lycopersicum])
Solyc06g074070.3	3.63573	1.86225	3.16e-143	1.92e-141	yes	up	5.34333	22.1467	5.6	5.39	5.04	21.66	23.67	21.11	Solyc06g074070.3	Receptor-kinase-like protein (AHRD V3.3 *** A0A072U3D4_MEDTR)	GO:0004674(molecular_function:protein serine/threonine kinase activity); GO:0016021(cellular_component:integral component of membrane); GO:0005524(molecular_function:ATP binding)				XP_004241337.1(receptor-like kinase TMK3 [Solanum lycopersicum])
Solyc04g057940.3	6.99307	2.80593	3.16e-143	1.92e-141	yes	up	1.53333	12.2167	1.45	1.63	1.52	13.05	12.95	10.65	Solyc04g057940.3	Transducin/WD40 repeat-like superfamily protein (AHRD V3.3 *** A0A061EZ85_THECC)	GO:0004842(molecular_function:ubiquitin-protein transferase activity); GO:0005515(molecular_function:protein binding)				XP_010319718.1(putative E3 ubiquitin-protein ligase LIN-1 isoform X2 [Solanum lycopersicum])
Solyc05g045670.3	29.7492	4.89478	5.63e-143	3.4e-141	yes	up	0.916667	30.75	1.18	0.71	0.86	29.28	34.5	28.47	Solyc05g045670.3	Glucose-6-phosphate/phosphate-translocator (AHRD V3.3 *** O64911_SOLTU)	GO:0005215(molecular_function:transporter activity); GO:0016021(cellular_component:integral component of membrane); GO:0006810(biological_process:transport); GO:0022857(molecular_function:transmembrane transporter activity); GO:0005524(molecular_function:ATP binding); GO:0009507(cellular_component:chloroplast)	K15283	SLC35E1		XP_004240145.1(glucose-6-phosphate/phosphate translocator 2, chloroplastic [Solanum lycopersicum])
Solyc05g055790.3	6.26028	2.64623	8.08e-143	4.87e-141	yes	up	2.91	20.9	2.64	2.93	3.16	22.35	20.54	19.81	Solyc05g055790.3	Protein phosphatase-2c, putative (AHRD V3.3 *** B9RM68_RICCO)	GO:0006470(biological_process:protein dephosphorylation); GO:0004722(molecular_function:protein serine/threonine phosphatase activity)				XP_004239696.1(probable protein phosphatase 2C 33 [Solanum lycopersicum])
Solyc10g054080.2	3.4648	1.79277	4e-142	2.41e-140	yes	up	5.83333	23.0733	5.77	5.71	6.02	23.41	23.4	22.41	Solyc10g054080.2	Kinesin-related protein (AHRD V3.3 *** D3YBF5_TRIRP)	GO:0008017(molecular_function:microtubule binding); GO:0007018(biological_process:microtubule-based movement); GO:0003777(molecular_function:microtubule motor activity); GO:0005524(molecular_function:ATP binding)	K11498	CENPE		XP_010327429.1(kinesin-like protein KIN-7D, mitochondrial isoform X1 [Solanum lycopersicum])
Solyc05g007490.3	5.64918	2.49804	6.18e-142	3.7e-140	yes	up	3.61333	23.2567	3.68	3.4	3.76	24.1	23.66	22.01	Solyc05g007490.3	S-adenosyl-L-methionine-dependent methyltransferases superfamily protein (AHRD V3.3 *** AT1G26850.2)	GO:0008168(molecular_function:methyltransferase activity); GO:0016021(cellular_component:integral component of membrane); GO:0005802(cellular_component:trans-Golgi network); GO:0005768(cellular_component:endosome)				XP_004238796.1(probable methyltransferase PMT2 [Solanum lycopersicum])
Solyc01g106820.3	0.288246	-1.79463	6.24e-142	3.73e-140	yes	down	39.8733	13.0733	39.31	40.58	39.73	12.36	13.5	13.36	Solyc01g106820.3	Sterol regulatory element-binding protein site 2 protease, putative (AHRD V3.3 *** B9S7Z4_RICCO)	GO:0009408(biological_process:response to heat); GO:0016021(cellular_component:integral component of membrane); GO:0009644(biological_process:response to high light intensity); GO:0008237(molecular_function:metallopeptidase activity); GO:0042542(biological_process:response to hydrogen peroxide)				XP_004230679.1(probable zinc metallopeptidase EGY3, chloroplastic [Solanum lycopersicum])
Solyc08g067340.3	9.76706	3.28792	7.66e-141	4.56e-139	yes	up	6.17	67.8267	6.84	6.13	5.54	71.88	68.8	62.8	Solyc08g067340.3	WRKY transcription factor 46	GO:0003700(molecular_function:transcription factor activity, sequence-specific DNA binding); GO:0043565(molecular_function:sequence-specific DNA binding); GO:0005634(cellular_component:nucleus); GO:0006355(biological_process:regulation of transcription, DNA-templated)				NP_001352689.1(WRKY transcription factor 46 [Solanum lycopersicum])
Solyc02g014860.3	2.81078	1.49097	2.77e-140	1.64e-138	yes	up	10.2967	32.9833	10.36	9.94	10.59	32.09	34.13	32.73	Solyc02g014860.3	DnaJ domain-containing protein (AHRD V3.3 *** A0A124SD50_CYNCS)	GO:0016021(cellular_component:integral component of membrane); GO:0009507(cellular_component:chloroplast)				XP_004231500.1(chaperone protein dnaJ C76, chloroplastic [Solanum lycopersicum])
Solyc08g082190.3	0.453734	-1.14008	1.53e-139	9.03e-138	yes	down	596.68	305.573	555	597.43	637.61	296.52	323.78	296.42	Solyc08g082190.3	diacylglycerol kinase 5 (AHRD V3.3 --* AT2G20900.4)					TMW89650.1(hypothetical protein EJD97_016847 [Solanum chilense])
Solyc12g044820.2	2.67769	1.42099	1.93e-139	1.14e-137	yes	up	9.17	27.9867	9.4	9.34	8.77	28.09	28.47	27.4	Solyc12g044820.2	ABC transporter-like family-protein (AHRD V3.3 *** A0A072TLE5_MEDTR)	GO:0042626(molecular_function:ATPase activity, coupled to transmembrane movement of substances); GO:0016021(cellular_component:integral component of membrane); GO:0016887(molecular_function:ATPase activity); GO:0005524(molecular_function:ATP binding)	K05666	ABCC2	map02010(ABC transporters)	XP_004252373.2(ABC transporter C family member 8 isoform X2 [Solanum lycopersicum])
Solyc07g007750.3	2.0368	1.02631	1.98e-139	1.16e-137	yes	up	390.007	893.137	377.73	389	403.29	858.42	947.87	873.12	Solyc07g007750.3	Defensin protein (AHRD V3.3 *** B1N678_SOLLC)	GO:0006952(biological_process:defense response)				NP_001234872.2(gamma-thionin precursor [Solanum lycopersicum])
Solyc03g115900.3	8.79562	3.13679	5.65e-139	3.29e-137	yes	up	2.81	28.08	3.14	2.52	2.77	25.81	29.34	29.09	Solyc03g115900.3	chlorophyll a-b binding protein CAB11	GO:0009535(cellular_component:chloroplast thylakoid membrane); GO:0009941(cellular_component:chloroplast envelope); GO:0016168(molecular_function:chlorophyll binding); GO:0009522(cellular_component:photosystem I); GO:0009523(cellular_component:photosystem II); GO:0016021(cellular_component:integral component of membrane); GO:0016020(cellular_component:membrane); GO:0010287(cellular_component:plas…	K08910	LHCA4	map00196(Photosynthesis - antenna proteins)	NP_001316908.1(chlorophyll a-b binding protein CAB11 [Solanum lycopersicum])
Solyc05g005760.3	3.65159	1.86852	3.96e-138	2.29e-136	yes	up	9.69333	40.2767	9.5	10.06	9.52	41.2	39.95	39.68	Solyc05g005760.3	NHL repeat-containing family protein (AHRD V3.3 *** B9HJT0_POPTR)	GO:0016021(cellular_component:integral component of membrane); GO:0005515(molecular_function:protein binding)				XP_006355971.1(PREDICTED: uncharacterized protein LOC102586185 isoform X3 [Solanum tuberosum])
Solyc10g084325.1	4.10458	2.03723	5.69e-138	3.29e-136	yes	up	7.97667	37.2467	8.13	8.52	7.28	37.18	36.98	37.58	Solyc10g084325.1	Subtilisin-like protease (AHRD V3.3 *** O82777_SOLLC)	GO:0004252(molecular_function:serine-type endopeptidase activity); GO:0006508(biological_process:proteolysis)				XP_004249505.1(subtilisin-like protease SBT1.9 [Solanum lycopersicum])
Solyc03g006490.3	0.411726	-1.28024	2.07e-137	1.19e-135	yes	down	208.037	97.3067	194.85	217.05	212.21	104.49	94.55	92.88	Solyc03g006490.3	glutaminase domain-containing protein					NP_001234039.2(glutaminase domain-containing protein [Solanum lycopersicum])
Solyc10g047240.2	4.03186	2.01145	7.08e-137	4.05e-135	yes	up	18.9967	86.8767	17.44	19.35	20.2	93.61	83.78	83.24	Solyc10g047240.2	annexin 9	GO:0005544(molecular_function:calcium-dependent phospholipid binding); GO:0005509(molecular_function:calcium ion binding)	K17099	ANXA13		XP_004248802.1(annexin-like protein RJ4 [Solanum lycopersicum])
Solyc09g090510.3	3.34193	1.74068	1.38e-136	7.88e-135	yes	up	8.23	31.35	8.06	7.89	8.74	32.27	30.8	30.98	Solyc09g090510.3	Cyclopropane-fatty-acyl-phospholipid synthase (AHRD V3.3 *** AT3G23510.1)	GO:0055114(biological_process:oxidation-reduction process); GO:0016491(molecular_function:oxidoreductase activity)	K00574	cfa		XP_004247758.1(uncharacterized protein LOC101260476 isoform X1 [Solanum lycopersicum])
Solyc06g065670.3	2.66975	1.41671	2.1e-135	1.2e-133	yes	up	6.44667	19.6567	6.43	6.53	6.38	20.12	19.62	19.23	Solyc06g065670.3	Pleiotropic drug resistance ABC transporter (AHRD V3.3 *** W0TUG3_ACAMN)	GO:0016021(cellular_component:integral component of membrane); GO:0016020(cellular_component:membrane); GO:0016887(molecular_function:ATPase activity); GO:0005524(molecular_function:ATP binding)				XP_010322739.1(ABC transporter G family member 32-like [Solanum lycopersicum])
Solyc03g019670.3	5.39907	2.43271	4.11e-134	2.33e-132	yes	up	5.34	32.77	5.53	5.69	4.8	33.19	32.11	33.01	Solyc03g019670.3	Non-hemolytic phospholipase C (AHRD V3.3 *** A0A0B2RKR1_GLYSO)	GO:0016788(molecular_function:hydrolase activity, acting on ester bonds)	K01114	plc	map00565(Ether lipid metabolism); map00564(Glycerophospholipid metabolism); map00562(Inositol phosphate metabolism)	XP_004234306.1(non-specific phospholipase C6 [Solanum lycopersicum])
Solyc03g111973.1	0.304826	-1.71394	4.44e-134	2.51e-132	yes	down	43.2367	14.2767	43.35	44.64	41.72	13.68	15.77	13.38	Solyc03g111973.1	Cytochrome P450 (AHRD V3.3 *** A0A103XWH5_CYNCS)	GO:0004497(molecular_function:monooxygenase activity); GO:0020037(molecular_function:heme binding); GO:0016021(cellular_component:integral component of membrane); GO:0016705(molecular_function:oxidoreductase activity, acting on paired donors, with incorporation or reduction of molecular oxygen); GO:0005506(molecular_function:iron ion binding); GO:0055114(biological_process:oxidation-reduction pro…				XP_004236282.1(cytochrome P450 71A4-like [Solanum lycopersicum])
Solyc03g019790.3	3.60085	1.84834	3.7e-133	2.08e-131	yes	up	13.4433	54.9933	13.56	13.99	12.78	55.93	54.69	54.36	Solyc03g019790.3	alpha-galactosidase	GO:0052692(molecular_function:raffinose alpha-galactosidase activity); GO:0005975(biological_process:carbohydrate metabolic process); GO:0004553(molecular_function:hydrolase activity, hydrolyzing O-glycosyl compounds)	K07407	E3.2.1.22B, galA, rafA	map00600(Sphingolipid metabolism); map00603(Glycosphingolipid biosynthesis - globo and isoglobo series); map00561(Glycerolipid metabolism); map00052(Galactose metabolism)	NP_001233971.2(alpha-galactosidase precursor [Solanum lycopersicum])
Solyc12g017250.2	0.392993	-1.34742	9.42e-133	5.28e-131	yes	down	220.117	97.4733	222.89	224.54	212.92	97.65	101.34	93.43	Solyc12g017250.2	Photosystem II 10 kDa polypeptide family protein (AHRD V3.3 *** A9PH94_POPTR)	GO:0009535(cellular_component:chloroplast thylakoid membrane); GO:0009523(cellular_component:photosystem II); GO:0009735(biological_process:response to cytokinin); GO:0042651(cellular_component:thylakoid membrane); GO:0016021(cellular_component:integral component of membrane); GO:0010270(biological_process:photosystem II oxygen evolving complex assembly); GO:0009654(cellular_component:photosystem…	K03541	psbR	map00195(Photosynthesis)	XP_004251952.1(photosystem II 10 kDa polypeptide, chloroplastic isoform X1 [Solanum lycopersicum])
Solyc06g074630.3	6.36877	2.67101	6.52e-132	3.65e-130	yes	up	3.36	24.36	2.96	3.32	3.8	22.91	25.9	24.27	Solyc06g074630.3	Cellulose synthase-like protein (AHRD V3.3 *** L0ATP8_POPTO)	GO:0016021(cellular_component:integral component of membrane); GO:0016757(molecular_function:transferase activity, transferring glycosyl groups)	K13680	CSLA		XP_004241301.1(glucomannan 4-beta-mannosyltransferase 2-like [Solanum lycopersicum])
Solyc02g078380.3	2.09187	1.0648	9.55e-131	5.32e-129	yes	up	130.447	308.663	123.89	137.87	129.58	306.8	306.29	312.9	Solyc02g078380.3	Stem-specific protein TSJT1 (AHRD V3.3 *** A0A151T7D1_CAJCA)					XP_004232863.1(stem-specific protein TSJT1 [Solanum lycopersicum])
Solyc07g008250.3	4.26591	2.09286	1.34e-130	7.43e-129	yes	up	5.92333	28.79	6.15	5.34	6.28	29.13	31.19	26.05	Solyc07g008250.3	EIN3-binding F-box-like protein (AHRD V3.3 *** G7I706_MEDTR)	GO:0016567(biological_process:protein ubiquitination); GO:0006511(biological_process:ubiquitin-dependent protein catabolic process); GO:0031146(biological_process:SCF-dependent proteasomal ubiquitin-dependent protein catabolic process); GO:0005515(molecular_function:protein binding); GO:0019005(cellular_component:SCF ubiquitin ligase complex)	K14515	EBF1_2	map04016(MAPK signaling pathway - plant); map04075(Plant hormone signal transduction)	XP_004242782.1(EIN3-binding F-box protein 1 [Solanum lycopersicum])
Solyc03g111797.1	17.6439	4.14109	2.15e-130	1.19e-128	yes	up	0.906667	18.67	0.94	0.72	1.06	19.78	17.12	19.11	Solyc03g111797.1	Sieve element occlusion a (AHRD V3.3 *** E2FKJ8_9SOLN)	GO:0010088(biological_process:phloem development)				XP_004236293.1(protein SIEVE ELEMENT OCCLUSION B-like [Solanum lycopersicum])
Solyc04g063210.3	7.09326	2.82645	4.57e-130	2.52e-128	yes	up	3.14667	25.21	3.08	3.13	3.23	25.12	24.7	25.81	Solyc04g063210.3	Caffeoyl-CoA O-methyltransferase (AHRD V3.3 *** CAMT_MESCR)	GO:0008171(molecular_function:O-methyltransferase activity)	K00588	E2.1.1.104	map00941(Flavonoid biosynthesis); map00940(Phenylpropanoid biosynthesis); map00945(Stilbenoid, diarylheptanoid and gingerol biosynthesis); map00360(Phenylalanine metabolism)	XP_004237700.1(probable caffeoyl-CoA O-methyltransferase At4g26220 isoform X2 [Solanum lycopersicum])
Solyc06g068670.3	2.06704	1.04757	6.85e-130	3.77e-128	yes	up	80.82	189.58	77.9	84.32	80.24	189.93	189.92	188.89	Solyc06g068670.3	ACT domain-containing protein	GO:0016597(molecular_function:amino acid binding); GO:0008152(biological_process:metabolic process)				NP_001295110.1(ACT domain-containing protein isoform 2 [Solanum lycopersicum])
Solyc08g078760.1	0.141969	-2.81635	9.62e-130	5.28e-128	yes	down	19.3267	3.12	18.2	21.33	18.45	3.23	3.06	3.07	Solyc08g078760.1	Plant/MNJ7-17 protein, putative (AHRD V3.3 *** G7JIX8_MEDTR)	GO:0016021(cellular_component:integral component of membrane); GO:0004386(molecular_function:helicase activity)				XP_004245759.1(uncharacterized protein LOC101253408 [Solanum lycopersicum])
Solyc06g009770.1	13.7104	3.7772	1.29e-129	7.08e-128	yes	up	14.74	222.283	10.85	15.07	18.3	216.43	228.94	221.48	Solyc06g009770.1	Flagellar biosynthesis protein flhA (AHRD V3.3 *-* A0A1D1YQS8_9ARAE)	GO:0016740(molecular_function:transferase activity)				XP_010321877.1(uncharacterized protein LOC101249177 [Solanum lycopersicum])
Solyc08g079890.2	85.3066	6.41458	3.51e-129	1.92e-127	yes	up	0.276667	26.6833	0.26	0.3	0.27	28.46	26.62	24.97	Solyc08g079890.2	P69e protein	GO:0004252(molecular_function:serine-type endopeptidase activity); GO:0006508(biological_process:proteolysis)				XP_019070935.1(subtilisin-like protease SBT1.7 [Solanum lycopersicum])
Solyc05g009270.3	17.8393	4.15699	1.37e-128	7.41e-127	yes	up	1.12	22.81	1.17	1.11	1.08	25.17	21.55	21.71	Solyc05g009270.3	3-ketoacyl-CoA synthase (AHRD V3.3 *** M9Z390_GOSRA)	GO:0006633(biological_process:fatty acid biosynthetic process); GO:0016021(cellular_component:integral component of membrane); GO:0016020(cellular_component:membrane); GO:0016747(molecular_function:transferase activity, transferring acyl groups other than amino-acyl groups)	K15397	KCS	map00062(Fatty acid elongation)	XP_004238922.1(3-ketoacyl-CoA synthase 6 [Solanum lycopersicum])
Solyc01g109090.2	0.461384	-1.11596	5.71e-128	3.08e-126	yes	down	925.717	471.25	884.85	950.29	942.01	494.9	451.68	467.17	Solyc01g109090.2	LOW QUALITY:mRNA, clone: RTFL01-34-C05 (AHRD V3.3 -** E4MXL5_EUTHA)					TMW94783.1(hypothetical protein EJD97_009799 [Solanum chilense])
Solyc01g005210.3	0.477029	-1.06785	7.68e-127	4.12e-125	yes	down	64.23	34.6833	65.67	64.86	62.16	33.61	35.44	35	Solyc01g005210.3	Trehalose-phosphate synthase 6 (AHRD V3.3 *** W8Q024_CAMSI)	GO:0003825(molecular_function:alpha,alpha-trehalose-phosphate synthase (UDP-forming) activity); GO:0003824(molecular_function:catalytic activity); GO:0005992(biological_process:trehalose biosynthetic process); GO:0004805(molecular_function:trehalose-phosphatase activity)	K16055	TPS	map00500(Starch and sucrose metabolism)	XP_004228746.1(alpha,alpha-trehalose-phosphate synthase [UDP-forming] 6 [Solanum lycopersicum])
Solyc01g105050.3	3.30512	1.7247	1.2e-126	6.41e-125	yes	up	6.31	23.76	6.07	6.72	6.14	22.86	24.06	24.36	Solyc01g105050.3	Chlorophyll a-b binding protein, chloroplastic (AHRD V3.3 *** M1AY18_SOLTU)	GO:0009535(cellular_component:chloroplast thylakoid membrane); GO:0009941(cellular_component:chloroplast envelope); GO:0016168(molecular_function:chlorophyll binding); GO:0009522(cellular_component:photosystem I); GO:0009523(cellular_component:photosystem II); GO:0016021(cellular_component:integral component of membrane); GO:0016020(cellular_component:membrane); GO:0018298(biological_process:prot…	K08917	LHCB6	map00196(Photosynthesis - antenna proteins)	NP_001296291.1(chlorophyll a-b binding protein CP24 10B, chloroplastic [Solanum lycopersicum])
Solyc01g111260.2	0.418162	-1.25787	1.58e-126	8.43e-125	yes	down	148.807	70.6433	142.9	156.56	146.96	67.07	69.39	75.47	Solyc01g111260.2	1-phosphatidylinositol phosphodiesterase-related family protein (AHRD V3.3 *** B9H168_POPTR)	GO:0006629(biological_process:lipid metabolic process); GO:0008081(molecular_function:phosphoric diester hydrolase activity)				XP_004231013.1(uncharacterized protein LOC101258415 [Solanum lycopersicum])
Solyc01g008700.3	0.334931	-1.57807	1.76e-126	9.34e-125	yes	down	81.6967	31.0367	76.59	83.01	85.49	30.33	30.31	32.47	Solyc01g008700.3	Crossover junction endodeoxyribonuclease, putative (AHRD V3.3 *** A0A072UU82_MEDTR)	GO:0016021(cellular_component:integral component of membrane)				XP_004228506.3(Holliday junction resolvase MOC1, chloroplastic [Solanum lycopersicum])
Solyc10g009290.1	15.3789	3.94288	3.51e-126	1.86e-124	yes	up	1.78667	31.26	1.45	1.81	2.1	32.26	30.64	30.88	Solyc10g009290.1	bHLH transcription factor155	GO:0046983(molecular_function:protein dimerization activity); GO:0003677(molecular_function:DNA binding)	K13422	MYC2	map04016(MAPK signaling pathway - plant); map04075(Plant hormone signal transduction)	XP_004248092.1(transcription factor MYC3-like [Solanum lycopersicum])
Solyc02g071820.3	9.58384	3.2606	7.08e-126	3.74e-124	yes	up	1.21	13.2333	1	1.28	1.35	14.23	13.66	11.81	Solyc02g071820.3	Receptor-like protein kinase (AHRD V3.3 *** B9I1R1_POPTR)	GO:0016021(cellular_component:integral component of membrane); GO:0005524(molecular_function:ATP binding); GO:0004672(molecular_function:protein kinase activity)				XP_025884896.1(LOW QUALITY PROTEIN: uncharacterized protein LOC101253557 [Solanum lycopersicum])
Solyc01g079720.3	0.418026	-1.25834	7.63e-126	4.02e-124	yes	down	59.7267	28.45	61.36	58.97	58.85	29.15	28.35	27.85	Solyc01g079720.3	Kinase-associated protein phosphatase 1 (AHRD V3.3 *** A6N8J3_SOLPE)	GO:0043169(molecular_function:cation binding); GO:0016021(cellular_component:integral component of membrane); GO:0016301(molecular_function:kinase activity); GO:0004722(molecular_function:protein serine/threonine phosphatase activity); GO:0007165(biological_process:signal transduction); GO:0005886(cellular_component:plasma membrane); GO:0046872(molecular_function:metal ion binding); GO:0009934(bi…	K01090	E3.1.3.16		XP_004229415.1(protein phosphatase 2C 70 [Solanum lycopersicum])
Solyc10g078410.2	11.3949	3.51032	4.8e-125	2.52e-123	yes	up	1.79333	23.3133	2.09	1.54	1.75	24.17	23.31	22.46	Solyc10g078410.2	F-box family protein (AHRD V3.3 *** AT2G32560.1)	GO:0005515(molecular_function:protein binding)				XP_004249133.1(F-box protein At2g26850-like isoform X1 [Solanum lycopersicum])
Solyc09g011670.3	6.06809	2.60124	8.94e-125	4.67e-123	yes	up	17.39	118.24	20.09	16.23	15.85	114.2	124.37	116.15	Solyc09g011670.3	Adenine nucleotide alpha hydrolases-like superfamily protein (AHRD V3.3 *** AT3G53990.1)	GO:0006950(biological_process:response to stress)				XP_004246376.1(universal stress protein PHOS32-like [Solanum lycopersicum])
Solyc03g121090.3	0.282475	-1.82381	9.27e-125	4.83e-123	yes	down	36.86	11.84	35.78	39.24	35.56	11.11	12.19	12.22	Solyc03g121090.3	Oxidative stress 3, putative isoform 2 (AHRD V3.3 *** A0A061GIQ6_THECC)					XP_004235639.1(uncharacterized protein LOC101254072 [Solanum lycopersicum])
Solyc07g055050.3	2.41011	1.2691	4.59e-124	2.38e-122	yes	up	39.31	108.853	38.46	40.12	39.35	104.38	112.72	109.46	Solyc07g055050.3	ATP synthase protein I-like protein (AHRD V3.3 *** AT2G31040.1)	GO:0016021(cellular_component:integral component of membrane)	K02116	atpI		XP_004243289.1(protein CONSERVED ONLY IN THE GREEN LINEAGE 160, chloroplastic [Solanum lycopersicum])
Solyc06g082910.3	4.5894	2.19831	2.33e-123	1.2e-121	yes	up	3.84667	20.12	3.72	3.75	4.07	19.77	21.33	19.26	Solyc06g082910.3	Formin-like protein (AHRD V3.3 *** K4CAE6_SOLLC)	GO:0016021(cellular_component:integral component of membrane)				XP_004242448.1(formin-like protein 1 [Solanum lycopersicum])
Solyc10g086760.2	3.40314	1.76687	2.47e-123	1.27e-121	yes	up	11.86	45.3567	11.08	12.77	11.73	44.2	46.3	45.57	Solyc10g086760.2	Tubulin beta chain (AHRD V3.3 *** A0A103XQ61_CYNCS)	GO:0005737(cellular_component:cytoplasm); GO:0007017(biological_process:microtubule-based process); GO:0000278(biological_process:mitotic cell cycle); GO:0003924(molecular_function:GTPase activity); GO:0005200(molecular_function:structural constituent of cytoskeleton); GO:0000226(biological_process:microtubule cytoskeleton organization); GO:0005874(cellular_component:microtubule); GO:0005525(mole…	K07375	TUBB	map04145(Phagosome)	XP_004249588.1(tubulin beta-2 chain [Solanum lycopersicum])
Solyc08g016720.1	4.14411	2.05106	2.78e-123	1.43e-121	yes	up	10.2	48.0933	9.07	9.87	11.66	46.81	47.73	49.74	Solyc08g016720.1	9-cis-epoxycarotenoid dioxygenase2	GO:0009688(biological_process:abscisic acid biosynthetic process); GO:0009737(biological_process:response to abscisic acid); GO:0016121(biological_process:carotene catabolic process); GO:0009570(cellular_component:chloroplast stroma); GO:0016702(molecular_function:oxidoreductase activity, acting on single donors with incorporation of molecular oxygen, incorporation of two atoms of oxygen); GO:004…	K09840	NCED	map00906(Carotenoid biosynthesis)	XP_004244807.1(probable 9-cis-epoxycarotenoid dioxygenase NCED5, chloroplastic [Solanum lycopersicum])
Solyc06g066430.3	0.262916	-1.92732	4.84e-123	2.48e-121	yes	down	32.9067	9.91333	32.17	34.04	32.51	10.36	9.77	9.61	Solyc06g066430.3	SUN-like protein 18	GO:0005515(molecular_function:protein binding)				XP_004241751.1(protein IQ-DOMAIN 14-like [Solanum lycopersicum])
Solyc10g074960.2	0.465611	-1.1028	6.98e-123	3.57e-121	yes	down	80.39	43.0833	79.16	80.66	81.35	45	42.01	42.24	Solyc10g074960.2	ubiquitin-specific protease 15 (AHRD V3.3 --* AT1G17110.3)	GO:0016021(cellular_component:integral component of membrane)				XP_004249034.1(transmembrane protein 87B-like [Solanum lycopersicum])
Solyc11g012860.2	3.28841	1.71739	1.13e-122	5.75e-121	yes	up	8.12667	30.32	8.19	8.39	7.8	30.45	31.43	29.08	Solyc11g012860.2	coiled-coil protein					NP_001295482.1(filament-like plant protein [Solanum lycopersicum])
Solyc03g113340.3	0.3509	-1.51087	3.29e-122	1.67e-120	yes	down	45.6167	18.23	45.01	47.49	44.35	19.49	17.85	17.35	Solyc03g113340.3	Nodulin-like / Major Facilitator Superfamily protein (AHRD V3.3 *** AT1G74780.1)	GO:0016021(cellular_component:integral component of membrane); GO:0055085(biological_process:transmembrane transport)				XP_004236183.1(protein NUCLEAR FUSION DEFECTIVE 4-like [Solanum lycopersicum])
Solyc12g088200.2	0.233485	-2.0986	6.18e-122	3.13e-120	yes	down	34.6933	9.23667	32.46	36.27	35.35	10.53	8.25	8.93	Solyc12g088200.2	Inositol-tetrakisphosphate 1-kinase (AHRD V3.3 *** K4DGP1_SOLLC)	GO:0047325(molecular_function:inositol tetrakisphosphate 1-kinase activity); GO:0000287(molecular_function:magnesium ion binding); GO:0005622(cellular_component:intracellular); GO:0005524(molecular_function:ATP binding); GO:0032957(biological_process:inositol trisphosphate metabolic process); GO:0052725(molecular_function:inositol-1,3,4-trisphosphate 6-kinase activity); GO:0052726(molecular_funct…	K00913	ITPK1	map04070(Phosphatidylinositol signaling system); map00562(Inositol phosphate metabolism)	XP_004252730.1(inositol-tetrakisphosphate 1-kinase 3 [Solanum lycopersicum])
Solyc05g047590.3	9.91118	3.30906	1.39e-121	7.02e-120	yes	up	2.20667	24.88	2.12	2.05	2.45	23.27	25.25	26.12	Solyc05g047590.3	Sl Pectinesterase	GO:0042545(biological_process:cell wall modification); GO:0005618(cellular_component:cell wall); GO:0030599(molecular_function:pectinesterase activity); GO:0005576(cellular_component:extracellular region); GO:0045330(molecular_function:aspartyl esterase activity); GO:0004857(molecular_function:enzyme inhibitor activity); GO:0045490(biological_process:pectin catabolic process)	K01051	E3.1.1.11	map00040(Pentose and glucuronate interconversions)	XP_004240117.1(probable pectinesterase/pectinesterase inhibitor 12 [Solanum lycopersicum])
Solyc02g071020.3	4.16349	2.05779	2.12e-121	1.07e-119	yes	up	14.55	68.66	15.63	13.61	14.41	64.95	70.72	70.31	Solyc02g071020.3	centrosomal protein (AHRD V3.3 --* AT1G79390.1)	GO:0009535(cellular_component:chloroplast thylakoid membrane); GO:0009941(cellular_component:chloroplast envelope); GO:0016168(molecular_function:chlorophyll binding); GO:0009522(cellular_component:photosystem I); GO:0009523(cellular_component:photosystem II); GO:0016021(cellular_component:integral component of membrane); GO:0018298(biological_process:protein-chromophore linkage); GO:0009765(biol…	K08912	LHCB1	map00196(Photosynthesis - antenna proteins)	NP_001316856.1(chlorophyll a-b binding protein 1B, chloroplastic [Solanum lycopersicum])
Solyc05g009500.3	9.26207	3.21133	3.79e-121	1.91e-119	yes	up	2.12	22.3167	2.33	1.79	2.24	21.79	22.88	22.28	Solyc05g009500.3	Major facilitator superfamily protein (AHRD V3.3 *** AT1G68570.1)	GO:0006810(biological_process:transport); GO:0005215(molecular_function:transporter activity); GO:0016021(cellular_component:integral component of membrane); GO:0016020(cellular_component:membrane); GO:0010336(biological_process:gibberellic acid homeostasis); GO:0022857(molecular_function:transmembrane transporter activity); GO:0097708(cellular_component:intracellular vesicle); GO:0005886(cellula…	K14638	SLC15A3_4, PHT		XP_004238938.1(protein NRT1/ PTR FAMILY 3.1 [Solanum lycopersicum])
Solyc01g094010.3	3.64326	1.86523	4.98e-121	2.5e-119	yes	up	21.0867	87.04	21.85	19.83	21.58	88.6	82.72	89.8	Solyc01g094010.3	alpha/beta-hydrolases superfamily protein	GO:0016787(molecular_function:hydrolase activity); GO:0016021(cellular_component:integral component of membrane); GO:0008152(biological_process:metabolic process)				NP_001315598.1(alpha/beta-hydrolases superfamily protein [Solanum lycopersicum])
Solyc03g097580.3	0.330261	-1.59832	1.26e-120	6.28e-119	yes	down	81.6067	26.97	80.95	85.22	78.65	26.02	28.37	26.52	Solyc03g097580.3	Bidirectional sugar transporter SWEET (AHRD V3.3 *** K4BJH5_SOLLC)	GO:0016021(cellular_component:integral component of membrane); GO:0005886(cellular_component:plasma membrane); GO:0008643(biological_process:carbohydrate transport)	K15382	SLC50A, SWEET		XP_015070906.1(bidirectional sugar transporter N3-like [Solanum pennellii])
Solyc07g022910.3	0.430289	-1.21662	1.55e-120	7.73e-119	yes	down	56.5933	27.74	58.9	55.34	55.54	28.07	28.46	26.69	Solyc07g022910.3	Protein WEAK CHLOROPLAST MOVEMENT UNDER BLUE LIGHT 1 (AHRD V3.3 *** WEB1_ARATH)					XP_004242953.1(protein WEAK CHLOROPLAST MOVEMENT UNDER BLUE LIGHT 1 [Solanum lycopersicum])
Solyc02g062463.1	2.09204	1.06491	1.71e-120	8.49e-119	yes	up	162.287	380.17	152.1	171.26	163.5	372.54	369.19	398.78	Solyc02g062463.1	2-oxoglutarate-dependent dioxygenase-related family protein (AHRD V3.3 *** B9GL08_POPTR)	GO:0046872(molecular_function:metal ion binding); GO:0055114(biological_process:oxidation-reduction process); GO:0051213(molecular_function:dioxygenase activity); GO:0016491(molecular_function:oxidoreductase activity)				XP_004233541.1(probable 2-oxoglutarate-dependent dioxygenase AOP1 [Solanum lycopersicum])
Solyc11g006990.2	0.475228	-1.07331	2.22e-120	1.1e-118	yes	down	108.37	58.5533	106.88	111.81	106.42	57.54	58.31	59.81	Solyc11g006990.2	Trichome birefringence-like 36 (AHRD V3.3 *** A0A061FQB5_THECC)					XP_004249967.1(protein trichome birefringence-like 36 [Solanum lycopersicum])
Solyc06g076670.3	0.472084	-1.08288	2.87e-120	1.42e-118	yes	down	21.6433	11.6633	20.92	21.81	22.2	11.75	12.02	11.22	Solyc06g076670.3	RNA-binding (RRM/RBD/RNP motifs) family protein (AHRD V3.3 *** AT1G07350.1)	GO:0003723(molecular_function:RNA binding); GO:0003676(molecular_function:nucleic acid binding); GO:0047617(molecular_function:acyl-CoA hydrolase activity)	K17362	ACOT13		XP_004241182.1(serine/arginine-rich splicing factor SR45a [Solanum lycopersicum])
Solyc05g013510.3	0.379159	-1.39912	4.12e-120	2.03e-118	yes	down	31.29	13.56	30.11	32.64	31.12	13.65	13.23	13.8	Solyc05g013510.3	Phosphate transporter (AHRD V3.3 *** K4BY72_SOLLC)	GO:0006817(biological_process:phosphate ion transport); GO:0016021(cellular_component:integral component of membrane); GO:0016020(cellular_component:membrane); GO:0005315(molecular_function:inorganic phosphate transmembrane transporter activity)	K14640	SLC20A, PIT		XP_004239128.1(inorganic phosphate transporter 2-1, chloroplastic [Solanum lycopersicum])
Solyc11g065000.2	0.47959	-1.06013	6.99e-120	3.43e-118	yes	down	65.4067	35.74	64.85	65.19	66.18	36.26	35.06	35.9	Solyc11g065000.2	F-box family protein (AHRD V3.3 *** B9HNI4_POPTR)	GO:0005515(molecular_function:protein binding)				XP_004250900.1(F-box protein At2g32560 isoform X2 [Solanum lycopersicum])
Solyc05g015370.2	0.157331	-2.66813	9.84e-120	4.82e-118	yes	down	18.8833	3.34333	17.63	18.67	20.35	3.61	3.27	3.15	Solyc05g015370.2	LOW QUALITY:HORMA domain-containing 1 (AHRD V3.3 *-* A0A0B0NC02_GOSAR)	GO:0046983(molecular_function:protein dimerization activity); GO:0005741(cellular_component:mitochondrial outer membrane); GO:0008308(molecular_function:voltage-gated anion channel activity)				XP_006352189.1(PREDICTED: HORMA domain-containing protein 1 [Solanum tuberosum])
Solyc03g020080.3	3.12499	1.64385	3.14e-119	1.53e-117	yes	up	19.4567	69.1267	18.19	20.87	19.31	69.72	65.69	71.97	Solyc03g020080.3	Pin-II type proteinase inhibitor 69 (AHRD V3.3 *** A0A097J9C9_CAPAN)	GO:0009570(cellular_component:chloroplast stroma); GO:0016021(cellular_component:integral component of membrane); GO:0009575(cellular_component:chromoplast stroma); GO:0005524(molecular_function:ATP binding); GO:0004867(molecular_function:serine-type endopeptidase inhibitor activity)				YP_008563132.1(hypothetical chloroplast RF2 (chloroplast) [Solanum lycopersicum])
Solyc09g007940.3	9.439	3.23863	5.85e-119	2.86e-117	yes	up	2.75333	29.4933	2.44	3.1	2.72	29.17	28.88	30.43	Solyc09g007940.3	Adenosine kinase, putative (AHRD V3.3 *** B9T0A9_RICCO)	GO:0016773(molecular_function:phosphotransferase activity, alcohol group as acceptor); GO:0004001(molecular_function:adenosine kinase activity); GO:0006166(biological_process:purine ribonucleoside salvage)	K00856	E2.7.1.20, ADK	map00230(Purine metabolism)	XP_004246653.1(adenosine kinase 2 [Solanum lycopersicum])
Solyc05g008060.3	3.2558	1.70301	2.11e-118	1.03e-116	yes	up	7.81333	29.0267	7.7	7.63	8.11	29.17	28.36	29.55	Solyc05g008060.3	SlPIN4	GO:0010329(molecular_function:auxin efflux transmembrane transporter activity); GO:0005783(cellular_component:endoplasmic reticulum); GO:0010315(biological_process:auxin efflux); GO:0009734(biological_process:auxin-activated signaling pathway); GO:0010252(biological_process:auxin homeostasis); GO:0016021(cellular_component:integral component of membrane); GO:0009926(biological_process:auxin polar…	K13947	PIN		NP_001234184.1(auxin efflux carrier component 4 [Solanum lycopersicum])
Solyc05g051660.1	3.93857	1.97767	3.16e-118	1.53e-116	yes	up	21.6367	96.33	19.83	24.22	20.86	99.72	91.75	97.52	Solyc05g051660.1	Alpha/beta-Hydrolases superfamily protein (AHRD V3.3 *** A0A061EKQ6_THECC)	GO:0016787(molecular_function:hydrolase activity); GO:0008152(biological_process:metabolic process)				NP_001316336.1(acylsugar acylhydrolase 1 [Solanum lycopersicum])
Solyc07g054860.1	4.54041	2.18282	9.53e-118	4.61e-116	yes	up	9.08333	46.8267	8.45	9.74	9.06	43.47	47.56	49.45	Solyc07g054860.1	Tyrosine decarboxylase (AHRD V3.3 *** Q000T5_ARICO)	GO:0006520(biological_process:cellular amino acid metabolic process); GO:0004058(molecular_function:aromatic-L-amino-acid decarboxylase activity); GO:0016831(molecular_function:carboxy-lyase activity); GO:0019752(biological_process:carboxylic acid metabolic process); GO:0030170(molecular_function:pyridoxal phosphate binding)	K01592	TYDC	map00950(Isoquinoline alkaloid biosynthesis); map00350(Tyrosine metabolism)	XP_004243301.1(tryptophan decarboxylase TDC1 [Solanum lycopersicum])
Solyc12g006230.2	3.17305	1.66587	1.14e-117	5.49e-116	yes	up	28.46	99.31	25.59	31.72	28.07	100.87	93.95	103.11	Solyc12g006230.2	RING/U-box superfamily protein, putative (AHRD V3.3 *** A0A061DMB3_THECC)	GO:0016021(cellular_component:integral component of membrane); GO:0016874(molecular_function:ligase activity); GO:0008270(molecular_function:zinc ion binding); GO:0005515(molecular_function:protein binding)	K16285	XERICO		TMW88355.1(hypothetical protein EJD97_018668 [Solanum chilense])
Solyc01g100920.3	4.10903	2.0388	1.47e-117	7.11e-116	yes	up	7.25333	33.9267	6.73	7.31	7.72	33.18	35.79	32.81	Solyc01g100920.3	WAT1-related protein (AHRD V3.3 *** K4B1C3_SOLLC)	GO:0022857(molecular_function:transmembrane transporter activity); GO:0016021(cellular_component:integral component of membrane)				XP_004230335.1(WAT1-related protein At1g09380 [Solanum lycopersicum])
Solyc01g098740.3	5.4234	2.4392	2.28e-116	1.09e-114	yes	up	4.58667	28.3967	4.39	4.83	4.54	28.27	29.84	27.08	Solyc01g098740.3	Protein kinase (AHRD V3.3 *** C6ZRT6_SOYBN)	GO:0004674(molecular_function:protein serine/threonine kinase activity); GO:0016021(cellular_component:integral component of membrane); GO:0005524(molecular_function:ATP binding)	K04733	IRAK4		XP_004230174.1(probable serine/threonine-protein kinase PBL7 [Solanum lycopersicum])
Solyc09g064720.3	0.445271	-1.16724	2.87e-116	1.37e-114	yes	down	144.463	72.9367	143.06	151.17	139.16	71.4	72.35	75.06	Solyc09g064720.3	Endo-1,3-1,4-beta-d-glucanase, putative (AHRD V3.3 *** B9SFP3_RICCO)	GO:0016787(molecular_function:hydrolase activity)				XP_004247139.1(endo-1,3;1,4-beta-D-glucanase [Solanum lycopersicum])
Solyc04g011440.4	0.373064	-1.4225	4.86e-116	2.31e-114	yes	down	118.963	42.6	98.52	117.76	140.61	43.53	53.56	30.71	Solyc04g011440.4	ethylene-responsive heat shock protein cognate 70	GO:0005737(cellular_component:cytoplasm); GO:0006986(biological_process:response to unfolded protein); GO:0042623(molecular_function:ATPase activity, coupled); GO:0031072(molecular_function:heat shock protein binding); GO:0034605(biological_process:cellular response to heat); GO:0044183(molecular_function:protein binding involved in protein folding); GO:0051082(molecular_function:unfolded protein…	K03283	HSPA1s	map04144(Endocytosis); map04141(Protein processing in endoplasmic reticulum); map03040(Spliceosome)	NP_001266213.1(heat shock protein 70-3 [Solanum lycopersicum])
Solyc01g006680.3	2.11324	1.07946	5.6e-116	2.65e-114	yes	up	29.9167	71.0333	28.98	31.37	29.4	69.08	73.7	70.32	Solyc01g006680.3	2-oxoglutarate (2OG) and Fe(II)-dependent oxygenase superfamily protein (AHRD V3.3 *** AT3G20810.5)	GO:0007623(biological_process:circadian rhythm); GO:0003700(molecular_function:transcription factor activity, sequence-specific DNA binding); GO:0070544(biological_process:histone H3-K36 demethylation); GO:0042752(biological_process:regulation of circadian rhythm); GO:0046975(molecular_function:histone methyltransferase activity (H3-K36 specific)); GO:0008168(molecular_function:methyltransferase …	K10277	KDM8, JMJD5		NP_001306150.1(JmjC-domain protein JMJ524 [Solanum lycopersicum])
Solyc07g062580.3	3.33064	1.7358	2e-115	9.44e-114	yes	up	6.84667	26.21	6.55	7	6.99	25.78	27.09	25.76	Solyc07g062580.3	TPR repeat thioredoxin TTL1-like protein (AHRD V3.3 *** A0A072V9X4_MEDTR)	GO:0045454(biological_process:cell redox homeostasis); GO:0005623(cellular_component:cell)				XP_004244266.1(TPR repeat-containing thioredoxin TTL1 [Solanum lycopersicum])
Solyc10g085230.2	2.79448	1.48258	3.49e-115	1.64e-113	yes	up	21.8033	71.14	22.73	21.23	21.45	68.57	73.37	71.48	Solyc10g085230.2	ripening-related mRNA 1b	GO:0016758(molecular_function:transferase activity, transferring hexosyl groups); GO:0008152(biological_process:metabolic process)				NP_001348276.1(UDP-glycosyltransferase 76E1 [Solanum lycopersicum])
Solyc07g005660.3	0.384659	-1.37835	5.83e-115	2.73e-113	yes	down	70.5733	30.8433	70.87	71.29	69.56	31.31	30.4	30.82	Solyc07g005660.3	Purine permease-related family protein (AHRD V3.3 *** B9HB18_POPTR)	GO:0005215(molecular_function:transporter activity); GO:0016021(cellular_component:integral component of membrane)				XP_004242599.1(probable purine permease 5 isoform X1 [Solanum lycopersicum])
Solyc11g066330.1	0.289006	-1.79083	6.54e-115	3.05e-113	yes	down	42.9767	14.13	43.91	42.72	42.3	15.33	13.72	13.34	Solyc11g066330.1	Major facilitator superfamily protein (AHRD V3.3 *** AT2G28120.1)	GO:0016021(cellular_component:integral component of membrane)				XP_004250977.1(protein NUCLEAR FUSION DEFECTIVE 4 [Solanum lycopersicum])
Solyc03g111977.1	0.165038	-2.59913	1.73e-114	8.05e-113	yes	down	17.52	3.30667	19.16	17.28	16.12	3.89	2.98	3.05	Solyc03g111977.1	isocitrate dehydrogenase subunit 2 (AHRD V3.3 --* AT2G17130.2)	None	None	None	None	None
Solyc07g052230.3	2.86602	1.51905	5.61e-114	2.6e-112	yes	up	12.14	39.6267	12.32	12.09	12.01	41.03	39.05	38.8	Solyc07g052230.3	L-ascorbate oxidase like (AHRD V3.3 *** A0A0B2S927_GLYSO)	GO:0008447(molecular_function:L-ascorbate oxidase activity); GO:0005507(molecular_function:copper ion binding); GO:0055114(biological_process:oxidation-reduction process); GO:0016491(molecular_function:oxidoreductase activity)				XP_004243477.1(L-ascorbate oxidase homolog [Solanum lycopersicum])
Solyc10g078740.2	2.96523	1.56815	1.14e-113	5.24e-112	yes	up	17.54	58.8533	17.49	16.82	18.31	59.76	58.91	57.89	Solyc10g078740.2	Enoyl reductase (AHRD V3.3 *** P93062_BRANA)	GO:0006633(biological_process:fatty acid biosynthetic process); GO:0004318(molecular_function:enoyl-[acyl-carrier-protein] reductase (NADH) activity); GO:0016631(molecular_function:enoyl-[acyl-carrier-protein] reductase activity)	K00208	fabI	map00780(Biotin metabolism); map00061(Fatty acid biosynthesis)	XP_004249169.1(enoyl-[acyl-carrier-protein] reductase [NADH] 2, chloroplastic [Solanum lycopersicum])
Solyc12g057040.2	0.494966	-1.0146	1.57e-113	7.19e-112	yes	down	85.7333	48.3	87.27	85	84.93	48.38	48.59	47.93	Solyc12g057040.2	cryptochrome 1b	GO:0009785(biological_process:blue light signaling pathway); GO:0009882(molecular_function:blue light photoreceptor activity)	K12118	CRY1	map04712(Circadian rhythm - plant)	NP_001234577.1(cryptochrome 1b [Solanum lycopersicum])
Solyc02g079310.2	0.0753129	-3.73096	2.39e-113	1.09e-111	yes	down	15.5567	1.33	15.21	16.92	14.54	1.59	1.21	1.19	Solyc02g079310.2	Equilibrative nucleoside transporter family protein (AHRD V3.3 *** B9H1Z9_POPTR)	GO:0016021(cellular_component:integral component of membrane); GO:0006810(biological_process:transport); GO:0005337(molecular_function:nucleoside transmembrane transporter activity)	K15014	SLC29A1_2_3, ENT1_2_3		TEY71018.1(solute carrier family 29 (equilibrative nucleoside transporter), member 1/2/3 [Salvia splendens])
Solyc05g008920.3	0.385632	-1.3747	2.73e-113	1.25e-111	yes	down	48.6833	21.4467	47.91	48.86	49.28	23.09	20	21.25	Solyc05g008920.3	DUF789 family protein (AHRD V3.3 *** G7KMK8_MEDTR)					XP_004238898.1(uncharacterized protein LOC101245647 isoform X2 [Solanum lycopersicum])
Solyc01g110110.3	12.1856	3.6071	8.62e-113	3.92e-111	yes	up	2.09333	28.91	2.31	1.79	2.18	29.38	28.53	28.82	Solyc01g110110.3	Cysteine proteinase (AHRD V3.3 *** C0KIY3_SOLLC)	GO:0008234(molecular_function:cysteine-type peptidase activity)	K01373	CTSF		XP_004230928.1(cysteine protease RD19A [Solanum lycopersicum])
Solyc02g079780.1	0.440897	-1.18149	3.86e-112	1.75e-110	yes	down	162.267	80.91	158.05	167.02	161.73	80.31	79.56	82.86	Solyc02g079780.1	LOW QUALITY:DNA-binding bromodomain-containing protein (AHRD V3.3 --* AT1G58025.2)	GO:0070300(molecular_function:phosphatidic acid binding)				XP_004232762.1(uncharacterized protein LOC101267957 [Solanum lycopersicum])
Solyc08g075920.3	0.12652	-2.98256	7.03e-112	3.18e-110	yes	down	19.3067	2.78	20.15	18.41	19.36	2.98	2.86	2.5	Solyc08g075920.3	Protein BREVIS RADIX (AHRD V3.3 *** A0A0B2R5Q1_GLYSO)					XP_010325605.1(protein BREVIS RADIX [Solanum lycopersicum])
Solyc11g065350.2	2.39082	1.25751	8.03e-112	3.63e-110	yes	up	22.4067	61.0167	22.54	21.54	23.14	63.44	61.6	58.01	Solyc11g065350.2	ABC transporter-related family protein (AHRD V3.3 *** B9GEU6_POPTR)	GO:0016021(cellular_component:integral component of membrane); GO:0016020(cellular_component:membrane); GO:0016887(molecular_function:ATPase activity); GO:0005524(molecular_function:ATP binding)				XP_004250920.1(ABC transporter G family member 15-like [Solanum lycopersicum])
Solyc02g081980.3	10.304	3.36513	1.82e-111	8.19e-110	yes	up	2.08667	20.56	1.73	2.43	2.1	18.79	21.19	21.7	Solyc02g081980.3	Apyrase (AHRD V3.3 *** APY_SOLTU)	GO:0016787(molecular_function:hydrolase activity); GO:0016021(cellular_component:integral component of membrane)	K14641	APY1_2	map00240(Pyrimidine metabolism); map00230(Purine metabolism)	XP_004232617.1(apyrase isoform X1 [Solanum lycopersicum])
Solyc02g082930.3	4.11518	2.04096	2.79e-111	1.25e-109	yes	up	24.04	111.493	21.16	25.74	25.22	115.59	113.62	105.27	Solyc02g082930.3	acidic extracellular 27 kD chitinase	GO:0009607(biological_process:response to biotic stimulus); GO:0005615(cellular_component:extracellular space); GO:0016998(biological_process:cell wall macromolecule catabolic process); GO:0030247(molecular_function:polysaccharide binding); GO:0000272(biological_process:polysaccharide catabolic process); GO:0006952(biological_process:defense response); GO:0005576(cellular_component:extracellular …	K20547	CHIB	map00520(Amino sugar and nucleotide sugar metabolism); map04016(MAPK signaling pathway - plant)	NP_001234400.1(acidic 27 kDa endochitinase precursor [Solanum lycopersicum])
Solyc04g009200.3	2.22725	1.15527	7.22e-111	3.23e-109	yes	up	36.79	93.1633	36.19	38.47	35.71	91.3	95.96	92.23	Solyc04g009200.3	glutamate 1-semialdehyde 2,1-aminomutase	GO:0015995(biological_process:chlorophyll biosynthetic process); GO:0042286(molecular_function:glutamate-1-semialdehyde 2,1-aminomutase activity); GO:0006782(biological_process:protoporphyrinogen IX biosynthetic process); GO:0008483(molecular_function:transaminase activity); GO:0033014(biological_process:tetrapyrrole biosynthetic process); GO:0030170(molecular_function:pyridoxal phosphate binding…	K01845	hemL	map00860(Porphyrin and chlorophyll metabolism)	NP_001234690.2(glutamate-1-semialdehyde 2,1-aminomutase, chloroplastic [Solanum lycopersicum])
Solyc01g100290.3	3.50619	1.80991	7.77e-111	3.46e-109	yes	up	5.08	20.3467	5.31	5.21	4.72	20.58	20.39	20.07	Solyc01g100290.3	GPI-anchored adhesin-like protein (AHRD V3.3 *** AT5G26910.2)					XP_010313418.1(uncharacterized protein LOC101268805 [Solanum lycopersicum])
Solyc06g053220.3	0.324192	-1.62508	1.45e-110	6.46e-109	yes	down	93.11	34.1867	90.12	95.65	93.56	36.35	36.72	29.49	Solyc06g053220.3	Homeobox leucine zipper protein (AHRD V3.3 *** B8YIB0_MIRJA)	GO:0003700(molecular_function:transcription factor activity, sequence-specific DNA binding); GO:0043565(molecular_function:sequence-specific DNA binding); GO:0005634(cellular_component:nucleus); GO:0006355(biological_process:regulation of transcription, DNA-templated)	K09338	HD-ZIP		XP_004240976.1(homeobox-leucine zipper protein ATHB-12 [Solanum lycopersicum])
Solyc01g008330.3	2.14162	1.09871	1.87e-110	8.31e-109	yes	up	33.9933	82.85	34.21	33.67	34.1	82.38	82.61	83.56	Solyc01g008330.3	Biotin Carboxylase (AHRD V3.3 *** A0A0R5QP93_SALMI)	GO:0006633(biological_process:fatty acid biosynthetic process); GO:0009941(cellular_component:chloroplast envelope); GO:0009570(cellular_component:chloroplast stroma); GO:0003989(molecular_function:acetyl-CoA carboxylase activity); GO:0004075(molecular_function:biotin carboxylase activity); GO:0046872(molecular_function:metal ion binding); GO:0016874(molecular_function:ligase activity); GO:000552…	K01961	accC	map00640(Propanoate metabolism); map00061(Fatty acid biosynthesis); map00620(Pyruvate metabolism)	XP_004228525.1(biotin carboxylase 1, chloroplastic [Solanum lycopersicum])
Solyc12g088240.2	0.227216	-2.13787	2.18e-110	9.64e-109	yes	down	13.6933	3.58667	13.9	13.3	13.88	3.58	3.7	3.48	Solyc12g088240.2	Cellulose synthase-like protein (AHRD V3.3 *** L0ASJ1_POPTO)	GO:0016021(cellular_component:integral component of membrane); GO:0016740(molecular_function:transferase activity)				XP_006342672.1(PREDICTED: probable xyloglucan glycosyltransferase 12, partial [Solanum tuberosum])
Solyc07g063600.3	23.7362	4.56902	2.74e-110	1.21e-108	yes	up	1.46333	39	2.06	1.25	1.08	36.83	38.89	41.28	Solyc07g063600.3	Chlorophyll a-b binding protein, chloroplastic (AHRD V3.3 *** M1BNX7_SOLTU)	GO:0009535(cellular_component:chloroplast thylakoid membrane); GO:0009941(cellular_component:chloroplast envelope); GO:0016168(molecular_function:chlorophyll binding); GO:0009522(cellular_component:photosystem I); GO:0009523(cellular_component:photosystem II); GO:0016021(cellular_component:integral component of membrane); GO:0016020(cellular_component:membrane); GO:0010287(cellular_component:plas…	K08914	LHCB3	map00196(Photosynthesis - antenna proteins)	XP_004244187.1(chlorophyll a-b binding protein 13, chloroplastic-like [Solanum lycopersicum])
Solyc08g067100.2	2.67463	1.41934	4.04e-110	1.78e-108	yes	up	18.79	57.17	19.67	18.31	18.39	56.21	57.27	58.03	Solyc08g067100.2	Eukaryotic aspartyl protease family protein (AHRD V3.3 *** AT5G10770.1)	GO:0006508(biological_process:proteolysis); GO:0016021(cellular_component:integral component of membrane); GO:0004190(molecular_function:aspartic-type endopeptidase activity); GO:0030163(biological_process:protein catabolic process)				XP_004245197.1(aspartyl protease family protein At5g10770 [Solanum lycopersicum])
Solyc09g010380.3	2.94567	1.5586	5.29e-110	2.33e-108	yes	up	24.8333	83.0467	23.83	24.5	26.17	86.75	81.58	80.81	Solyc09g010380.3	Soluble inorganic pyrophosphatase (AHRD V3.3 *** A0A0B0Q0H5_GOSAR)	GO:0005737(cellular_component:cytoplasm); GO:0004427(molecular_function:inorganic diphosphatase activity); GO:0005829(cellular_component:cytosol); GO:0000287(molecular_function:magnesium ion binding); GO:0006796(biological_process:phosphate-containing compound metabolic process); GO:0046686(biological_process:response to cadmium ion)	K01507	ppa	map00190(Oxidative phosphorylation)	XP_004246468.1(soluble inorganic pyrophosphatase 4 [Solanum lycopersicum])
Solyc08g075420.3	0.485035	-1.04384	8.59e-110	3.77e-108	yes	down	85.48	47.12	89.82	83.69	82.93	48.28	47.06	46.02	Solyc08g075420.3	Ribosomal protein L2 (AHRD V3.3 *-* Q8VZZ7_SOLLC)	GO:0003735(molecular_function:structural constituent of ribosome); GO:0003714(molecular_function:transcription corepressor activity); GO:0005840(cellular_component:ribosome); GO:0006412(biological_process:translation)	K06066	CIR		XP_004246011.1(uncharacterized zinc finger CCHC domain-containing protein At4g19190 [Solanum lycopersicum])
Solyc07g064270.3	2.16481	1.11424	1.87e-109	8.17e-108	yes	up	38.38	94.5433	37.78	40.65	36.71	90.73	96.79	96.11	Solyc07g064270.3	Glucose-6-phosphate/phosphate-translocator family protein (AHRD V3.3 *** B9I0B8_POPTR)	GO:0005215(molecular_function:transporter activity); GO:0022857(molecular_function:transmembrane transporter activity); GO:0006810(biological_process:transport); GO:0016021(cellular_component:integral component of membrane)	K15283	SLC35E1		XP_004244144.1(glucose-6-phosphate/phosphate translocator 1, chloroplastic [Solanum lycopersicum])
Solyc06g050700.3	0.467667	-1.09645	3.42e-109	1.49e-107	yes	down	125.077	66.0167	120.79	126.89	127.55	63.74	65.07	69.24	Solyc06g050700.3	Polyadenylate-binding protein-interacting protein 2 (AHRD V3.3 *** A0A0B2RZZ6_GLYSO)	GO:0016021(cellular_component:integral component of membrane)				XP_004240893.1(polyadenylate-binding protein-interacting protein 2 isoform X1 [Solanum lycopersicum])
Solyc05g050280.3	3.31259	1.72796	3.95e-109	1.72e-107	yes	up	9.22333	34.76	9.2	9.64	8.83	33.75	35.64	34.89	Solyc05g050280.3	Auxin-responsive GH3 family protein (AHRD V3.3 *** AT2G46370.4)	GO:0009694(biological_process:jasmonic acid metabolic process); GO:0102058(molecular_function:jasmonoyl-leucine synthetase activity); GO:0009585(biological_process:red, far-red light phototransduction); GO:0005773(cellular_component:vacuole); GO:0102057(molecular_function:jasmonoyl-valine synthetase activity); GO:2000377(biological_process:regulation of reactive oxygen species metabolic process);…	K14506	JAR1_4_6	map04075(Plant hormone signal transduction)	XP_004240084.1(jasmonic acid-amido synthetase JAR1 [Solanum lycopersicum])
Solyc04g007070.3	3.86798	1.95158	4.33e-109	1.88e-107	yes	up	5.23333	23.06	5.9	4.81	4.99	24.33	22.63	22.22	Solyc04g007070.3	Disease resistance protein (NBS-LRR class) family (AHRD V3.3 *** AT5G38350.1)	GO:0043531(molecular_function:ADP binding)				XP_004236958.1(putative late blight resistance protein homolog R1B-23 [Solanum lycopersicum])
Solyc03g006970.1	5.55451	2.47366	5.22e-109	2.27e-107	yes	up	3.33	21.05	3.71	2.96	3.32	20.78	22.2	20.17	Solyc03g006970.1	serine protease SBT2	GO:0004252(molecular_function:serine-type endopeptidase activity); GO:0006508(biological_process:proteolysis)				NP_001234288.1(subtilisin-like protease SBT2 precursor [Solanum lycopersicum])
Solyc02g077750.3	0.473423	-1.0788	8.49e-109	3.67e-107	yes	down	199.503	107.003	182.76	205.89	209.86	105.31	108.52	107.18	Solyc02g077750.3	Dehydration-induced 19 (AHRD V3.3 *** A0A0B0N551_GOSAR)	GO:0005515(molecular_function:protein binding)				XP_010316769.1(protein DEHYDRATION-INDUCED 19 [Solanum lycopersicum])
Solyc08g066410.2	0.00733918	-7.09017	1e-108	4.32e-107	yes	down	14.08	0.116667	14.02	13.91	14.31	0.07	0.1	0.18	Solyc08g066410.2	Protein kinase family protein (AHRD V3.3 *-* AT2G25760.2)	GO:0005524(molecular_function:ATP binding); GO:0004672(molecular_function:protein kinase activity)				TMW85301.1(hypothetical protein EJD97_023362 [Solanum chilense])
Solyc03g007890.3	0.352808	-1.50305	1.22e-108	5.26e-107	yes	down	30.67	12.33	30.05	30.51	31.45	12.76	13.47	10.76	Solyc03g007890.3	class 2 small heat shock protein Le-HSP17.6	GO:0005737(cellular_component:cytoplasm); GO:0006950(biological_process:response to stress); GO:0006457(biological_process:protein folding); GO:0051082(molecular_function:unfolded protein binding); GO:0005524(molecular_function:ATP binding)	K04079	HSP90A, htpG	map04626(Plant-pathogen interaction); map04141(Protein processing in endoplasmic reticulum)	XP_004234218.1(heat shock protein 83 [Solanum lycopersicum])
Solyc04g014830.2	4.09079	2.03238	2.6e-108	1.11e-106	yes	up	6.37	29.92	6.75	5.6	6.76	27.72	33.72	28.32	Solyc04g014830.2	GRAS family transcription factor (AHRD V3.3 *** G7JLR5_MEDTR)					XP_004236663.1(scarecrow-like protein 21 [Solanum lycopersicum])
Solyc04g076860.3	16.048	4.00432	2.8e-108	1.2e-106	yes	up	0.606667	11.0833	0.68	0.54	0.6	10.91	10.82	11.52	Solyc04g076860.3	Zinc finger (C3HC4-type RING finger) family protein (AHRD V3.3 *** AT5G49665.1)	GO:0003676(molecular_function:nucleic acid binding); GO:0009630(biological_process:gravitropism); GO:0048364(biological_process:root development); GO:0008270(molecular_function:zinc ion binding); GO:0005515(molecular_function:protein binding); GO:0005886(cellular_component:plasma membrane); GO:0061630(molecular_function:ubiquitin protein ligase activity)				XP_004238035.1(E3 ubiquitin-protein ligase WAV3 [Solanum lycopersicum])
Solyc10g009380.3	3.86478	1.95038	2.96e-108	1.27e-106	yes	up	10.1767	44.69	10	9.65	10.88	45.2	44.06	44.81	Solyc10g009380.3	arginine N-methyltransferase, putative (DUF688) (AHRD V3.3 --* AT2G30990.5)					XP_004248086.1(uncharacterized protein LOC101265371 [Solanum lycopersicum])
Solyc03g115230.3	0.218276	-2.19577	5.86e-108	2.5e-106	yes	down	90.7533	22.5933	92.25	88.73	91.28	22.21	25.75	19.82	Solyc03g115230.3	Solanum lycopersicum heat shock protein	GO:0019538(biological_process:protein metabolic process); GO:0005524(molecular_function:ATP binding)	K03695	clpB		XP_004235966.1(chaperone protein ClpB1 [Solanum lycopersicum])
Solyc01g099590.3	0.421059	-1.24791	2.5e-107	1.06e-105	yes	down	370.147	175.053	335.5	410.48	364.46	171.09	176.92	177.15	Solyc01g099590.3	glutathione-S-transferase	GO:0005737(cellular_component:cytoplasm); GO:0016740(molecular_function:transferase activity); GO:0004364(molecular_function:glutathione transferase activity); GO:0005515(molecular_function:protein binding); GO:0006749(biological_process:glutathione metabolic process)	K00799	GST, gst	map00480(Glutathione metabolism)	NP_001234222.1(glutathione-S-transferase [Solanum lycopersicum])
Solyc01g044240.3	0.478334	-1.06391	2.92e-107	1.24e-105	yes	down	452.653	236.667	420.1	471	466.86	241.07	244.95	223.98	Solyc01g044240.3	Soluble inorganic pyrophosphatase 1 (AHRD V3.3 --* IPYR1_ARATH)	None	None	None	None	None
Solyc02g068120.3	4.27442	2.09573	3.62e-107	1.53e-105	yes	up	8.42667	40.88	8.97	8.22	8.09	40.92	42.15	39.57	Solyc02g068120.3	DCD (Development and Cell Death) domain protein (AHRD V3.3 *** AT3G27090.3)					XP_004233294.1(B2 protein [Solanum lycopersicum])
Solyc08g082820.3	2.06195	1.04401	7.91e-107	3.34e-105	yes	up	31.0533	72.8933	30.64	31.4	31.12	73.08	74.72	70.88	Solyc08g082820.3	TOMBIPGRBC Tomato BiP (binding protein)/grp78	GO:0005737(cellular_component:cytoplasm); GO:0016020(cellular_component:membrane); GO:0005788(cellular_component:endoplasmic reticulum lumen); GO:0006986(biological_process:response to unfolded protein); GO:0030968(biological_process:endoplasmic reticulum unfolded protein response); GO:0042623(molecular_function:ATPase activity, coupled); GO:0031072(molecular_function:heat shock protein binding);…	K09490	HSPA5, BIP	map03060(Protein export); map04141(Protein processing in endoplasmic reticulum)	NP_001234636.2(luminal-binding protein precursor [Solanum lycopersicum])
Solyc04g074640.3	20.3417	4.34637	8.97e-107	3.78e-105	yes	up	1.03667	23.93	1.07	1.12	0.92	24.83	24.23	22.73	Solyc04g074640.3	Ascorbate peroxidase (AHRD V3.3 *** W8E036_JATCU)	GO:0009535(cellular_component:chloroplast thylakoid membrane); GO:0020037(molecular_function:heme binding); GO:0009543(cellular_component:chloroplast thylakoid lumen); GO:0042744(biological_process:hydrogen peroxide catabolic process); GO:0006979(biological_process:response to oxidative stress); GO:0034599(biological_process:cellular response to oxidative stress); GO:0000302(biological_process:re…	K00434	E1.11.1.11	map00480(Glutathione metabolism); map00053(Ascorbate and aldarate metabolism)	XP_004237942.1(thylakoid lumenal 29 kDa protein, chloroplastic-like [Solanum lycopersicum])
Solyc09g008860.3	9.68915	3.27637	1.25e-106	5.24e-105	yes	up	1.34333	14.8267	1.39	1.36	1.28	14.04	15.41	15.03	Solyc09g008860.3	Ovary receptor kinase 14 (AHRD V3.3 *** S4WME3_SOLCH)	GO:0006468(biological_process:protein phosphorylation); GO:0009834(biological_process:plant-type secondary cell wall biogenesis); GO:0016021(cellular_component:integral component of membrane); GO:0004672(molecular_function:protein kinase activity); GO:0005886(cellular_component:plasma membrane); GO:0005524(molecular_function:ATP binding)				XP_004246576.2(leucine-rich repeat receptor-like protein kinase PXC1 [Solanum lycopersicum])
Solyc04g014480.3	0.494932	-1.0147	1.25e-106	5.25e-105	yes	down	280.043	156.127	283.14	278.88	278.11	156.7	159.41	152.27	Solyc04g014480.3	Heat-shock protein, putative (AHRD V3.3 *** B9S3B2_RICCO)	GO:0009408(biological_process:response to heat); GO:0006457(biological_process:protein folding); GO:0005782(cellular_component:peroxisomal matrix); GO:0000302(biological_process:response to reactive oxygen species)	K13993	HSP20	map04141(Protein processing in endoplasmic reticulum)	XP_004236689.1(15.7 kDa heat shock protein, peroxisomal [Solanum lycopersicum])
Solyc02g089350.3	2.74792	1.45834	1.98e-106	8.3e-105	yes	up	108.4	331.677	97.25	117.3	110.65	327.84	340.2	326.99	Solyc02g089350.3	Gibberellin-regulated family protein (AHRD V3.3 *** A0A061EVH9_THECC)	GO:0005576(cellular_component:extracellular region)				NP_001296306.1(protein GAST1 precursor [Solanum lycopersicum])
Solyc07g040990.3	0.496911	-1.00894	1.29e-105	5.34e-104	yes	down	97.5333	54.9267	97.07	100.09	95.44	56.62	56.57	51.59	Solyc07g040990.3	Protein phosphatase 2C family protein (AHRD V3.3 *** AT5G57050.1)	GO:0043169(molecular_function:cation binding); GO:0046872(molecular_function:metal ion binding); GO:0004722(molecular_function:protein serine/threonine phosphatase activity)	K14497	PP2C	map04016(MAPK signaling pathway - plant); map04075(Plant hormone signal transduction)	XP_004243737.1(protein phosphatase 2C 50 isoform X2 [Solanum lycopersicum])
Solyc06g084140.3	11.1987	3.48527	2.33e-105	9.62e-104	yes	up	0.806667	12.2333	1.04	0.79	0.59	11.14	13.84	11.72	Solyc06g084140.3	Sulfate transporter (AHRD V3.3 *** D7LTZ8_ARALL)	GO:0015116(molecular_function:sulfate transmembrane transporter activity); GO:0016021(cellular_component:integral component of membrane); GO:0008271(molecular_function:secondary active sulfate transmembrane transporter activity); GO:0008272(biological_process:sulfate transport)	K17471	SULTR3		XP_004242345.1(sulfate transporter 3.1-like [Solanum lycopersicum])
Solyc06g064500.2	3.7396	1.90289	4.18e-105	1.72e-103	yes	up	12.97	53.85	12.65	14.55	11.71	51.22	53.27	57.06	Solyc06g064500.2	O-methyltransferase (AHRD V3.3 *** F6M2M1_VITPS)	GO:0046983(molecular_function:protein dimerization activity); GO:0008171(molecular_function:O-methyltransferase activity)	K16040	ROMT	map00945(Stilbenoid, diarylheptanoid and gingerol biosynthesis)	XP_004241912.1(trans-resveratrol di-O-methyltransferase [Solanum lycopersicum])
Solyc01g107340.3	18.2894	4.19293	1.75e-104	7.18e-103	yes	up	1.99667	41.22	2.29	1.78	1.92	41.86	42.13	39.67	Solyc01g107340.3	Copper ion binding protein, putative (AHRD V3.3 *** B9SG43_RICCO)	GO:0016021(cellular_component:integral component of membrane); GO:0005199(molecular_function:structural constituent of cell wall)				XP_004230717.1(classical arabinogalactan protein 9 [Solanum lycopersicum])
Solyc02g085600.1	0.393105	-1.34701	1.79e-104	7.34e-103	yes	down	65.03	29.0733	64.46	64.81	65.82	30.58	27.64	29	Solyc02g085600.1	Transcription factor GRAS (AHRD V3.3 *** A0A103YGV0_CYNCS)	GO:0003700(molecular_function:transcription factor activity, sequence-specific DNA binding); GO:0043565(molecular_function:sequence-specific DNA binding); GO:0048831(biological_process:regulation of shoot system development); GO:0030154(biological_process:cell differentiation); GO:0005634(cellular_component:nucleus)				XP_004232383.1(scarecrow-like protein 15 [Solanum lycopersicum])
Solyc09g061890.3	13.283	3.73151	1.83e-104	7.47e-103	yes	up	0.746667	11.3167	0.64	0.64	0.96	11.35	11.38	11.22	Solyc09g061890.3	Pectate lyase (AHRD V3.3 *** M1BAL5_SOLTU)	GO:0030570(molecular_function:pectate lyase activity); GO:0045490(biological_process:pectin catabolic process); GO:0046872(molecular_function:metal ion binding)	K01728	pel	map00040(Pentose and glucuronate interconversions)	XP_004247105.1(probable pectate lyase 8 [Solanum lycopersicum])
Solyc10g075035.1	0.369054	-1.4381	2.09e-104	8.54e-103	yes	down	23.1633	9.35	23.83	22.35	23.31	9.17	9.39	9.49	Solyc10g075035.1	B3 domain-containing protein (AHRD V3.3 *** A0A0B2SFE8_GLYSO)	GO:0005634(cellular_component:nucleus); GO:0008270(molecular_function:zinc ion binding); GO:0003677(molecular_function:DNA binding)				XP_004249040.1(B3 domain-containing transcription repressor VAL2 isoform X2 [Solanum lycopersicum])
Solyc03g095310.3	18.6356	4.21999	2.57e-104	1.05e-102	yes	up	0.81	17.12	1	0.73	0.7	18.15	17.58	15.63	Solyc03g095310.3	Cytochrome P450 protein (AHRD V3.3 *** A0A0B0P3Q6_GOSAR)	GO:0004497(molecular_function:monooxygenase activity); GO:0020037(molecular_function:heme binding); GO:0016021(cellular_component:integral component of membrane); GO:0016705(molecular_function:oxidoreductase activity, acting on paired donors, with incorporation or reduction of molecular oxygen); GO:0003676(molecular_function:nucleic acid binding); GO:0005506(molecular_function:iron ion binding); …	K20661	CYP714A1		XP_004235212.1(cytochrome P450 714A1-like [Solanum lycopersicum])
Solyc12g009070.1	2.3569	1.23689	3.2e-104	1.3e-102	yes	up	76.62	205.303	80.45	66.64	82.77	210.6	197.49	207.82	Solyc12g009070.1	Replication protein A 70 kDa DNA-binding subunit (AHRD V3.3 --* A0A151SSR0_CAJCA)	GO:0016021(cellular_component:integral component of membrane); GO:0015979(biological_process:photosynthesis); GO:0009523(cellular_component:photosystem II)				XP_004251685.1(uncharacterized protein LOC101248456 [Solanum lycopersicum])
Solyc10g050160.2	13.1863	3.72097	6.13e-104	2.48e-102	yes	up	2.27667	34.13	1.85	2.08	2.9	32.28	36.15	33.96	Solyc10g050160.2	Caffeoyl-CoA O-methyltransferase (AHRD V3.3 *** CAMT_ZINVI)	GO:0042409(molecular_function:caffeoyl-CoA O-methyltransferase activity); GO:0008171(molecular_function:O-methyltransferase activity); GO:0009809(biological_process:lignin biosynthetic process); GO:0046872(molecular_function:metal ion binding)	K00588	E2.1.1.104	map00941(Flavonoid biosynthesis); map00940(Phenylpropanoid biosynthesis); map00945(Stilbenoid, diarylheptanoid and gingerol biosynthesis); map00360(Phenylalanine metabolism)	XP_004248757.1(caffeoyl-CoA O-methyltransferase 5 [Solanum lycopersicum])
Solyc06g048820.1	0.124612	-3.00449	2.89e-103	1.17e-101	yes	down	347.623	46.2067	338.43	349.25	355.19	52.46	42.01	44.15	Solyc06g048820.1	Wound-induced protein 1 (AHRD V3.3 *** WUN1_SOLTU)	GO:0010150(biological_process:leaf senescence); GO:0016021(cellular_component:integral component of membrane); GO:0002238(biological_process:response to molecule of fungal origin); GO:0009624(biological_process:response to nematode); GO:0010193(biological_process:response to ozone)				XP_025887236.1(wound-induced protein 1 [Solanum lycopersicum])
Solyc09g083380.3	0.359691	-1.47517	4.06e-103	1.64e-101	yes	down	230.39	92.8667	212	250.76	228.41	95.93	87.63	95.04	Solyc09g083380.3	Histone H1 (AHRD V3.3 *-* H1_MAIZE)	GO:0006334(biological_process:nucleosome assembly); GO:0000786(cellular_component:nucleosome); GO:0005634(cellular_component:nucleus); GO:0003677(molecular_function:DNA binding)	K11275	H1_5		XP_015088663.1(histone H1-like [Solanum pennellii])
Solyc03g123740.3	2.26125	1.17712	5.31e-103	2.13e-101	yes	up	11.74	30.2767	11.62	12.21	11.39	30.17	31.12	29.54	Solyc03g123740.3	Ovule receptor-like kinase 28 (AHRD V3.3 *** A4GWX5_SOLCH)	GO:0016021(cellular_component:integral component of membrane); GO:0005524(molecular_function:ATP binding); GO:0004672(molecular_function:protein kinase activity)				NP_001334606.1(protein kinase superfamily protein precursor [Solanum lycopersicum])
Solyc10g009410.1	3.38652	1.7598	8.35e-103	3.35e-101	yes	up	15.1233	58.12	16.33	14.14	14.9	59.28	58.77	56.31	Solyc10g009410.1	Eukaryotic aspartyl protease family protein (AHRD V3.3 *** AT1G01300.1)	GO:0006508(biological_process:proteolysis); GO:0004190(molecular_function:aspartic-type endopeptidase activity)				XP_004248083.1(aspartyl protease family protein 2 [Solanum lycopersicum])
Solyc02g082920.3	3.90079	1.96377	3.08e-102	1.23e-100	yes	up	18.4033	81.1867	17.71	17.97	19.53	80.14	77.54	85.88	Solyc02g082920.3	acidic extracellular 26 kD chitinase	GO:0009607(biological_process:response to biotic stimulus); GO:0005615(cellular_component:extracellular space); GO:0016998(biological_process:cell wall macromolecule catabolic process); GO:0030247(molecular_function:polysaccharide binding); GO:0000272(biological_process:polysaccharide catabolic process); GO:0006952(biological_process:defense response); GO:0004568(molecular_function:chitinase acti…	K20547	CHIB	map00520(Amino sugar and nucleotide sugar metabolism); map04016(MAPK signaling pathway - plant)	NP_001234404.1(acidic 26 kDa endochitinase precursor [Solanum lycopersicum])
Solyc06g068440.3	3.30605	1.72511	1.4e-101	5.56e-100	yes	up	16.1233	60.4833	15.99	17.15	15.23	61.98	58.52	60.95	Solyc06g068440.3	cinnamoyl-CoA reductase	GO:0050662(molecular_function:coenzyme binding); GO:0016616(molecular_function:oxidoreductase activity, acting on the CH-OH group of donors, NAD or NADP as acceptor); GO:0016621(molecular_function:cinnamoyl-CoA reductase activity); GO:0000166(molecular_function:nucleotide binding); GO:0003824(molecular_function:catalytic activity); GO:0016491(molecular_function:oxidoreductase activity)	K09753	CCR	map00940(Phenylpropanoid biosynthesis)	NP_001234612.1(cinnamoyl-CoA reductase [Solanum lycopersicum])
Solyc05g056480.3	0.391927	-1.35134	2.86e-101	1.13e-99	yes	down	14.52	6.49333	14.75	14.71	14.1	6.71	6.59	6.18	Solyc05g056480.3	Pyruvate dehydrogenase E1 component subunit alpha (AHRD V3.3 *** A0A068TWC7_COFCA)	GO:0016624(molecular_function:oxidoreductase activity, acting on the aldehyde or oxo group of donors, disulfide as acceptor); GO:0008152(biological_process:metabolic process); GO:0005739(cellular_component:mitochondrion)	K00166	BCKDHA, bkdA1	map00280(Valine, leucine and isoleucine degradation); map00640(Propanoate metabolism)	XP_004239633.1(2-oxoisovalerate dehydrogenase subunit alpha 2, mitochondrial [Solanum lycopersicum])
Solyc03g019760.3	0.403058	-1.31094	6.76e-101	2.68e-99	yes	down	37.12	17.05	37.02	37.5	36.84	18.42	16.88	15.85	Solyc03g019760.3	ABC transporter G family member (AHRD V3.3 *** A0A0K9NYG1_ZOSMR)	GO:0009897(cellular_component:external side of plasma membrane); GO:0009737(biological_process:response to abscisic acid); GO:0015419(molecular_function:ATPase-coupled sulfate transmembrane transporter activity); GO:0016021(cellular_component:integral component of membrane); GO:0016020(cellular_component:membrane); GO:0009611(biological_process:response to wounding); GO:0010222(biological_process…				XP_004234313.1(ABC transporter G family member 11-like [Solanum lycopersicum])
Solyc03g113390.3	0.446446	-1.16344	2.77e-100	1.09e-98	yes	down	55.68	28.2867	54.79	57.3	54.95	26.93	29.17	28.76	Solyc03g113390.3	Calcium-dependent protein kinase (AHRD V3.3 *** B9I317_POPTR)	GO:0010152(biological_process:pollen maturation); GO:0006970(biological_process:response to osmotic stress); GO:0005509(molecular_function:calcium ion binding); GO:0004672(molecular_function:protein kinase activity); GO:0005524(molecular_function:ATP binding); GO:1902584(biological_process:positive regulation of response to water deprivation)	K13412	CPK	map04626(Plant-pathogen interaction)	NP_001265972.2(Hop-interacting protein THI080 [Solanum lycopersicum])
Solyc02g082690.3	0.407084	-1.2966	2.78e-100	1.1e-98	yes	down	18.4567	7.74667	19.3	18.88	17.19	7.86	7.84	7.54	Solyc02g082690.3	Transducin/WD40 repeat protein (AHRD V3.3 *** A0A072TSJ0_MEDTR)	GO:0048235(biological_process:pollen sperm cell differentiation); GO:0005515(molecular_function:protein binding)				XP_004232566.1(uncharacterized protein LOC101257625 isoform X2 [Solanum lycopersicum])
Solyc01g006825.1	2.28132	1.18987	3.59e-100	1.41e-98	yes	up	34.87	90.4433	33.54	36.23	34.84	92.05	87.21	92.07	Solyc01g006825.1	Fasciclin-like arabinogalactan protein 17 (AHRD V3.3 *** FLA17_ARATH)					XP_004228680.1(fasciclin-like arabinogalactan protein 17 [Solanum lycopersicum])
Solyc04g072850.3	2.79726	1.48401	3.63e-100	1.42e-98	yes	up	13.6267	43.4033	14.05	14.76	12.07	43.22	45.18	41.81	Solyc04g072850.3	Beta-D-xylosidase (AHRD V3.3 *** H1AC33_SOLLC)	GO:0046556(molecular_function:alpha-L-arabinofuranosidase activity); GO:0005975(biological_process:carbohydrate metabolic process); GO:0016021(cellular_component:integral component of membrane); GO:0009505(cellular_component:plant-type cell wall); GO:0004553(molecular_function:hydrolase activity, hydrolyzing O-glycosyl compounds); GO:0031222(biological_process:arabinan catabolic process); GO:0045…				NP_001266114.1(alpha-L-arabinofuranosidase/beta-xylosidase precursor [Solanum lycopersicum])
Solyc01g066640.2	2.66961	1.41663	4.1e-100	1.61e-98	yes	up	21.27	64.5233	21.07	21.18	21.56	66.51	64.33	62.73	Solyc01g066640.2	LOW QUALITY:vitellogenin-like protein (AHRD V3.3 *** AT3G06868.1)					XP_004229252.1(uncharacterized protein DDB_G0271670 [Solanum lycopersicum])
Solyc02g062390.3	0.194141	-2.36482	4.8e-100	1.88e-98	yes	down	92.8833	20.15	93.16	99.81	85.68	19.93	22.21	18.31	Solyc02g062390.3	Dehydrin (AHRD V3.3 *** E7BXD9_JATCU)	GO:0006950(biological_process:response to stress); GO:0009415(biological_process:response to water)				XP_004233545.1(desiccation-related protein clone PCC27-04 [Solanum lycopersicum])
Solyc01g108450.3	24.7306	4.62823	6.92e-100	2.7e-98	yes	up	0.443333	12.5767	0.51	0.34	0.48	13.18	11.19	13.36	Solyc01g108450.3	Carboxypeptidase (AHRD V3.3 *** K4B360_SOLLC)	GO:0006508(biological_process:proteolysis); GO:0004185(molecular_function:serine-type carboxypeptidase activity)	K16297	SCPL-II		TMW85268.1(hypothetical protein EJD97_023414 [Solanum chilense])
Solyc11g010660.2	0.423435	-1.23979	1.68e-99	6.51e-98	yes	down	39.9933	19.2933	39.39	40.2	40.39	19.94	18.82	19.12	Solyc11g010660.2	protein SGT1	GO:0005634(cellular_component:nucleus)				NP_001307150.1(protein SGT1 [Solanum lycopersicum])
Solyc02g071090.3	0.361103	-1.46952	1.79e-99	6.96e-98	yes	down	62.0733	26.65	62.07	62.07	62.08	27.5	27.03	25.42	Solyc02g071090.3	Purine permease (AHRD V3.3 *** A0A072UW47_MEDTR)	GO:0005215(molecular_function:transporter activity); GO:0016021(cellular_component:integral component of membrane)				XP_004233087.1(probable purine permease 10 [Solanum lycopersicum])
Solyc03g005020.3	0.388617	-1.36358	3.13e-99	1.21e-97	yes	down	70.1033	30.9167	70.95	70.38	68.98	31.51	32.61	28.63	Solyc03g005020.3	Lipase (AHRD V3.3 *** K4BDS6_SOLLC)	GO:0016788(molecular_function:hydrolase activity, acting on ester bonds); GO:0016042(biological_process:lipid catabolic process)	K01052	LIPA	map00100(Steroid biosynthesis)	XP_004234001.1(triacylglycerol lipase 2 [Solanum lycopersicum])
Solyc08g081480.3	33.9805	5.08663	3.82e-99	1.48e-97	yes	up	0.513333	19.8433	0.49	0.53	0.52	21.73	19.68	18.12	Solyc08g081480.3	Pectin lyase-like superfamily protein (AHRD V3.3 *** AT4G23500.1)	GO:0016021(cellular_component:integral component of membrane); GO:0005975(biological_process:carbohydrate metabolic process); GO:0004650(molecular_function:polygalacturonase activity)				XP_004245570.1(probable polygalacturonase [Solanum lycopersicum])
Solyc04g071890.3	2.08903	1.06283	4.12e-99	1.59e-97	yes	up	60.1767	142.66	62.84	59.74	57.95	141.62	147.02	139.34	Solyc04g071890.3	Peroxidase (AHRD V3.3 *** K4BTH6_SOLLC)	GO:0020037(molecular_function:heme binding); GO:0006979(biological_process:response to oxidative stress); GO:0005576(cellular_component:extracellular region); GO:0042744(biological_process:hydrogen peroxide catabolic process); GO:0046872(molecular_function:metal ion binding); GO:0004601(molecular_function:peroxidase activity); GO:0055114(biological_process:oxidation-reduction process)	K00430	E1.11.1.7	map00940(Phenylpropanoid biosynthesis)	NP_001334411.1(peroxidase 12 precursor [Solanum lycopersicum])
Solyc04g078640.2	0.390804	-1.35548	5.89e-99	2.26e-97	yes	down	44.8933	19.9633	41.85	45.6	47.23	19.52	20.3	20.07	Solyc04g078640.2	Ethylene-responsive transcription factor (AHRD V3.3 *-* A0A0K9P1G2_ZOSMR)	GO:0003700(molecular_function:transcription factor activity, sequence-specific DNA binding); GO:0006355(biological_process:regulation of transcription, DNA-templated); GO:0005634(cellular_component:nucleus); GO:0003677(molecular_function:DNA binding)	K09286	EREBP		NP_001335346.1(DEAR1-like TCP binding protein [Solanum lycopersicum])
Solyc01g079580.3	4.8252	2.27059	1.7e-98	6.5e-97	yes	up	3.86	21.2333	3.43	4.14	4.01	22.01	20.08	21.61	Solyc01g079580.3	DNAJ heat shock N-terminal domain-containing family protein (AHRD V3.3 *** B9GSH4_POPTR)	GO:0005515(molecular_function:protein binding)				XP_004229402.1(uncharacterized protein LOC101245693 [Solanum lycopersicum])
Solyc03g114500.3	2.66743	1.41545	3.38e-98	1.29e-96	yes	up	4.84333	14.8367	4.58	5.12	4.83	14.38	15.26	14.87	Solyc03g114500.3	Enolase, putative (AHRD V3.3 *** B9RE72_RICCO)	GO:0000015(cellular_component:phosphopyruvate hydratase complex); GO:0009735(biological_process:response to cytokinin); GO:0010090(biological_process:trichome morphogenesis); GO:0009570(cellular_component:chloroplast stroma); GO:0000287(molecular_function:magnesium ion binding); GO:0006096(biological_process:glycolytic process); GO:0004634(molecular_function:phosphopyruvate hydratase activity)	K01689	ENO, eno	map03018(RNA degradation); map00010(Glycolysis / Gluconeogenesis)	XP_004236093.1(enolase 1, chloroplastic [Solanum lycopersicum])
Solyc07g063010.3	0.484253	-1.04617	4.79e-98	1.83e-96	yes	down	111.837	60.3267	108.35	116.97	110.19	59.82	60.31	60.85	Solyc07g063010.3	3-hydroxyacyl-CoA dehydrogenase family protein (AHRD V3.3 *** AT3G15290.1)	GO:0006631(biological_process:fatty acid metabolic process); GO:0003857(molecular_function:3-hydroxyacyl-CoA dehydrogenase activity); GO:0055114(biological_process:oxidation-reduction process); GO:0070403(molecular_function:NAD+ binding)	K00074	paaH, hbd, fadB, mmgB	map00360(Phenylalanine metabolism); map00650(Butanoate metabolism)	XP_010324368.1(uncharacterized protein LOC101257879 [Solanum lycopersicum])
Solyc02g071080.2	0.419622	-1.25284	1.48e-97	5.63e-96	yes	down	84.0933	40.03	82.31	86.2	83.77	39.75	39.9	40.44	Solyc02g071080.2	Purine permease (AHRD V3.3 *** A0A072UW47_MEDTR)	GO:0005215(molecular_function:transporter activity); GO:0016021(cellular_component:integral component of membrane)				XP_004233088.1(probable purine permease 10 [Solanum lycopersicum])
Solyc02g083310.3	2.32756	1.21882	2.37e-97	9.01e-96	yes	up	26.4433	70.0333	24.91	26.44	27.98	71.7	69.04	69.36	Solyc02g083310.3	Wound-responsive family protein, putative (AHRD V3.3 *** A0A061DF47_THECC)	GO:0004518(molecular_function:nuclease activity)	K08999	K08999		XP_004232531.1(bifunctional nuclease 2 [Solanum lycopersicum])
Solyc02g091930.3	3.4234	1.77543	4.22e-97	1.6e-95	yes	up	14.3067	55.57	13.72	14.98	14.22	56.83	53.66	56.22	Solyc02g091930.3	Homeobox-leucine zipper protein family (AHRD V3.3 *** AT4G37790.1)	GO:0003700(molecular_function:transcription factor activity, sequence-specific DNA binding); GO:0043565(molecular_function:sequence-specific DNA binding); GO:0005634(cellular_component:nucleus); GO:0006355(biological_process:regulation of transcription, DNA-templated)	K09338	HD-ZIP		XP_004231956.1(homeobox-leucine zipper protein HAT22 [Solanum lycopersicum])
Solyc02g024050.3	6.02091	2.58998	1.08e-96	4.08e-95	yes	up	3.90667	26.7133	3.87	4.22	3.63	26.3	25.93	27.91	Solyc02g024050.3	Ferredoxin--NADP reductase (AHRD V3.3 *** K4B553_SOLLC)	GO:0016491(molecular_function:oxidoreductase activity); GO:0009507(cellular_component:chloroplast); GO:0015979(biological_process:photosynthesis); GO:0055114(biological_process:oxidation-reduction process); GO:0004324(molecular_function:ferredoxin-NADP+ reductase activity)	K02641	petH	map00195(Photosynthesis)	XP_004231567.1(ferredoxin--NADP reductase, root-type isozyme, chloroplastic [Solanum lycopersicum])
Solyc10g051020.2	0.348913	-1.51906	1.19e-96	4.49e-95	yes	down	46.23	18.3567	42.53	49.79	46.37	19.53	17.78	17.76	Solyc10g051020.2	Cytochrome P450 (AHRD V3.3 *** A9ZT56_COPJA)	GO:0004497(molecular_function:monooxygenase activity); GO:0020037(molecular_function:heme binding); GO:0016021(cellular_component:integral component of membrane); GO:0016705(molecular_function:oxidoreductase activity, acting on paired donors, with incorporation or reduction of molecular oxygen); GO:0005506(molecular_function:iron ion binding); GO:0055114(biological_process:oxidation-reduction pro…				XP_004248734.1(cytochrome P450 CYP72A219 [Solanum lycopersicum])
Solyc05g005865.1	37.403	5.22508	3.7e-96	1.39e-94	yes	up	1.19	50.54	1.67	1.04	0.86	53.53	46.14	51.95	Solyc05g005865.1	Major latex-like protein (AHRD V3.3 *** D2D328_GOSHI)	GO:0038023(molecular_function:signaling receptor activity); GO:0009738(biological_process:abscisic acid-activated signaling pathway); GO:0006952(biological_process:defense response); GO:0004864(molecular_function:protein phosphatase inhibitor activity); GO:0009607(biological_process:response to biotic stimulus); GO:0010427(molecular_function:abscisic acid binding)				XP_010320602.1(MLP-like protein 423 [Solanum lycopersicum])
Solyc06g076040.3	2.00313	1.00226	4.89e-96	1.84e-94	yes	up	30.11	68.51	29.68	30.46	30.19	68.71	69.29	67.53	Solyc06g076040.3	U-box domain-containing protein (AHRD V3.3 *** A0A0K9PZF9_ZOSMR)	GO:0004842(molecular_function:ubiquitin-protein transferase activity); GO:0005515(molecular_function:protein binding); GO:0007166(biological_process:cell surface receptor signaling pathway)				XP_004241233.1(U-box domain-containing protein 13 isoform X1 [Solanum lycopersicum])
Solyc03g025760.3	18.4595	4.20629	1.14e-95	4.25e-94	yes	up	0.816667	17.2	0.51	1.08	0.86	17.06	17.39	17.15	Solyc03g025760.3	Protein O-glucosyltransferase 1 (AHRD V3.3 *** A0A199V2E0_ANACO)	GO:0016740(molecular_function:transferase activity); GO:0016021(cellular_component:integral component of membrane)				RXI08407.1(hypothetical protein DVH24_022551 [Malus domestica])
Solyc10g084320.2	5.24781	2.39171	1.17e-95	4.36e-94	yes	up	3.51333	20.9667	3.88	3.12	3.54	20.27	22.74	19.89	Solyc10g084320.2	Subtilisin-like protease (AHRD V3.3 *** O82777_SOLLC)	GO:0004252(molecular_function:serine-type endopeptidase activity); GO:0006508(biological_process:proteolysis)				XP_004249504.1(subtilisin-like protease SBT1.9 [Solanum lycopersicum])
Solyc03g083360.3	3.29268	1.71926	2.07e-94	7.69e-93	yes	up	6.86667	25.7267	7.17	7.2	6.23	26.48	26.36	24.34	Solyc03g083360.3	Pectinesterase (AHRD V3.3 *** K4BIB2_SOLLC)	GO:0042545(biological_process:cell wall modification); GO:0005618(cellular_component:cell wall); GO:0016021(cellular_component:integral component of membrane); GO:0030599(molecular_function:pectinesterase activity); GO:0045330(molecular_function:aspartyl esterase activity); GO:0004857(molecular_function:enzyme inhibitor activity); GO:0045490(biological_process:pectin catabolic process)				XP_004234960.1(probable pectinesterase/pectinesterase inhibitor 61 [Solanum lycopersicum])
Solyc11g071620.3	4.03224	2.01158	2.67e-94	9.89e-93	yes	up	3.13667	14.42	3.6	3.03	2.78	15.16	14.94	13.16	Solyc11g071620.3	aldehyde oxidase	GO:0004031(molecular_function:aldehyde oxidase activity); GO:0102798(deleted:old GO); GO:0102797(deleted:old GO); GO:0051537(molecular_function:2 iron, 2 sulfur cluster binding); GO:0005506(molecular_function:iron ion binding); GO:0016491(molecular_function:oxidoreductase activity); GO:0071949(molecular_function:FAD binding); GO:0009055(molecular_function:electron carrier activity)	K09842	AAO3	map00906(Carotenoid biosynthesis)	NP_001234449.2(aldehyde oxidase [Solanum lycopersicum])
Solyc07g062080.3	0.422739	-1.24216	4.11e-94	1.52e-92	yes	down	42.76	20.5967	42.11	42.4	43.77	22.24	20.69	18.86	Solyc07g062080.3	mitogen-activated protein kinase 11	GO:0004707(molecular_function:MAP kinase activity); GO:0005524(molecular_function:ATP binding)				XP_004244299.1(mitogen-activated protein kinase 19 [Solanum lycopersicum])
Solyc01g104850.3	3.307	1.72552	4.19e-94	1.55e-92	yes	up	8.85667	33.65	8.59	8.7	9.28	34.93	33.89	32.13	Solyc01g104850.3	Carboxypeptidase (AHRD V3.3 *** K4B257_SOLLC)	GO:0006508(biological_process:proteolysis); GO:0004185(molecular_function:serine-type carboxypeptidase activity)	K16297	SCPL-II		XP_010315077.1(serine carboxypeptidase-like 42 isoform X1 [Solanum lycopersicum])
Solyc08g075020.3	0.143581	-2.80006	9.76e-94	3.6e-92	yes	down	18.9533	3.06667	19.5	20.36	17	2.88	3.73	2.59	Solyc08g075020.3	Pectinacetylesterase family protein (AHRD V3.3 *** AT4G19420.2)	GO:0005618(cellular_component:cell wall); GO:0016787(molecular_function:hydrolase activity); GO:0016021(cellular_component:integral component of membrane); GO:0005576(cellular_component:extracellular region); GO:0071555(biological_process:cell wall organization)	K19882	NOTUM		XP_010325632.1(pectin acetylesterase 8-like isoform X1 [Solanum lycopersicum])
Solyc11g011970.2	0.366257	-1.44907	1.28e-93	4.72e-92	yes	down	116.15	48.0433	112.72	121.89	113.84	45.17	47.91	51.05	Solyc11g011970.2	Tyrosine-protein phosphatase (AHRD V3.3 *** R9Q9C6_FRAVE)	GO:0016311(biological_process:dephosphorylation); GO:0004725(molecular_function:protein tyrosine phosphatase activity); GO:0016791(molecular_function:phosphatase activity); GO:1900424(biological_process:regulation of defense response to bacterium)	K18045	SIW14, OCA3		XP_010312732.1(tyrosine-protein phosphatase DSP1 isoform X2 [Solanum lycopersicum])
Solyc07g053220.2	0.469617	-1.09044	2.62e-93	9.6e-92	yes	down	33.26	17.8133	32.32	33.56	33.9	18.12	17.53	17.79	Solyc07g053220.2	Serine/threonine-protein kinase (AHRD V3.3 *** M1DRI9_SOLTU)	GO:0004674(molecular_function:protein serine/threonine kinase activity); GO:0016021(cellular_component:integral component of membrane); GO:0030246(molecular_function:carbohydrate binding); GO:0005524(molecular_function:ATP binding); GO:0048544(biological_process:recognition of pollen)				XP_004243414.1(G-type lectin S-receptor-like serine/threonine-protein kinase At2g19130 [Solanum lycopersicum])
Solyc04g078610.3	2.06925	1.04911	4.25e-93	1.55e-91	yes	up	18.77	44.47	19.47	18.45	18.39	45.21	47.21	40.99	Solyc04g078610.3	Kinesin-like protein (AHRD V3.3 *** A0A0V0IYA4_SOLCH)	GO:0008017(molecular_function:microtubule binding); GO:0007018(biological_process:microtubule-based movement); GO:0005524(molecular_function:ATP binding); GO:0003777(molecular_function:microtubule motor activity)	K10395	KIF4_21_27		XP_025886631.1(kinesin-like protein KIN-4A isoform X2 [Solanum lycopersicum])
Solyc09g014900.3	0.231552	-2.11059	4.93e-93	1.8e-91	yes	down	23.52	6.19	22.81	24.22	23.53	6.47	6.25	5.85	Solyc09g014900.3	Cytochrome P450, putative (AHRD V3.3 *** B9RMP3_RICCO)	GO:0004497(molecular_function:monooxygenase activity); GO:0020037(molecular_function:heme binding); GO:0016021(cellular_component:integral component of membrane); GO:0016705(molecular_function:oxidoreductase activity, acting on paired donors, with incorporation or reduction of molecular oxygen); GO:0006587(biological_process:serotonin biosynthetic process from tryptophan); GO:0005789(cellular_com…	K20617	CYP71A		NP_001234847.2(cytochrome P450 71 family protein [Solanum lycopersicum])
Solyc03g083400.3	2.95496	1.56314	5.77e-93	2.1e-91	yes	up	20.7533	69.5367	19.19	22.25	20.82	68.99	70.5	69.12	Solyc03g083400.3	CCT motif family protein (AHRD V3.3 *** A0A061G1S7_THECC)	GO:0005634(cellular_component:nucleus); GO:0005515(molecular_function:protein binding)				XP_015067590.1(zinc finger protein CONSTANS-LIKE 6 isoform X1 [Solanum pennellii])
Solyc05g007020.3	0.473789	-1.07768	6.04e-93	2.19e-91	yes	down	74.8433	39.6033	75.12	73.64	75.77	40.65	39.75	38.41	Solyc05g007020.3	LOV/LOV protein (AHRD V3.3 *** E3WH16_SOLLC)	GO:0000155(molecular_function:phosphorelay sensor kinase activity); GO:0005634(cellular_component:nucleus); GO:0000160(biological_process:phosphorelay signal transduction system)				NP_001234816.1(LOV/LOV protein [Solanum lycopersicum])
Solyc03g121180.3	0.439808	-1.18505	1.15e-92	4.17e-91	yes	down	31.2867	15.6833	30.72	31.65	31.49	16.08	15.35	15.62	Solyc03g121180.3	GDSL esterase/lipase family (AHRD V3.3 *** A0A151U1D5_CAJCA)	GO:0016788(molecular_function:hydrolase activity, acting on ester bonds)				XP_027167863.1(uncharacterized protein LOC113767859 [Coffea eugenioides])
Solyc03g006870.3	2.79219	1.4814	1.58e-92	5.7e-91	yes	up	9.84667	31.3067	9.37	9.99	10.18	29.7	32.82	31.4	Solyc03g006870.3	phosphoglucomutase (AHRD V3.3 *** AT5G51820.1)	GO:0071704(biological_process:organic substance metabolic process); GO:0009941(cellular_component:chloroplast envelope); GO:0005975(biological_process:carbohydrate metabolic process); GO:0009590(biological_process:detection of gravity); GO:0009570(cellular_component:chloroplast stroma); GO:0010319(cellular_component:stromule); GO:0000287(molecular_function:magnesium ion binding); GO:0048046(cellu…	K01835	pgm	map00230(Purine metabolism); map00520(Amino sugar and nucleotide sugar metabolism); map00052(Galactose metabolism); map00010(Glycolysis / Gluconeogenesis); map00500(Starch and sucrose metabolism); map00030(Pentose phosphate pathway)	XP_004234144.1(phosphoglucomutase, chloroplastic [Solanum lycopersicum])
Solyc06g048470.3	2.39137	1.25784	2.74e-92	9.89e-91	yes	up	8.97667	23.7767	9.03	8.7	9.2	24.39	24.29	22.65	Solyc06g048470.3	COP1-interacting-like protein, putative (AHRD V3.3 *** A0A072V1D3_MEDTR)					XP_010322107.1(uncharacterized protein LOC101246062 isoform X3 [Solanum lycopersicum])
Solyc04g008210.2	0.234729	-2.09093	3.16e-92	1.14e-90	yes	down	32.5267	8.87667	34.38	31.36	31.84	8.83	8.75	9.05	Solyc04g008210.2	ETAG-A3	GO:0042546(biological_process:cell wall biogenesis); GO:0005618(cellular_component:cell wall); GO:0016021(cellular_component:integral component of membrane); GO:0048046(cellular_component:apoplast); GO:0071555(biological_process:cell wall organization); GO:0016762(molecular_function:xyloglucan:xyloglucosyl transferase activity); GO:0004553(molecular_function:hydrolase activity, hydrolyzing O-glyc…	K08235	E2.4.1.207		NP_001296719.1(probable xyloglucan endotransglucosylase/hydrolase protein 27 precursor [Solanum lycopersicum])
Solyc10g085020.2	0.443619	-1.17261	5.4e-92	1.94e-90	yes	down	37.5967	18.99	36.81	37.82	38.16	18.37	20.03	18.57	Solyc10g085020.2	Tubulin beta chain (AHRD V3.3 *** M1ARQ6_SOLTU)	GO:0005737(cellular_component:cytoplasm); GO:0007017(biological_process:microtubule-based process); GO:0003924(molecular_function:GTPase activity); GO:0005200(molecular_function:structural constituent of cytoskeleton); GO:0005874(cellular_component:microtubule); GO:0005525(molecular_function:GTP binding)	K07375	TUBB	map04145(Phagosome)	XP_004249594.1(tubulin beta-2 chain [Solanum lycopersicum])
Solyc06g066420.3	0.104669	-3.2561	6.99e-92	2.51e-90	yes	down	30.5667	3.6	28.88	31.07	31.75	3.07	4.26	3.47	Solyc06g066420.3	Oxidative stress 3, putative isoform 1 (AHRD V3.3 *** A0A061GC09_THECC)	GO:0016021(cellular_component:integral component of membrane)				XP_004241752.2(uncharacterized protein LOC101254600 [Solanum lycopersicum])
Solyc01g094270.3	0.230833	-2.11508	1.03e-91	3.67e-90	yes	down	40.1033	10.51	36.92	42.14	41.25	11.65	9.91	9.97	Solyc01g094270.3	NAD(P)-binding Rossmann-fold superfamily protein (AHRD V3.3 *** AT2G24190.2)		K15095	E1.1.1.208	map00902(Monoterpenoid biosynthesis)	XP_019071557.1((+)-neomenthol dehydrogenase [Solanum lycopersicum])
Solyc03g121070.3	3.00071	1.5853	1.09e-91	3.9e-90	yes	up	4.66333	16.0033	4.47	4.97	4.55	16.52	15.75	15.74	Solyc03g121070.3	hexokinase	GO:0016021(cellular_component:integral component of membrane); GO:0005975(biological_process:carbohydrate metabolic process); GO:0016773(molecular_function:phosphotransferase activity, alcohol group as acceptor); GO:0008865(molecular_function:fructokinase activity); GO:0005829(cellular_component:cytosol); GO:0004396(molecular_function:hexokinase activity); GO:0004340(molecular_function:glucokinas…	K00844	HK	map00520(Amino sugar and nucleotide sugar metabolism); map00010(Glycolysis / Gluconeogenesis); map00500(Starch and sucrose metabolism); map00051(Fructose and mannose metabolism); map00052(Galactose metabolism)	NP_001233957.1(hexokinase [Solanum lycopersicum])
Solyc02g065555.1	0.435496	-1.19927	1.13e-91	4.03e-90	yes	down	122.683	61.26	115.23	131.15	121.67	60.22	61.57	61.99	Solyc02g065555.1	Calcium uniporter, mitochondrial (AHRD V3.3 *** A0A0B0PJN2_GOSAR)	GO:0016021(cellular_component:integral component of membrane); GO:0005739(cellular_component:mitochondrion); GO:0051560(biological_process:mitochondrial calcium ion homeostasis)	K20858	MCU		NP_001234771.2(ACI19 protein [Solanum lycopersicum])
Solyc07g005440.1	4.12782	2.04538	1.24e-91	4.4e-90	yes	up	10.24	47.9767	9.04	10.01	11.67	45.8	49.29	48.84	Solyc07g005440.1	Non-specific serine/threonine protein kinase (AHRD V3.3 *** K4CB16_SOLLC)	GO:0004674(molecular_function:protein serine/threonine kinase activity); GO:0007165(biological_process:signal transduction); GO:0005524(molecular_function:ATP binding)				XP_004242581.1(CBL-interacting serine/threonine-protein kinase 6 [Solanum lycopersicum])
Solyc09g011710.3	0.443566	-1.17278	1.44e-91	5.1e-90	yes	down	165.213	82.8033	153.33	167.96	174.35	80.26	84.77	83.38	Solyc09g011710.3	Class I heat shock protein (AHRD V3.3 *** F4YBC5_SOLNI)		K13993	HSP20	map04141(Protein processing in endoplasmic reticulum)	XP_004246373.1(18.1 kDa class I heat shock protein [Solanum lycopersicum])
Solyc02g078150.3	0.494148	-1.01698	1.53e-91	5.42e-90	yes	down	223.95	125.433	208.61	241.08	222.16	128.48	119.74	128.08	Solyc02g078150.3	DUF506 family protein (AHRD V3.3 *** G7IPT8_MEDTR)					XP_015064173.1(uncharacterized protein LOC107009366 [Solanum pennellii])
Solyc04g014600.3	0.362127	-1.46543	1.93e-91	6.83e-90	yes	down	97.05	39.74	97.43	102.71	91.01	39.8	38.67	40.75	Solyc04g014600.3	Adenine nucleotide alpha hydrolases-like superfamily protein (AHRD V3.3 *** AT3G03270.2)	GO:0005737(cellular_component:cytoplasm); GO:0006950(biological_process:response to stress); GO:0043621(molecular_function:protein self-association); GO:0005886(cellular_component:plasma membrane)				XP_004236679.1(universal stress protein PHOS32 [Solanum lycopersicum])
Solyc11g065320.2	2.26139	1.17721	3.13e-91	1.11e-89	yes	up	16.9667	43.8467	16.42	17.16	17.32	42.14	45.34	44.06	Solyc11g065320.2	Zinc finger transcription factor 67	GO:0046872(molecular_function:metal ion binding); GO:0003723(molecular_function:RNA binding)				XP_010313260.1(zinc finger CCCH domain-containing protein 23 isoform X1 [Solanum lycopersicum])
Solyc04g057930.3	2.20226	1.13898	3.61e-91	1.28e-89	yes	up	16.7467	42.02	16.64	17.31	16.29	42.12	42.14	41.8	Solyc04g057930.3	Kinase family protein (AHRD V3.3 *** B9H7J5_POPTR)	GO:0006950(biological_process:response to stress); GO:0005524(molecular_function:ATP binding); GO:0004672(molecular_function:protein kinase activity)				XP_004237363.1(probable receptor-like serine/threonine-protein kinase At5g57670 [Solanum lycopersicum])
Solyc03g005770.3	11.5227	3.52641	5.75e-91	2.02e-89	yes	up	3.26333	42.4733	3.85	2.86	3.08	37.28	46.26	43.88	Solyc03g005770.3	chlorophyll a/b-binding protein	GO:0009535(cellular_component:chloroplast thylakoid membrane); GO:0009941(cellular_component:chloroplast envelope); GO:0016168(molecular_function:chlorophyll binding); GO:0009522(cellular_component:photosystem I); GO:0009523(cellular_component:photosystem II); GO:0016021(cellular_component:integral component of membrane); GO:0016020(cellular_component:membrane); GO:0010287(cellular_component:plas…	K08912	LHCB1	map00196(Photosynthesis - antenna proteins)	NP_001316911.1(chlorophyll a/b-binding protein [Solanum lycopersicum])
Solyc03g044600.2	14.0564	3.81315	5.94e-91	2.09e-89	yes	up	3.15333	47.47	1.96	3.77	3.73	43.99	47.47	50.95	Solyc03g044600.2	multidrug resistance-associated protein 6 (AHRD V3.3 --* AT3G21250.6)	GO:0016021(cellular_component:integral component of membrane)				XP_015057984.1(uncharacterized protein LOC107004266 [Solanum pennellii])
Solyc12g099970.2	0.476254	-1.0702	1.49e-90	5.2e-89	yes	down	109.56	59.9367	105.68	108.83	114.17	61.3	58.08	60.43	Solyc12g099970.2	SNF1 kinase complex anchoring protein	GO:0009744(biological_process:response to sucrose); GO:0031588(cellular_component:nucleotide-activated protein kinase complex); GO:0043562(biological_process:cellular response to nitrogen levels); GO:0019887(molecular_function:protein kinase regulator activity); GO:0016301(molecular_function:kinase activity); GO:1901982(molecular_function:maltose binding); GO:0009507(cellular_component:chloroplas…	K07199	PRKAB		NP_001266255.2(SNF1 kinase complex anchoring protein [Solanum lycopersicum])
Solyc07g006680.1	4.38119	2.13132	2.35e-90	8.18e-89	yes	up	7.55333	37.5667	7.51	7.16	7.99	37.83	36.37	38.5	Solyc07g006680.1	LOW QUALITY:HXXXD-type acyl-transferase family protein (AHRD V3.3 *** AT3G26040.1)	GO:0016747(molecular_function:transferase activity, transferring acyl groups other than amino-acyl groups)	K13065	E2.3.1.133, HCT	map00941(Flavonoid biosynthesis); map00940(Phenylpropanoid biosynthesis); map00945(Stilbenoid, diarylheptanoid and gingerol biosynthesis)	XP_004242673.1(vinorine synthase [Solanum lycopersicum])
Solyc11g064850.2	0.410857	-1.28329	2.41e-90	8.38e-89	yes	down	48.3867	22.6267	46.71	50.63	47.82	23.21	21.65	23.02	Solyc11g064850.2	Hyp O-arabinosyltransferase-like protein (AHRD V3.3 *** AT5G13500.3)	GO:0016021(cellular_component:integral component of membrane)	K20782	HPAT	map00514(Other types of O-glycan biosynthesis)	XP_004250892.1(hydroxyproline O-arabinosyltransferase 3 [Solanum lycopersicum])
Solyc11g010810.1	2.89522	1.53367	2.91e-90	1.01e-88	yes	up	26.7667	87.8867	25.88	30.96	23.46	86.27	88.66	88.73	Solyc11g010810.1	UDP-glycosyltransferase (AHRD V3.3 *** A0A165XS50_DAUCA)	GO:0016758(molecular_function:transferase activity, transferring hexosyl groups); GO:0008152(biological_process:metabolic process)				XP_004250160.1(UDP-glycosyltransferase 91A1 [Solanum lycopersicum])
Solyc04g072030.1	2.81478	1.49302	3.39e-90	1.18e-88	yes	up	12.2533	39.2567	12.05	11.95	12.76	39.85	40.49	37.43	Solyc04g072030.1	Dynamin-related protein (AHRD V3.3 *** A0A1B0UTC3_TOBAC)	GO:0003924(molecular_function:GTPase activity); GO:0005525(molecular_function:GTP binding)	K14754	MX1		XP_004237838.1(dynamin-related protein 4C [Solanum lycopersicum])
Solyc07g063940.2	0.233032	-2.1014	4.58e-90	1.58e-88	yes	down	22.54	5.98333	20.93	20.65	26.04	6.01	5.88	6.06	Solyc07g063940.2	SCARECROW	GO:0003700(molecular_function:transcription factor activity, sequence-specific DNA binding); GO:0043565(molecular_function:sequence-specific DNA binding); GO:0005634(cellular_component:nucleus)				NP_001293105.1(GRAS2 protein [Solanum lycopersicum])
Solyc06g050590.3	2.23256	1.1587	6.39e-90	2.21e-88	yes	up	36.5367	92.67	35.59	35.94	38.08	92.65	90.59	94.77	Solyc06g050590.3	Biotin carboxyl carrier protein (AHRD V3.3 *** A0A0H5BV69_PEA)					XP_004240889.1(uncharacterized protein LOC101263617 [Solanum lycopersicum])
Solyc02g076750.2	5.51118	2.46236	6.44e-90	2.22e-88	yes	up	2.84	17.8433	2.84	2.4	3.28	18.95	18.87	15.71	Solyc02g076750.2	Cysteine protease, putative (AHRD V3.3 *** B9T6U3_RICCO)	GO:0008234(molecular_function:cysteine-type peptidase activity)				XP_019067835.1(low-temperature-induced cysteine proteinase-like [Solanum lycopersicum])
Solyc01g079410.3	7.61848	2.9295	6.76e-90	2.32e-88	yes	up	3.18	27.52	2.72	3.65	3.17	29.29	26.06	27.21	Solyc01g079410.3	Calcium-dependent phosphotriesterase superfamily protein (AHRD V3.3 *** A0A061DRE0_THECC)					XP_004229387.1(uncharacterized protein LOC101266754 isoform X2 [Solanum lycopersicum])
Solyc02g092680.1	19.41	4.27873	9.48e-90	3.26e-88	yes	up	0.583333	15.6233	0.74	0.67	0.34	15.53	15.29	16.05	Solyc02g092680.1	Subtilisin-like protease (AHRD V3.3 *** A9XG40_TOBAC)	GO:0004252(molecular_function:serine-type endopeptidase activity); GO:0006508(biological_process:proteolysis)				XP_004231902.2(subtilisin-like protease SBT1.7 [Solanum lycopersicum])
Solyc01g080280.3	2.51677	1.33158	1.31e-89	4.48e-88	yes	up	23.2467	66.54	24.81	21.73	23.2	63.63	66.69	69.3	Solyc01g080280.3	chloroplast glutamine synthetase	GO:0009535(cellular_component:chloroplast thylakoid membrane); GO:0009941(cellular_component:chloroplast envelope); GO:0022626(cellular_component:cytosolic ribosome); GO:0009735(biological_process:response to cytokinin); GO:0004356(molecular_function:glutamate-ammonia ligase activity); GO:0009570(cellular_component:chloroplast stroma); GO:0005739(cellular_component:mitochondrion); GO:0006542(biol…	K01915	glnA, GLUL	map00630(Glyoxylate and dicarboxylate metabolism); map00220(Arginine biosynthesis); map00250(Alanine, aspartate and glutamate metabolism); map00910(Nitrogen metabolism)	NP_001310599.1(glutamine synthetase [Solanum lycopersicum])
Solyc03g116630.3	0.227531	-2.13586	2.09e-89	7.13e-88	yes	down	44.1533	11.4133	41.53	43.7	47.23	12.52	9.77	11.95	Solyc03g116630.3	cytochrome P450 family protein (AHRD V3.3 *** AT1G52565.1)					XP_004235963.1(uncharacterized protein LOC101253674 [Solanum lycopersicum])
Solyc10g086180.2	6.60971	2.72459	3.36e-89	1.14e-87	yes	up	1.94	14.58	2.32	2.02	1.48	14.18	14.69	14.87	Solyc10g086180.2	Phenylalanine ammonia-lyase (AHRD V3.3 *** PAL2_TOBAC)	GO:0005737(cellular_component:cytoplasm); GO:0016841(molecular_function:ammonia-lyase activity); GO:0045548(molecular_function:phenylalanine ammonia-lyase activity); GO:0009800(biological_process:cinnamic acid biosynthetic process); GO:0006559(biological_process:L-phenylalanine catabolic process)	K10775	PAL	map00940(Phenylpropanoid biosynthesis); map00360(Phenylalanine metabolism)	XP_004249558.1(phenylalanine ammonia-lyase [Solanum lycopersicum])
Solyc07g053910.3	0.488113	-1.03471	3.74e-89	1.27e-87	yes	down	41.0167	22.8233	39.9	41.94	41.21	23.89	22.96	21.62	Solyc07g053910.3	Protein kinase superfamily protein (AHRD V3.3 *** AT1G53050.2)	GO:0005524(molecular_function:ATP binding); GO:0004672(molecular_function:protein kinase activity)				XP_004243358.1(probable serine/threonine-protein kinase At1g54610 [Solanum lycopersicum])
Solyc08g079090.3	2.53302	1.34086	5.39e-89	1.83e-87	yes	up	13.46	38.8267	14.01	13.69	12.68	39.37	39.8	37.31	Solyc08g079090.3	Monocopper oxidase-like protein SKU5 (AHRD V3.3 *** SKU5_ARATH)	GO:0005507(molecular_function:copper ion binding); GO:0055114(biological_process:oxidation-reduction process); GO:0016491(molecular_function:oxidoreductase activity)				XP_004245738.1(monocopper oxidase-like protein SKU5 [Solanum lycopersicum])
Solyc11g066720.2	2.29943	1.20128	1.01e-88	3.43e-87	yes	up	24.8067	64.8567	23.84	26.02	24.56	64.34	66.27	63.96	Solyc11g066720.2	UDP-apiose/xylose synthase (AHRD V3.3 *** Q2I2N3_SOLTU)	GO:0003824(molecular_function:catalytic activity); GO:0050662(molecular_function:coenzyme binding)	K12449	AXS	map00520(Amino sugar and nucleotide sugar metabolism)	NP_001296729.1(UDP-D-apiose/UDP-D-xylose synthase 2 [Solanum lycopersicum])
Solyc07g017600.3	2.24662	1.16775	4.47e-88	1.51e-86	yes	up	20.69	52.8967	20.36	21.44	20.27	53.42	53.93	51.34	Solyc07g017600.3	Pectinesterase (AHRD V3.3 *** K4CCH4_SOLLC)	GO:0042545(biological_process:cell wall modification); GO:0005618(cellular_component:cell wall); GO:0030599(molecular_function:pectinesterase activity); GO:0005576(cellular_component:extracellular region); GO:0045330(molecular_function:aspartyl esterase activity); GO:0004857(molecular_function:enzyme inhibitor activity); GO:0045490(biological_process:pectin catabolic process)	K01051	E3.1.1.11	map00040(Pentose and glucuronate interconversions)	XP_004242901.1(pectinesterase/pectinesterase inhibitor PPE8B [Solanum lycopersicum])
Solyc12g017460.1	26.2844	4.71614	6.13e-88	2.07e-86	yes	up	0.963333	28.89	0.66	0.76	1.47	28.01	28.84	29.82	Solyc12g017460.1	GDSL esterase/lipase (AHRD V3.3 *** A0A199UFA2_ANACO)	GO:0016788(molecular_function:hydrolase activity, acting on ester bonds)	K21026	AAE	map00901(Indole alkaloid biosynthesis)	XP_004251965.1(GDSL esterase/lipase At5g03980 [Solanum lycopersicum])
Solyc01g086930.3	2.81413	1.49269	6.84e-88	2.3e-86	yes	up	6.16	19.7633	6	6.67	5.81	20.47	20.18	18.64	Solyc01g086930.3	GAMMA RESPONSE 1 family protein (AHRD V3.3 *** B9GFQ6_POPTR)	GO:0004519(molecular_function:endonuclease activity); GO:0006281(biological_process:DNA repair)	K13096	SF4		XP_010324343.1(protein gamma response 1 [Solanum lycopersicum])
Solyc04g071075.1	12.1543	3.60339	8.3e-88	2.79e-86	yes	up	4.39333	48.64	3.47	3.87	5.84	47.56	57.15	41.21	Solyc04g071075.1	Auxin efflux carrier family protein (AHRD V3.3 --* AT1G76530.3)	None	None	None	None	None
Solyc01g081310.3	0.373665	-1.42018	1.19e-87	3.99e-86	yes	down	10.3133	4.4	9.64	10.57	10.73	4.28	4.2	4.72	Solyc01g081310.3	glutathione S-transferase T3	GO:0005515(molecular_function:protein binding)				XP_010323363.1(pentatricopeptide repeat-containing protein At5g27460 [Solanum lycopersicum])
Solyc01g105410.3	2.62233	1.39085	1.57e-87	5.26e-86	yes	up	50.58	149.567	48.98	50.39	52.37	141.98	150.28	156.44	Solyc01g105410.3	Phosphate-induced protein 1 (AHRD V3.3 *** A0A103YKN4_CYNCS)					XP_004230631.1(protein EXORDIUM-like 2 [Solanum lycopersicum])
Solyc09g020190.3	0.385557	-1.37498	1.66e-87	5.56e-86	yes	down	42.0367	21.74	43.31	41.73	41.07	22.72	20.12	22.38	Solyc09g020190.3	non-specific phospholipase C1-like	GO:0016788(molecular_function:hydrolase activity, acting on ester bonds)	K01114	plc	map00565(Ether lipid metabolism); map00564(Glycerophospholipid metabolism); map00562(Inositol phosphate metabolism)	NP_001332942.1(non-specific phospholipase C1-like [Solanum lycopersicum])
Solyc01g068270.3	0.479436	-1.06059	2.49e-87	8.29e-86	yes	down	48.4033	26.49	48.22	49.9	47.09	25.95	27.76	25.76	Solyc01g068270.3	Kinase family protein (AHRD V3.3 *** B9H7J5_POPTR)	GO:0004674(molecular_function:protein serine/threonine kinase activity); GO:0006950(biological_process:response to stress); GO:0005524(molecular_function:ATP binding); GO:0004672(molecular_function:protein kinase activity)	K04733	IRAK4		XP_004229167.1(probable receptor-like serine/threonine-protein kinase At5g57670 isoform X1 [Solanum lycopersicum])
Solyc04g007500.1	0.158425	-2.65813	3.17e-87	1.06e-85	yes	down	128.5	22.57	122.26	128.39	134.85	18.94	20.69	28.08	Solyc04g007500.1	RING/U-box superfamily protein (AHRD V3.3 *-* AT2G04240.2)	GO:0016021(cellular_component:integral component of membrane); GO:0008270(molecular_function:zinc ion binding); GO:0005515(molecular_function:protein binding)	K16282	RHA2		TMW90689.1(hypothetical protein EJD97_015377 [Solanum chilense])
Solyc08g075210.2	0.478557	-1.06324	1.03e-86	3.42e-85	yes	down	103.59	56.2533	101.88	108.06	100.83	56.65	55.26	56.85	Solyc08g075210.2	HXXXD-type acyl-transferase family protein (AHRD V3.3 *** AT3G30280.1)	GO:0016747(molecular_function:transferase activity, transferring acyl groups other than amino-acyl groups)	K13065	E2.3.1.133, HCT	map00941(Flavonoid biosynthesis); map00940(Phenylpropanoid biosynthesis); map00945(Stilbenoid, diarylheptanoid and gingerol biosynthesis)	XP_004246214.1(acylsugar acyltransferase 3-like [Solanum lycopersicum])
Solyc01g109590.3	2.02116	1.01518	1.24e-86	4.1e-85	yes	up	35.45	76.9967	33.88	37.47	35	79.86	77.64	73.49	Solyc01g109590.3	Kinase family protein (AHRD V3.3 *** D7MF07_ARALL)	GO:0004674(molecular_function:protein serine/threonine kinase activity); GO:0016021(cellular_component:integral component of membrane); GO:0005524(molecular_function:ATP binding)	K04733	IRAK4		XP_004230898.1(probable receptor-like serine/threonine-protein kinase At4g34500 [Solanum lycopersicum])
Solyc09g074630.3	3.33636	1.73828	1.78e-86	5.88e-85	yes	up	3.05333	11.58	3	3.07	3.09	11.76	11.67	11.31	Solyc09g074630.3	Phototropic-responsive NPH3 family protein (AHRD V3.3 *** AT1G03010.2)	GO:0005515(molecular_function:protein binding)				XP_004247452.1(BTB/POZ domain-containing protein At1g03010 isoform X1 [Solanum lycopersicum])
Solyc01g095620.3	0.369239	-1.43737	2.25e-86	7.41e-85	yes	down	50.25	21.0533	49.23	50.81	50.71	20.15	22	21.01	Solyc01g095620.3	Glycosyltransferase (AHRD V3.3 *** D7S016_SOLLC)	GO:0080044(molecular_function:quercetin 7-O-glucosyltransferase activity); GO:0043231(cellular_component:intracellular membrane-bounded organelle); GO:0080043(molecular_function:quercetin 3-O-glucosyltransferase activity); GO:0008152(biological_process:metabolic process); GO:0016758(molecular_function:transferase activity, transferring hexosyl groups); GO:0008194(molecular_function:UDP-glycosyltr…	K08237	E2.4.1.218		NP_001307116.1(hydroquinone glucosyltransferase [Solanum lycopersicum])
Solyc08g065420.3	7.87951	2.97811	8.93e-86	2.92e-84	yes	up	0.943333	8.35333	0.86	1.1	0.87	8.25	8.26	8.55	Solyc08g065420.3	bell-like homeodomain protein 4	GO:0006355(biological_process:regulation of transcription, DNA-templated); GO:0005634(cellular_component:nucleus); GO:0003677(molecular_function:DNA binding)				XP_004245109.3(homeobox protein ATH1 [Solanum lycopersicum])
Solyc02g078040.3	4.48959	2.16658	3.23e-85	1.04e-83	yes	up	10.02	50.89	9.25	11.5	9.31	51.94	52.92	47.81	Solyc02g078040.3	Pollen Ole e 1 allergen and extensin family protein (AHRD V3.3 *** AT2G34700.1)	GO:0005199(molecular_function:structural constituent of cell wall)				XP_004232891.1(pistil-specific extensin-like protein [Solanum lycopersicum])
Solyc01g066457.1	11.0282	3.46312	3.37e-85	1.09e-83	yes	up	1.97333	24.7833	1.67	1.9	2.35	26.43	22.02	25.9	Solyc01g066457.1	Epoxide hydrolase-like protein (AHRD V3.3 *** A0A103YM44_CYNCS)	GO:0003824(molecular_function:catalytic activity); GO:0016787(molecular_function:hydrolase activity)				XP_025886275.1(uncharacterized protein LOC101259283 [Solanum lycopersicum])
Solyc07g056340.3	0.454881	-1.13644	4.37e-85	1.41e-83	yes	down	29.1333	15.11	29.71	28.95	28.74	15.85	15.08	14.4	Solyc07g056340.3	RNA-binding protein, putative (AHRD V3.3 *** B9T754_RICCO)	GO:0003723(molecular_function:RNA binding); GO:0003676(molecular_function:nucleic acid binding)				XP_004243202.1(protein MEI2-like 2 [Solanum lycopersicum])
Solyc04g009860.3	2.72189	1.44461	1.99e-84	6.37e-83	yes	up	17.86	54.28	18.23	18.37	16.98	54.49	53.56	54.79	Solyc04g009860.3	2-oxoglutarate (2OG) and Fe(II)-dependent oxygenase superfamily protein (AHRD V3.3 *** AT1G06620.1)	GO:0046872(molecular_function:metal ion binding); GO:0055114(biological_process:oxidation-reduction process); GO:0016491(molecular_function:oxidoreductase activity)				XP_004236794.1(1-aminocyclopropane-1-carboxylate oxidase homolog 1 [Solanum lycopersicum])
Solyc01g079470.3	7.92741	2.98685	2.09e-84	6.67e-83	yes	up	25.1467	215.69	28.92	21.93	24.59	210.68	220.79	215.6	Solyc01g079470.3	CP12 (AHRD V3.3 *** O24136_TOBAC)					XP_004229393.1(calvin cycle protein CP12-1, chloroplastic [Solanum lycopersicum])
Solyc02g080160.3	27.8345	4.7988	5.07e-84	1.62e-82	yes	up	0.653333	20.47	0.71	0.65	0.6	21.06	21.65	18.7	Solyc02g080160.3	Xyloglucan endotransglucosylase/hydrolase (AHRD V3.3 *** K4B9N7_SOLLC)	GO:0042546(biological_process:cell wall biogenesis); GO:0005618(cellular_component:cell wall); GO:0048046(cellular_component:apoplast); GO:0071555(biological_process:cell wall organization); GO:0016762(molecular_function:xyloglucan:xyloglucosyl transferase activity); GO:0004553(molecular_function:hydrolase activity, hydrolyzing O-glycosyl compounds); GO:0010411(biological_process:xyloglucan metab…	K08235	E2.4.1.207		XP_015063830.1(probable xyloglucan endotransglucosylase/hydrolase protein 8 [Solanum pennellii])
Solyc04g078750.3	2.99172	1.58098	1.59e-83	5.04e-82	yes	up	10.5633	35.3567	10.51	11.03	10.15	34.35	35.34	36.38	Solyc04g078750.3	Late embryogenesis abundant protein (AHRD V3.3 *** G7LCF7_MEDTR)	GO:0016021(cellular_component:integral component of membrane)				XP_004238140.1(uncharacterized protein LOC101250111 isoform X1 [Solanum lycopersicum])
Solyc03g116340.3	0.447334	-1.16058	1.78e-83	5.63e-82	yes	down	86.8533	42.5833	82.61	91.85	86.1	42.12	43.53	42.1	Solyc03g116340.3	bHLH transcription factor 025	GO:0003700(molecular_function:transcription factor activity, sequence-specific DNA binding); GO:0010106(biological_process:cellular response to iron ion starvation); GO:0046983(molecular_function:protein dimerization activity); GO:0005634(cellular_component:nucleus)				XP_004236021.1(transcription factor bHLH47 [Solanum lycopersicum])
Solyc01g008710.4	0.323909	-1.62634	5.98e-83	1.89e-81	yes	down	58.68	21.5933	55.65	63.95	56.44	19.38	23.91	21.49	Solyc01g008710.4	inactive endo-beta-mannanase	GO:0004553(molecular_function:hydrolase activity, hydrolyzing O-glycosyl compounds); GO:0005576(cellular_component:extracellular region); GO:0005975(biological_process:carbohydrate metabolic process); GO:0016985(molecular_function:mannan endo-1,4-beta-mannosidase activity); GO:0046355(biological_process:mannan catabolic process)	K19355	MAN	map00051(Fructose and mannose metabolism)	NP_001234131.1(mannan endo-1,4-beta-mannosidase 4 precursor [Solanum lycopersicum])
Solyc10g086190.2	2.69346	1.42946	6.23e-83	1.96e-81	yes	up	20.39	62.3	20.74	20.49	19.94	60.22	63.92	62.76	Solyc10g086190.2	Adenosine kinase, putative (AHRD V3.3 *** B9T0A9_RICCO)	GO:0016773(molecular_function:phosphotransferase activity, alcohol group as acceptor); GO:0004001(molecular_function:adenosine kinase activity); GO:0006166(biological_process:purine ribonucleoside salvage)	K00856	E2.7.1.20, ADK	map00230(Purine metabolism)	XP_004249586.1(adenosine kinase 2 [Solanum lycopersicum])
Solyc07g052695.1	0.198521	-2.33264	1.07e-82	3.38e-81	yes	down	12.99	3.1	12.12	13.59	13.26	2.56	3.23	3.51	Solyc07g052695.1	Beta-amylase (AHRD V3.3 *** K4CFG8_SOLLC)	GO:0005975(biological_process:carbohydrate metabolic process); GO:0016161(molecular_function:beta-amylase activity); GO:0009507(cellular_component:chloroplast); GO:0102229(deleted:old GO); GO:0000272(biological_process:polysaccharide catabolic process)				XP_004243448.1(beta-amylase [Solanum lycopersicum])
Solyc08g075160.3	2.47418	1.30695	1.32e-82	4.14e-81	yes	up	13.66	38.47	13.37	14.16	13.45	39.16	38.64	37.61	Solyc08g075160.3	Bifunctional purine biosynthesis protein PurH (AHRD V3.3 *** A0A0B2PXS6_GLYSO)	GO:0003937(molecular_function:IMP cyclohydrolase activity); GO:0004643(molecular_function:phosphoribosylaminoimidazolecarboxamide formyltransferase activity); GO:0006164(biological_process:purine nucleotide biosynthetic process)	K00602	purH	map00230(Purine metabolism); map00670(One carbon pool by folate)	NP_001234704.1(putative inosine monophosphate cyclohydrolase [Solanum lycopersicum])
Solyc02g094330.3	5.46714	2.45079	7.99e-82	2.48e-80	yes	up	0.873333	5.46333	0.89	0.85	0.88	5.74	5.44	5.21	Solyc02g094330.3	Pollen Ole e 1 allergen/extensin (AHRD V3.3 *-* A0A103XVX8_CYNCS),Pfam:PF01190					XP_004231761.1(pollen allergen Che a 1 [Solanum lycopersicum])
Solyc06g062580.3	14.224	3.83026	8.78e-82	2.72e-80	yes	up	0.356667	5.76333	0.39	0.3	0.38	5.76	6.06	5.47	Solyc06g062580.3	Beta-galactosidase (AHRD V3.3 *** BGAL_SOLLC)	GO:0005975(biological_process:carbohydrate metabolic process); GO:0004565(molecular_function:beta-galactosidase activity); GO:0030246(molecular_function:carbohydrate binding)				XP_004241849.1(beta-galactosidase-like [Solanum lycopersicum])
Solyc01g105030.3	2.51968	1.33324	1.76e-81	5.45e-80	yes	up	50.4933	143.53	49.6	49.49	52.39	137.1	141.58	151.91	Solyc01g105030.3	Chlorophyll a-b binding protein, chloroplastic (AHRD V3.3 *** A0A0V0HUB7_SOLCH)	GO:0009535(cellular_component:chloroplast thylakoid membrane); GO:0009941(cellular_component:chloroplast envelope); GO:0016168(molecular_function:chlorophyll binding); GO:0009522(cellular_component:photosystem I); GO:0009523(cellular_component:photosystem II); GO:0016021(cellular_component:integral component of membrane); GO:0016020(cellular_component:membrane); GO:0018298(biological_process:prot…	K08917	LHCB6	map00196(Photosynthesis - antenna proteins)	NP_001296324.1(chlorophyll a-b binding protein CP24 10A, chloroplastic [Solanum lycopersicum])
Solyc08g082670.3	33.6602	5.07297	1.86e-81	5.75e-80	yes	up	0.1	8.35667	0.11	0.07	0.12	8.25	8.29	8.53	Solyc08g082670.3	Cellulose synthase (AHRD V3.3 *** A0A118JUI8_CYNCS)	GO:0071555(biological_process:cell wall organization); GO:0016021(cellular_component:integral component of membrane); GO:0016020(cellular_component:membrane); GO:0016760(molecular_function:cellulose synthase (UDP-forming) activity); GO:0030244(biological_process:cellulose biosynthetic process)				CBI34524.3(unnamed protein product, partial [Vitis vinifera])
Solyc09g090900.3	0.325953	-1.61727	2.66e-81	8.18e-80	yes	down	29.53	10.9533	26.86	30.5	31.23	10.62	11	11.24	Solyc09g090900.3	Aconitate hydratase (AHRD V3.3 *** A0A059LL79_9CHLO)	GO:0003861(molecular_function:3-isopropylmalate dehydratase activity); GO:0008652(biological_process:cellular amino acid biosynthetic process); GO:0016836(molecular_function:hydro-lyase activity); GO:0051539(molecular_function:4 iron, 4 sulfur cluster binding)	K01703	leuC, IPMI-L	map00660(C5-Branched dibasic acid metabolism); map00290(Valine, leucine and isoleucine biosynthesis); map00966(Glucosinolate biosynthesis)	XP_004247789.1(3-isopropylmalate dehydratase large subunit, chloroplastic [Solanum lycopersicum])
Solyc01g008550.4	2.69687	1.43128	8.46e-81	2.59e-79	yes	up	19.1233	58.5367	18.49	19.77	19.11	57.57	57.72	60.32	Solyc01g008550.4	phenylacetaldehyde reductase PAR2	GO:0050662(molecular_function:coenzyme binding); GO:0003824(molecular_function:catalytic activity); GO:0016616(molecular_function:oxidoreductase activity, acting on the CH-OH group of donors, NAD or NADP as acceptor); GO:0016491(molecular_function:oxidoreductase activity)				NP_001234830.1(phenylacetaldehyde reductase [Solanum lycopersicum])
Solyc09g011720.3	4.46478	2.15859	1.13e-80	3.47e-79	yes	up	1.68333	8.57333	1.66	1.6	1.79	8.18	8.78	8.76	Solyc09g011720.3	DUF3527 domain protein (AHRD V3.3 *-* A0A072UIS7_MEDTR)					XP_004246372.1(uncharacterized protein LOC101262946 [Solanum lycopersicum])
Solyc03g093140.3	0.441777	-1.17861	1.96e-80	5.98e-79	yes	down	40.01	20.11	39.29	40.24	40.5	19.57	21.05	19.71	Solyc03g093140.3	Glycerol-3-phosphate transporter, putative (AHRD V3.3 *** B9R9S6_RICCO)	GO:0016787(molecular_function:hydrolase activity); GO:0022857(molecular_function:transmembrane transporter activity); GO:0015430(molecular_function:glycerol-3-phosphate-transporting ATPase activity); GO:0016021(cellular_component:integral component of membrane); GO:0055085(biological_process:transmembrane transport)	K13783	SLC37A1_2		XP_004235159.1(putative glycerol-3-phosphate transporter 1 [Solanum lycopersicum])
Solyc09g075950.1	0.31702	-1.65736	5.26e-80	1.6e-78	yes	down	31.7233	11.37	31.22	31.61	32.34	10.67	12.67	10.77	Solyc09g075950.1	Heat shock protein 70 (AHRD V3.3 *** B9HJX1_POPTR)	GO:0009408(biological_process:response to heat); GO:0009644(biological_process:response to high light intensity); GO:0005524(molecular_function:ATP binding); GO:0042542(biological_process:response to hydrogen peroxide)	K09489	HSPA4		XP_004247363.1(heat shock 70 kDa protein 8 [Solanum lycopersicum])
Solyc12g010900.1	0.384183	-1.38014	8.92e-80	2.7e-78	yes	down	36.8133	16.0967	37.12	35.74	37.58	16.74	17.29	14.26	Solyc12g010900.1	F-box protein (AHRD V3.3 *** T1RVG4_STRHE)					XP_004251806.1(F-box/LRR-repeat MAX2 homolog A-like [Solanum lycopersicum])
Solyc04g080450.1	0.481449	-1.05455	1.23e-79	3.71e-78	yes	down	108.577	61.2767	108.25	111.56	105.92	56.81	61.88	65.14	Solyc04g080450.1	3-ketoacyl-CoA synthase (AHRD V3.3 *** M0ZWA0_SOLTU)	GO:0006633(biological_process:fatty acid biosynthetic process); GO:0016021(cellular_component:integral component of membrane); GO:0016020(cellular_component:membrane); GO:0016747(molecular_function:transferase activity, transferring acyl groups other than amino-acyl groups)	K15397	KCS	map00062(Fatty acid elongation)	XP_004238271.1(3-ketoacyl-CoA synthase 4 [Solanum lycopersicum])
Solyc04g081870.3	45.7018	5.51418	1.27e-79	3.85e-78	yes	up	0.266667	13.8533	0.31	0.25	0.24	13.81	13.71	14.04	Solyc04g081870.3	Expansin A11	GO:0005618(cellular_component:cell wall); GO:0009664(biological_process:plant-type cell wall organization); GO:0016020(cellular_component:membrane); GO:0005576(cellular_component:extracellular region)				NP_001234017.2(expansin11 precursor [Solanum lycopersicum])
Solyc01g111360.3	0.414278	-1.27133	2e-79	6.02e-78	yes	down	73.3467	34.43	72.83	75.39	71.82	34.52	34.4	34.37	Solyc01g111360.3	Peptidyl-prolyl cis-trans isomerase (AHRD V3.3 *** K4B3Z8_SOLLC)	GO:0006457(biological_process:protein folding); GO:0016021(cellular_component:integral component of membrane); GO:0005802(cellular_component:trans-Golgi network); GO:0005768(cellular_component:endosome); GO:0003755(molecular_function:peptidyl-prolyl cis-trans isomerase activity)				XP_010315371.1(peptidyl-prolyl cis-trans isomerase CYP21-1 [Solanum lycopersicum])
Solyc08g080780.3	2.53315	1.34093	2.09e-79	6.28e-78	yes	up	10.1167	29.2733	10.97	10.3	9.08	28.84	31.66	27.32	Solyc08g080780.3	Myosin heavy chain-related protein, putative (AHRD V3.3 *** A0A061GCE0_THECC)					XP_004245619.1(paramyosin isoform X1 [Solanum lycopersicum])
Solyc07g049370.2	5.8086	2.53819	2.47e-79	7.43e-78	yes	up	3.08667	20.4433	3.12	2.58	3.56	21.39	20.37	19.57	Solyc07g049370.2	Glucan endo-1,3-beta-glucosidase, putative (AHRD V3.3 *** B9SH66_RICCO)	GO:0046658(cellular_component:anchored component of plasma membrane); GO:0005975(biological_process:carbohydrate metabolic process); GO:0004553(molecular_function:hydrolase activity, hydrolyzing O-glycosyl compounds)				XP_004243515.1(glucan endo-1,3-beta-glucosidase 12 [Solanum lycopersicum])
Solyc03g096097.1	77.2334	6.27115	4.85e-79	1.45e-77	yes	up	0.583333	56.4067	0.27	0.6	0.88	59.42	54.3	55.5	Solyc03g096097.1	Protein yippee-like (AHRD V3.3 *** K4BJ32_SOLLC)	GO:0046872(molecular_function:metal ion binding)				XP_027771426.1(protein yippee-like [Solanum pennellii])
Solyc01g107910.3	7.7164	2.94793	6.39e-79	1.91e-77	yes	up	4.40667	38.43	4.71	3.83	4.68	35.96	38.54	40.79	Solyc01g107910.3	Caffeoyl CoA O-methyltransferase (AHRD V3.3 *** A0A0S2UWA5_PETHY)	GO:0042409(molecular_function:caffeoyl-CoA O-methyltransferase activity); GO:0008171(molecular_function:O-methyltransferase activity); GO:0009809(biological_process:lignin biosynthetic process); GO:0046872(molecular_function:metal ion binding)	K00588	E2.1.1.104	map00941(Flavonoid biosynthesis); map00940(Phenylpropanoid biosynthesis); map00945(Stilbenoid, diarylheptanoid and gingerol biosynthesis); map00360(Phenylalanine metabolism)	XP_004230766.1(caffeoyl-CoA O-methyltransferase 6 [Solanum lycopersicum])
Solyc07g065110.1	209.879	7.71342	6.85e-79	2.05e-77	yes	up	3.21333	699.793	3.75	3.88	2.01	656.47	732.2	710.71	Solyc07g065110.1	Lipid transfer protein (AHRD V3.3 *** G7J041_MEDTR)	GO:0005504(molecular_function:fatty acid binding); GO:0009627(biological_process:systemic acquired resistance)				XP_010324294.1(putative lipid-transfer protein DIR1 [Solanum lycopersicum])
Solyc04g074850.3	0.489323	-1.03114	7.16e-79	2.14e-77	yes	down	60.2767	30.3033	61.02	59.08	60.73	31.03	28.98	30.9	Solyc04g074850.3	ripening regulated protein DDTFR18	GO:0006855(biological_process:drug transmembrane transport); GO:0016021(cellular_component:integral component of membrane); GO:0016020(cellular_component:membrane); GO:0015297(molecular_function:antiporter activity); GO:0015238(molecular_function:drug transmembrane transporter activity); GO:0042910(molecular_function:xenobiotic transporter activity); GO:0055085(biological_process:transmembrane tr…	K03327	TC.MATE, SLC47A, norM, mdtK, dinF		NP_001234398.2(ripening regulated protein DDTFR18 [Solanum lycopersicum])
Solyc04g078420.1	0.439121	-1.18731	7.68e-79	2.29e-77	yes	down	121.687	60.42	116.08	120.65	128.33	60.79	64	56.47	Solyc04g078420.1	R2R3MYB transcription factor 70	GO:0005634(cellular_component:nucleus); GO:0003677(molecular_function:DNA binding)	K09422	MYBP		XP_004238123.1(transcription factor MYB44 [Solanum lycopersicum])
Solyc01g089980.3	2.12011	1.08414	1.72e-78	5.11e-77	yes	up	30.1433	73.0067	29.45	31.72	29.26	74.8	70.46	73.76	Solyc01g089980.3	ELMO/CED-12 domain-containing protein (AHRD V3.3 *** F4JAP3_ARATH)					XP_010325251.1(ELMO domain-containing protein A isoform X2 [Solanum lycopersicum])
Solyc10g086150.2	2.21982	1.15044	2.79e-78	8.28e-77	yes	up	40.41	101.797	37.17	43.3	40.76	98.93	101.52	104.94	Solyc10g086150.2	RNA-binding (RRM/RBD/RNP motifs) family protein (AHRD V3.3 *** AT2G37220.1)	GO:0009507(cellular_component:chloroplast); GO:0003723(molecular_function:RNA binding); GO:0003676(molecular_function:nucleic acid binding); GO:0006397(biological_process:mRNA processing)	K11294	NCL, NSR1		XP_010312344.1(29 kDa ribonucleoprotein B, chloroplastic [Solanum lycopersicum])
Solyc03g117800.3	0.29476	-1.76239	5.4e-78	1.6e-76	yes	down	19.6233	6.57667	20.64	19.99	18.24	6.87	6.81	6.05	Solyc03g117800.3	Fatty acid hydroxylase superfamily (AHRD V3.3 *** AT5G57800.1)	GO:0006633(biological_process:fatty acid biosynthetic process); GO:0016021(cellular_component:integral component of membrane); GO:0005506(molecular_function:iron ion binding); GO:0016491(molecular_function:oxidoreductase activity); GO:0055114(biological_process:oxidation-reduction process); GO:0008610(biological_process:lipid biosynthetic process)				XP_004235875.1(protein ECERIFERUM 3 isoform X1 [Solanum lycopersicum])
Solyc01g006560.3	6.22585	2.63827	8.99e-78	2.65e-76	yes	up	2.26333	14.5133	2.58	2.19	2.02	14.53	13.49	15.52	Solyc01g006560.3	Lipoxygenase (AHRD V3.3 *** C0KKU8_SOLLC)	GO:0031408(biological_process:oxylipin biosynthetic process); GO:0046872(molecular_function:metal ion binding); GO:0016702(molecular_function:oxidoreductase activity, acting on single donors with incorporation of molecular oxygen, incorporation of two atoms of oxygen); GO:0055114(biological_process:oxidation-reduction process); GO:0010597(biological_process:green leaf volatile biosynthetic proces…	K00454	LOX2S	map00591(Linoleic acid metabolism); map00592(alpha-Linolenic acid metabolism)	NP_001234259.1(lipoxygenase [Solanum lycopersicum])
Solyc02g071800.3	0.448238	-1.15766	1.18e-77	3.48e-76	yes	down	25.9633	13.3467	27.3	24.54	26.05	13.78	13.49	12.77	Solyc02g071800.3	Receptor-like protein kinase (AHRD V3.3 *** B9I1R1_POPTR)	GO:0005515(molecular_function:protein binding)				XP_010316871.2(probable LRR receptor-like serine/threonine-protein kinase At1g53420 isoform X4 [Solanum lycopersicum])
Solyc02g090510.3	8.10327	3.0185	1.33e-77	3.91e-76	yes	up	1.18	10.86	1.42	1.16	0.96	10.86	10.43	11.29	Solyc02g090510.3	CDPK-related kinase (AHRD V3.3 *** AT3G50530.1)	GO:0005509(molecular_function:calcium ion binding); GO:0005524(molecular_function:ATP binding); GO:0004672(molecular_function:protein kinase activity)	K00924	E2.7.1.-		XP_004232048.1(CDPK-related kinase 5 isoform X1 [Solanum lycopersicum])
Solyc03g114730.3	2.0354	1.02531	1.55e-77	4.55e-76	yes	up	21.8933	50.7433	21.07	22.53	22.08	50.91	52.17	49.15	Solyc03g114730.3	O-fucosyltransferase family protein (AHRD V3.3 *** AT5G15740.1)	GO:0006004(biological_process:fucose metabolic process); GO:0016021(cellular_component:integral component of membrane); GO:0016757(molecular_function:transferase activity, transferring glycosyl groups)				XP_004236078.1(O-fucosyltransferase 34-like [Solanum lycopersicum])
Solyc01g099180.3	0.478327	-1.06393	2.14e-77	6.26e-76	yes	down	51.2867	27.96	53.32	52.81	47.73	28.33	27.19	28.36	Solyc01g099180.3	Lipoxygenase (AHRD V3.3 *** Q43800_TOBAC)	GO:0031408(biological_process:oxylipin biosynthetic process); GO:0046872(molecular_function:metal ion binding); GO:0016702(molecular_function:oxidoreductase activity, acting on single donors with incorporation of molecular oxygen, incorporation of two atoms of oxygen); GO:0055114(biological_process:oxidation-reduction process)	K15718	LOX1_5	map00591(Linoleic acid metabolism)	NP_001310534.1(linoleate 9S-lipoxygenase-like [Solanum lycopersicum])
Solyc06g074670.3	4.84037	2.27512	2.14e-77	6.26e-76	yes	up	3.89	21.3867	3.59	4.33	3.75	21.18	22.07	20.91	Solyc06g074670.3	UDP-apiose/xylose synthase (AHRD V3.3 *** Q2I2N3_SOLTU)	GO:0003824(molecular_function:catalytic activity); GO:0050662(molecular_function:coenzyme binding)	K12449	AXS	map00520(Amino sugar and nucleotide sugar metabolism)	XP_004241299.1(UDP-D-apiose/UDP-D-xylose synthase 2 [Solanum lycopersicum])
Solyc02g065240.3	33.7782	5.07802	2.6e-77	7.6e-76	yes	up	0.71	30.3067	0.76	0.4	0.97	29.8	28.13	32.99	Solyc02g065240.3	Methyl esterase (AHRD V3.3 *** A0A072UEL6_MEDTR)		K08233	PNAE	map00901(Indole alkaloid biosynthesis)	XP_004233422.1(salicylic acid-binding protein 2 isoform X1 [Solanum lycopersicum])
Solyc01g080070.3	2.04793	1.03417	6.7e-77	1.95e-75	yes	up	35.3	82.4133	38.08	33.75	34.07	81.82	87.61	77.81	Solyc01g080070.3	Heavy metal transport/detoxification superfamily protein (AHRD V3.3 *-* AT3G06130.1)	GO:0046872(molecular_function:metal ion binding); GO:0030001(biological_process:metal ion transport)				TMX04308.1(hypothetical protein EJD97_010149 [Solanum chilense])
Solyc01g111600.3	2.02967	1.02125	7.3e-77	2.12e-75	yes	up	262.893	590.47	273.2	258.36	257.12	570.44	597.05	603.92	Solyc01g111600.3	Heavy metal transport/detoxification superfamily protein (AHRD V3.3 *** AT4G35060.1)	GO:0005507(molecular_function:copper ion binding); GO:0010286(biological_process:heat acclimation); GO:0031965(cellular_component:nuclear membrane); GO:0032791(molecular_function:lead ion binding); GO:0030001(biological_process:metal ion transport); GO:0005886(cellular_component:plasma membrane); GO:0046870(molecular_function:cadmium ion binding); GO:0046872(molecular_function:metal ion binding);…				XP_004231044.1(heavy metal-associated isoprenylated plant protein 26 [Solanum lycopersicum])
Solyc01g095470.3	4.14182	2.05026	2.21e-76	6.39e-75	yes	up	1.93667	9.12333	1.77	1.92	2.12	9.21	8.62	9.54	Solyc01g095470.3	Aldose 1-epimerase, putative (AHRD V3.3 *** B9RE17_RICCO)	GO:0016853(molecular_function:isomerase activity); GO:0005975(biological_process:carbohydrate metabolic process); GO:0030246(molecular_function:carbohydrate binding); GO:0047938(molecular_function:glucose-6-phosphate 1-epimerase activity)	K01792	E5.1.3.15	map00010(Glycolysis / Gluconeogenesis)	XP_004229975.1(putative glucose-6-phosphate 1-epimerase [Solanum lycopersicum])
Solyc10g078430.2	0.293615	-1.768	2.86e-76	8.22e-75	yes	down	27.7233	9.25667	26.69	28.32	28.16	9.34	8.42	10.01	Solyc10g078430.2	Transcription factor DP (AHRD V3.3 *** AT5G03415.1)	GO:0005737(cellular_component:cytoplasm); GO:0051726(biological_process:regulation of cell cycle); GO:0003700(molecular_function:transcription factor activity, sequence-specific DNA binding); GO:0005634(cellular_component:nucleus); GO:0042023(biological_process:DNA endoreduplication); GO:0005667(cellular_component:transcription factor complex); GO:0003677(molecular_function:DNA binding); GO:00469…	K04683	TFDP1		XP_004249135.1(transcription factor-like protein DPB isoform X1 [Solanum lycopersicum])
Solyc04g007870.3	2.05572	1.03964	3.19e-76	9.16e-75	yes	up	14.32	33.5167	14.94	13.9	14.12	33.66	34.45	32.44	Solyc04g007870.3	zein-binding protein (Protein of unknown function, DUF593) (AHRD V3.3 *-* AT3G54740.8)	GO:0016021(cellular_component:integral component of membrane); GO:0017022(molecular_function:myosin binding)				XP_004236946.1(myosin-binding protein 2 isoform X1 [Solanum lycopersicum])
Solyc03g113700.3	0.480289	-1.05802	3.56e-76	1.02e-74	yes	down	83.94	45.5633	80.77	83.07	87.98	46.51	48.09	42.09	Solyc03g113700.3	RING/U-box superfamily protein (AHRD V3.3 *** AT5G62910.2)	GO:0030014(cellular_component:CCR4-NOT complex); GO:0004842(molecular_function:ubiquitin-protein transferase activity); GO:0008270(molecular_function:zinc ion binding); GO:0005515(molecular_function:protein binding)				NP_001353393.1(RING/Ubox like zinc-binding domain-containing protein [Solanum lycopersicum])
Solyc12g015770.2	2.46535	1.30179	5.49e-76	1.57e-74	yes	up	11.5	32.2767	11.24	11.93	11.33	32.66	32.85	31.32	Solyc12g015770.2	Cellulose synthase, putative (AHRD V3.3 *** B9S9W0_RICCO)	GO:0071555(biological_process:cell wall organization); GO:0016021(cellular_component:integral component of membrane); GO:0016020(cellular_component:membrane); GO:0016760(molecular_function:cellulose synthase (UDP-forming) activity); GO:0030244(biological_process:cellulose biosynthetic process)				XP_010313949.1(cellulose synthase-like protein E6 isoform X1 [Solanum lycopersicum])
Solyc12g044200.2	4.52332	2.17738	7.45e-76	2.13e-74	yes	up	1.41333	7.30667	1.44	1.47	1.33	7.49	7.82	6.61	Solyc12g044200.2	Disease resistance protein (CC-NBS-LRR class) family protein (AHRD V3.3 *** A0A072VNI6_MEDTR)	GO:0043531(molecular_function:ADP binding)				XP_004252495.2(disease resistance protein RPS2-like [Solanum lycopersicum])
Solyc10g011660.3	0.186674	-2.42141	8.15e-76	2.32e-74	yes	down	16.07	3.41667	16.74	13.75	17.72	3.47	3.31	3.47	Solyc10g011660.3	Auxin-responsive GH3 family protein (AHRD V3.3 *** AT2G46370.4)	GO:0009694(biological_process:jasmonic acid metabolic process); GO:0102058(molecular_function:jasmonoyl-leucine synthetase activity); GO:0102057(molecular_function:jasmonoyl-valine synthetase activity); GO:0009611(biological_process:response to wounding); GO:0080123(molecular_function:jasmonate-amino synthetase activity); GO:0102053(molecular_function:(-)-jasmonoyl-isoleucine synthetase activity)…	K14506	JAR1_4_6	map04075(Plant hormone signal transduction)	XP_004248075.1(jasmonic acid-amido synthetase JAR1 [Solanum lycopersicum])
Solyc09g008320.3	2.38982	1.2569	8.55e-76	2.43e-74	yes	up	33.37	90.3467	33.64	34.56	31.91	88.25	89.16	93.63	Solyc09g008320.3	Xyloglucan endotransglucosylase/hydrolase (AHRD V3.3 *** K4CQM0_SOLLC)	GO:0042546(biological_process:cell wall biogenesis); GO:0016998(biological_process:cell wall macromolecule catabolic process); GO:0005618(cellular_component:cell wall); GO:0048046(cellular_component:apoplast); GO:0071555(biological_process:cell wall organization); GO:0016762(molecular_function:xyloglucan:xyloglucosyl transferase activity); GO:0004553(molecular_function:hydrolase activity, hydroly…	K08235	E2.4.1.207		XP_004246615.1(probable xyloglucan endotransglucosylase/hydrolase protein 32 [Solanum lycopersicum])
Solyc04g008590.3	2.50198	1.32307	1.26e-75	3.59e-74	yes	up	17.1433	48.7567	16.43	17.51	17.49	49.08	47.94	49.25	Solyc04g008590.3	Pyruvate dehydrogenase E1 component subunit beta (AHRD V3.3 *** A0A0B0NLW1_GOSAR)	GO:0004739(molecular_function:pyruvate dehydrogenase (acetyl-transferring) activity); GO:0006086(biological_process:acetyl-CoA biosynthetic process from pyruvate)	K00162	PDHB, pdhB	map00020(Citrate cycle (TCA cycle)); map00010(Glycolysis / Gluconeogenesis); map00620(Pyruvate metabolism)	XP_010319368.1(pyruvate dehydrogenase E1 component subunit beta-3, chloroplastic-like isoform X2 [Solanum lycopersicum])
Solyc01g087540.3	2.99407	1.58211	1.34e-75	3.8e-74	yes	up	12.5	42.53	11.25	13.77	12.48	42.66	42.1	42.83	Solyc01g087540.3	imidazolonepropionase (Protein of unknown function, DUF642) (AHRD V3.3 *** AT2G41810.1)					XP_004229647.2(uncharacterized protein LOC101251618 [Solanum lycopersicum])
Solyc08g060920.3	0.418739	-1.25588	1.41e-75	3.99e-74	yes	down	77.4433	36.7467	71.51	82.82	78	36.45	37.78	36.01	Solyc08g060920.3	IDS4-like	GO:0016036(biological_process:cellular response to phosphate starvation)				XP_015083677.1(SPX domain-containing protein 1-like [Solanum pennellii])
Solyc04g072460.3	2.17673	1.12216	1.54e-75	4.35e-74	yes	up	36.6967	90.6967	33.93	38.23	37.93	93.16	88.86	90.07	Solyc04g072460.3	bZIP transcription factor family protein (AHRD V3.3 *** AT5G65210.7)	GO:0003700(molecular_function:transcription factor activity, sequence-specific DNA binding); GO:0043565(molecular_function:sequence-specific DNA binding); GO:0006351(biological_process:transcription, DNA-templated)	K14431	TGA	map04075(Plant hormone signal transduction)	XP_010320138.1(transcription factor TGA4 isoform X1 [Solanum lycopersicum])
Solyc07g052460.3	0.174742	-2.5167	4.87e-75	1.37e-73	yes	down	38.3833	7.58667	32.25	40.99	41.91	8.39	7.27	7.1	Solyc07g052460.3	basic helix-loop-helix (bHLH) DNA-binding superfamily protein (AHRD V3.3 --* AT1G31050.7)	GO:0010089(biological_process:xylem development)				XP_004243463.1(vascular-related unknown protein 1-like [Solanum lycopersicum])
Solyc11g020720.1	0.275969	-1.85742	9.74e-75	2.73e-73	yes	down	143.2	43.9433	150.98	147.7	130.92	47.2	40.5	44.13	Solyc11g020720.1	Alpha/beta-hydrolase superfamily protein (AHRD V3.3 *-* G7LIR3_MEDTR)					XP_010312867.1(putative lipase YOR059C [Solanum lycopersicum])
Solyc01g106340.3	4.0902	2.03217	1.82e-74	5.09e-73	yes	up	4.64333	21.45	4.58	4.22	5.13	19.78	23.2	21.37	Solyc01g106340.3	fatty acid amide hydrolase (AHRD V3.3 *** AT5G64440.1)	GO:0016021(cellular_component:integral component of membrane); GO:0004040(molecular_function:amidase activity)				XP_004230544.1(fatty acid amide hydrolase-like isoform X1 [Solanum lycopersicum])
Solyc02g090680.3	3.07502	1.62059	2.59e-74	7.24e-73	yes	up	12.36	43.1233	12	12.72	12.36	42.26	44.26	42.85	Solyc02g090680.3	Cyclin-dependent kinase inhibitor (AHRD V3.3 *** Q8GUA2_TOBAC)	GO:0007050(biological_process:cell cycle arrest); GO:0004861(molecular_function:cyclin-dependent protein serine/threonine kinase inhibitor activity); GO:0005634(cellular_component:nucleus); GO:0016301(molecular_function:kinase activity)				NP_001307146.1(cyclin-dependent kinase inhibitor 1 [Solanum lycopersicum])
Solyc11g069450.1	0.430965	-1.21436	4.26e-74	1.19e-72	yes	down	354.693	169.84	335.09	374.67	354.32	171.05	155.07	183.4	Solyc11g069450.1	LOW QUALITY:Senescence regulator (AHRD V3.3 *** A0A103XHC6_CYNCS)					XP_004251136.1(uncharacterized protein LOC101259309 [Solanum lycopersicum])
Solyc08g007040.3	3.77457	1.91631	4.9e-74	1.37e-72	yes	up	13.4367	60.0433	14.18	13.88	12.25	62.34	57.78	60.01	Solyc08g007040.3	Glycine cleavage system h protein (AHRD V3.3 *** A0A0A0LI67_CUCSA)	GO:0019464(biological_process:glycine decarboxylation via glycine cleavage system); GO:0005960(cellular_component:glycine cleavage complex); GO:0005739(cellular_component:mitochondrion)	K02437	gcvH, GCSH	map00630(Glyoxylate and dicarboxylate metabolism); map00260(Glycine, serine and threonine metabolism)	NP_001333611.1(glycine cleavage system H protein, mitochondrial [Solanum lycopersicum])
Solyc03g007940.3	0.131788	-2.9237	8.22e-74	2.28e-72	yes	down	3.09	0.463333	2.84	3.18	3.25	0.49	0.55	0.35	Solyc03g007940.3	Pectin lyase-like superfamily protein (AHRD V3.3 *** AT4G23500.1)	GO:0005975(biological_process:carbohydrate metabolic process); GO:0008270(molecular_function:zinc ion binding); GO:0003676(molecular_function:nucleic acid binding); GO:0004650(molecular_function:polygalacturonase activity)				XP_004234221.1(probable polygalacturonase [Solanum lycopersicum])
Solyc03g119610.1	2.5367	1.34295	1.01e-73	2.81e-72	yes	up	50.6767	144.553	48.66	53.31	50.06	144.22	140.18	149.26	Solyc03g119610.1	LOW QUALITY:ATP synthase subunit alpha, chloroplastic (AHRD V3.3 --* ATPA_SOLTU)					XP_004235829.1(uncharacterized protein LOC101261213 [Solanum lycopersicum])
Solyc08g081170.3	2.49433	1.31865	7.46e-73	2.05e-71	yes	up	8.46667	23.88	8.19	8.35	8.86	23.33	24.16	24.15	Solyc08g081170.3	UDP-N-acetylmuramoyl-L-alanyl-D-glutamate--2, 6-diaminopimelate ligase (AHRD V3.3 *** W9QPL2_9ROSA)	GO:0005737(cellular_component:cytoplasm); GO:0016881(molecular_function:acid-amino acid ligase activity); GO:0009058(biological_process:biosynthetic process); GO:0008360(biological_process:regulation of cell shape); GO:0005524(molecular_function:ATP binding); GO:0016874(molecular_function:ligase activity); GO:0051301(biological_process:cell division)				XP_010325293.1(hop-interacting protein THI138 isoform X1 [Solanum lycopersicum])
Solyc05g050980.3	2.34986	1.23258	8.67e-73	2.38e-71	yes	up	16.25	43.43	16.19	16.99	15.57	42.82	44.34	43.13	Solyc05g050980.3	3-phosphoshikimate 1-carboxyvinyltransferase (AHRD V3.3 *** K4C1D0_SOLLC)	GO:0003866(molecular_function:3-phosphoshikimate 1-carboxyvinyltransferase activity); GO:0009423(biological_process:chorismate biosynthetic process); GO:0009635(biological_process:response to herbicide); GO:0016765(molecular_function:transferase activity, transferring alkyl or aryl (other than methyl) groups); GO:0009507(cellular_component:chloroplast); GO:0009073(biological_process:aromatic amin…	K00800	aroA	map00400(Phenylalanine, tyrosine and tryptophan biosynthesis)	XP_004240047.1(3-phosphoshikimate 1-carboxyvinyltransferase 2 [Solanum lycopersicum])
Solyc03g116760.3	0.498582	-1.0041	1.24e-72	3.4e-71	yes	down	57.4567	32.5933	57.67	57.6	57.1	33.43	32.1	32.25	Solyc03g116760.3	Pti1-like kinase (AHRD V3.3 *** G7II77_MEDTR)	GO:0004674(molecular_function:protein serine/threonine kinase activity); GO:0016021(cellular_component:integral component of membrane); GO:0005524(molecular_function:ATP binding); GO:0004672(molecular_function:protein kinase activity)	K04733	IRAK4		XP_004235951.1(PTI1-like tyrosine-protein kinase At3g15890 [Solanum lycopersicum])
Solyc04g011670.3	0.297965	-1.74678	1.28e-72	3.51e-71	yes	down	27.7	9.39333	28.26	28.04	26.8	10.15	8.56	9.47	Solyc04g011670.3	bZIP transcription factor family protein (AHRD V3.3 *** AT5G65210.7)	GO:0003700(molecular_function:transcription factor activity, sequence-specific DNA binding); GO:0043565(molecular_function:sequence-specific DNA binding); GO:0005634(cellular_component:nucleus); GO:0006351(biological_process:transcription, DNA-templated)	K14431	TGA	map04075(Plant hormone signal transduction)	XP_004236730.1(TGACG-sequence-specific DNA-binding protein TGA-1A isoform X1 [Solanum lycopersicum])
Solyc02g081810.3	2.20638	1.14168	1.67e-72	4.56e-71	yes	up	24.9333	62.52	25.07	24.4	25.33	63.37	64.68	59.51	Solyc02g081810.3	H/ACA ribonucleoprotein complex subunit 4 (AHRD V3.3 *** CBF5_ARATH)	GO:0006396(biological_process:RNA processing); GO:0001522(biological_process:pseudouridine synthesis); GO:0003723(molecular_function:RNA binding); GO:0009982(molecular_function:pseudouridine synthase activity)	K11131	DKC1, NOLA4, CBF5	map03008(Ribosome biogenesis in eukaryotes)	XP_004232632.1(H/ACA ribonucleoprotein complex subunit 4 [Solanum lycopersicum])
Solyc00g049520.2	4.33243	2.11518	1.78e-72	4.86e-71	yes	up	29.9967	143.96	26.72	32.75	30.52	153.8	146.13	131.95	Solyc00g049520.2	LOW QUALITY:NAC domain protein 13 (AHRD V3.3 --* AT1G32870.2)					TMW80876.1(hypothetical protein EJD97_014098 [Solanum chilense])
Solyc06g036260.3	0.263948	-1.92168	2.74e-72	7.46e-71	yes	down	39.15	11.7	39.4	41.18	36.87	12.72	12.19	10.19	Solyc06g036260.3	beta-carotene hydroxylase-1	GO:0031969(cellular_component:chloroplast membrane); GO:0016787(molecular_function:hydrolase activity); GO:0016021(cellular_component:integral component of membrane); GO:0055114(biological_process:oxidation-reduction process); GO:0016117(biological_process:carotenoid biosynthetic process); GO:0005506(molecular_function:iron ion binding); GO:0016491(molecular_function:oxidoreductase activity); GO:…	K15746	crtZ	map00906(Carotenoid biosynthesis)	NP_001234348.1(beta-carotene hydroxylase [Solanum lycopersicum])
Solyc06g082470.3	0.412341	-1.27809	4.33e-72	1.17e-70	yes	down	28.3567	13.3233	27.64	29.05	28.38	14.2	13.14	12.63	Solyc06g082470.3	MAP kinase kinase kinase 42	GO:0005737(cellular_component:cytoplasm); GO:0006468(biological_process:protein phosphorylation); GO:0005634(cellular_component:nucleus); GO:0004674(molecular_function:protein serine/threonine kinase activity); GO:0004672(molecular_function:protein kinase activity); GO:0046777(biological_process:protein autophosphorylation); GO:0005524(molecular_function:ATP binding)	K08867	WNK, PRKWNK		XP_004242485.1(probable serine/threonine-protein kinase WNK4 isoform X1 [Solanum lycopersicum])
Solyc01g111160.3	7.25058	2.8581	6.49e-72	1.76e-70	yes	up	10.8467	92.2967	10.74	9.08	12.72	107.59	101.42	67.88	Solyc01g111160.3	far-red elongated hypocotyls 3 (AHRD V3.3 --* AT3G22170.2)					XP_004230916.1(proline-rich protein 4-like isoform X1 [Solanum lycopersicum])
Solyc01g067510.3	12.3574	3.62731	6.52e-72	1.76e-70	yes	up	0.716667	10.5067	0.62	0.86	0.67	9.99	11.03	10.5	Solyc01g067510.3	Kinase family protein (AHRD V3.3 *** B9GNF8_POPTR)	GO:0016021(cellular_component:integral component of membrane); GO:0005524(molecular_function:ATP binding); GO:0004672(molecular_function:protein kinase activity)	K04733	IRAK4		XP_025886421.1(proline-rich receptor-like protein kinase PERK15 isoform X1 [Solanum lycopersicum])
Solyc04g011550.2	2.38907	1.25645	7.43e-72	2e-70	yes	up	43.5567	117.627	42.86	41.35	46.46	116.58	121.98	114.32	Solyc04g011550.2	ABC-2 type transporter family protein (AHRD V3.3 --* AT2G01320.4)	GO:0016021(cellular_component:integral component of membrane); GO:0036459(molecular_function:thiol-dependent ubiquitinyl hydrolase activity)				XP_006346704.1(PREDICTED: glutamic acid-rich protein-like [Solanum tuberosum])
Solyc03g120380.3	313.107	8.29051	1e-71	2.69e-70	yes	up	0.196667	70.9967	0.12	0.24	0.23	70.28	70.78	71.93	Solyc03g120380.3	auxin-regulated IAA19	GO:0006355(biological_process:regulation of transcription, DNA-templated); GO:0005634(cellular_component:nucleus); GO:0009734(biological_process:auxin-activated signaling pathway)	K14484	IAA	map04075(Plant hormone signal transduction)	NP_001266080.1(IAA19 [Solanum lycopersicum])
Solyc06g011350.3	5.14065	2.36195	1.45e-71	3.9e-70	yes	up	4.88333	28.5033	3.87	5.75	5.03	27.49	28.49	29.53	Solyc06g011350.3	plasma membrane intrinsic protein 2.4	GO:0016020(cellular_component:membrane); GO:0005773(cellular_component:vacuole); GO:0005215(molecular_function:transporter activity); GO:0016021(cellular_component:integral component of membrane); GO:0006810(biological_process:transport); GO:0015250(molecular_function:water channel activity); GO:0015267(molecular_function:channel activity); GO:0009414(biological_process:response to water deprivat…	K09872	PIP		NP_001234625.1(aquaporin PIP2-4 [Solanum lycopersicum])
Solyc02g081600.3	3.44857	1.786	2.31e-71	6.18e-70	yes	up	10.3033	40.2933	9.13	10.9	10.88	40.35	41.87	38.66	Solyc02g081600.3	Zinc transporter protein (AHRD V3.3 *** A5BDR3_VITVI)	GO:0016021(cellular_component:integral component of membrane); GO:0016020(cellular_component:membrane); GO:0030001(biological_process:metal ion transport); GO:0005385(molecular_function:zinc ion transmembrane transporter activity); GO:0046873(molecular_function:metal ion transmembrane transporter activity); GO:0055085(biological_process:transmembrane transport)	K14709	SLC39A1_2_3, ZIP1_2_3		XP_004232649.1(zinc transporter 3 [Solanum lycopersicum])
Solyc12g009490.2	28.2436	4.81985	2.95e-71	7.9e-70	yes	up	1.11667	35.57	1.03	1.19	1.13	36.39	36.71	33.61	Solyc12g009490.2	Ethylene-responsive transcription factor (AHRD V3.3 *-* W9QRX0_9ROSA)	GO:0003700(molecular_function:transcription factor activity, sequence-specific DNA binding); GO:0006355(biological_process:regulation of transcription, DNA-templated); GO:0005634(cellular_component:nucleus); GO:0003677(molecular_function:DNA binding)				XP_006345282.1(PREDICTED: ethylene-responsive transcription factor WIN1-like [Solanum tuberosum])
Solyc02g089880.3	0.325944	-1.6173	3.31e-71	8.83e-70	yes	down	33.3267	12.6933	33.18	33.22	33.58	13.6	11.65	12.83	Solyc02g089880.3	Hexosyltransferase (AHRD V3.3 *** K4BCD9_SOLLC)	GO:0016757(molecular_function:transferase activity, transferring glycosyl groups)	K20893	PARVUS, GLZ1, GATL1	None	XP_004232091.3(probable galacturonosyltransferase-like 1 [Solanum lycopersicum])
Solyc03g111720.3	2.61373	1.38611	3.78e-71	1.01e-69	yes	up	52.6633	155.63	43.48	56.5	58.01	147.32	157.06	162.51	Solyc03g111720.3	Peptide methionine sulfoxide reductase (AHRD V3.3 *** MSRA_SOLLC)	GO:0005737(cellular_component:cytoplasm); GO:0036456(molecular_function:L-methionine-(S)-S-oxide reductase activity); GO:0008113(molecular_function:peptide-methionine (S)-S-oxide reductase activity); GO:0034599(biological_process:cellular response to oxidative stress); GO:0055114(biological_process:oxidation-reduction process)	K07304	msrA		NP_001307131.1(peptide methionine sulfoxide reductase [Solanum lycopersicum])
Solyc05g056170.3	13.9527	3.80248	3.96e-71	1.05e-69	yes	up	0.363333	5.75667	0.27	0.52	0.3	5.76	5.74	5.77	Solyc05g056170.3	phenylalanine ammonia-lyase 2	GO:0005737(cellular_component:cytoplasm); GO:0016841(molecular_function:ammonia-lyase activity); GO:0045548(molecular_function:phenylalanine ammonia-lyase activity); GO:0009800(biological_process:cinnamic acid biosynthetic process); GO:0006559(biological_process:L-phenylalanine catabolic process)	K10775	PAL	map00940(Phenylpropanoid biosynthesis); map00360(Phenylalanine metabolism)	NP_001307530.1(phenylalanine ammonia-lyase 2 [Solanum lycopersicum])
Solyc12g010910.2	2.87806	1.5251	4.41e-71	1.17e-69	yes	up	13.2467	43.2933	12.65	13.88	13.21	44.56	44.24	41.08	Solyc12g010910.2	alpha/beta-Hydrolases superfamily protein (AHRD V3.3 *** AT2G42690.1)	GO:0008970(molecular_function:phosphatidylcholine 1-acylhydrolase activity); GO:0006629(biological_process:lipid metabolic process)				XP_004251807.1(phospholipase A1-IIdelta [Solanum lycopersicum])
Solyc01g105360.3	8.62738	3.10892	5.1e-71	1.36e-69	yes	up	1.48333	14.4833	1.75	1.42	1.28	14.73	14.34	14.38	Solyc01g105360.3	Glycosyltransferase (AHRD V3.3 *** M1AXT7_SOLTU)	GO:0016758(molecular_function:transferase activity, transferring hexosyl groups); GO:0008152(biological_process:metabolic process)	K21374	UGT85A	map00902(Monoterpenoid biosynthesis)	XP_004230580.1(7-deoxyloganetin glucosyltransferase [Solanum lycopersicum])
Solyc09g009080.3	2.15035	1.10457	1.05e-70	2.79e-69	yes	up	4.96667	12.37	5.16	4.97	4.77	12.78	12.69	11.64	Solyc09g009080.3	DNA demethylase1	GO:0003824(molecular_function:catalytic activity); GO:0006284(biological_process:base-excision repair); GO:0051539(molecular_function:4 iron, 4 sulfur cluster binding)				XP_010325938.1(protein ROS1 [Solanum lycopersicum])
Solyc05g007470.3	2.79532	1.48301	1.39e-70	3.69e-69	yes	up	11.58	36.8367	12.33	11.59	10.82	37.5	37.47	35.54	Solyc05g007470.3	P-loop containing nucleoside triphosphate hydrolases superfamily protein (AHRD V3.3 *** AT3G28580.1)	GO:0016021(cellular_component:integral component of membrane); GO:0005524(molecular_function:ATP binding)	K08900	BCS1		XP_019069667.1(AAA-ATPase At3g28580 [Solanum lycopersicum])
Solyc03g113060.3	2.24994	1.16989	1.86e-70	4.93e-69	yes	up	9.41	23.7733	9.33	9.57	9.33	23.33	25.61	22.38	Solyc03g113060.3	ABC transporter A family protein (AHRD V3.3 *** A0A072UUA7_MEDTR)	GO:0042626(molecular_function:ATPase activity, coupled to transmembrane movement of substances); GO:0016021(cellular_component:integral component of membrane); GO:0016887(molecular_function:ATPase activity); GO:0005524(molecular_function:ATP binding)				NP_001353295.1(ABC transporter A family member 3 [Solanum lycopersicum])
Solyc09g011140.3	5.63879	2.49539	1.93e-70	5.1e-69	yes	up	4.8	30.6167	3.88	4.62	5.9	29.51	31.11	31.23	Solyc09g011140.3	NAD(P)-binding Rossmann-fold superfamily protein (AHRD V3.3 *** AT5G06060.1),Pfam:PF13561	GO:0016491(molecular_function:oxidoreductase activity)	K08081	TR1	map00960(Tropane, piperidine and pyridine alkaloid biosynthesis)	XP_004246428.1(tropinone reductase homolog isoform X1 [Solanum lycopersicum])
Solyc04g007150.3	0.443763	-1.17214	4.9e-70	1.29e-68	yes	down	27.2167	13.75	27.99	27.08	26.58	13.95	14.42	12.88	Solyc04g007150.3	Alpha-glucosidase (AHRD V3.3 *** Q9LEC9_SOLTU)	GO:0032450(molecular_function:maltose alpha-glucosidase activity); GO:0004558(molecular_function:alpha-1,4-glucosidase activity); GO:0005975(biological_process:carbohydrate metabolic process); GO:0030246(molecular_function:carbohydrate binding); GO:0004553(molecular_function:hydrolase activity, hydrolyzing O-glycosyl compounds)	K15925	XYL1		XP_004236960.1(alpha-xylosidase 1 [Solanum lycopersicum])
Solyc02g064690.3	3.45419	1.78835	5.31e-70	1.4e-68	yes	up	2.74333	10.81	2.6	2.84	2.79	10.44	11.13	10.86	Solyc02g064690.3	Acyl-CoA N-acyltransferases (NAT) superfamily protein (AHRD V3.3 *** AT2G23060.1)	GO:0016740(molecular_function:transferase activity); GO:0008080(molecular_function:N-acetyltransferase activity)				XP_004233456.1(probable N-acetyltransferase HLS1 [Solanum lycopersicum])
Solyc02g088560.3	3.71357	1.89281	7.5e-70	1.97e-68	yes	up	4.00333	16.9067	3.92	4.25	3.84	16.19	16.3	18.23	Solyc02g088560.3	Cyclic nucleotide-gated ion channel, putative (AHRD V3.3 *** B9T3S5_RICCO)	GO:0006811(biological_process:ion transport); GO:0005216(molecular_function:ion channel activity); GO:0016020(cellular_component:membrane); GO:0016021(cellular_component:integral component of membrane); GO:0055085(biological_process:transmembrane transport)	K05391	CNGC	map04626(Plant-pathogen interaction)	XP_004232185.1(cyclic nucleotide-gated ion channel 2 isoform X2 [Solanum lycopersicum])
Solyc01g073770.2	0.402168	-1.31413	7.62e-70	2e-68	yes	down	64.9467	29.57	64.72	65.65	64.47	28.77	30	29.94	Solyc01g073770.2	LOW QUALITY:PRLI-interacting factor A (AHRD V3.3 *-* Q9FUB4_ARATH)					XP_010322158.1(uncharacterized protein LOC104647952 [Solanum lycopersicum])
Solyc01g099980.3	0.488875	-1.03246	1.99e-69	5.21e-68	yes	down	28.0833	15.6633	26.65	28.84	28.76	15.13	16.29	15.57	Solyc01g099980.3	enolase (DUF1399) (AHRD V3.3 *** AT1G56230.1)					XP_004230264.1(glycine-rich domain-containing protein 2 isoform X2 [Solanum lycopersicum])
Solyc04g007060.3	2.39886	1.26235	2.31e-69	6.02e-68	yes	up	9.22	25.1967	9.29	9.21	9.16	25.24	24.65	25.7	Solyc04g007060.3	Disease resistance protein (NBS-LRR class) family (AHRD V3.3 *-* AT5G38350.1)	GO:0043531(molecular_function:ADP binding)				XP_010319428.1(putative late blight resistance protein homolog R1A-3 [Solanum lycopersicum])
Solyc12g088190.2	45.9918	5.5233	4.43e-69	1.15e-67	yes	up	0.243333	12.8733	0.21	0.35	0.17	13.2	12.73	12.69	Solyc12g088190.2	Amino acid permease (AHRD V3.3 *** A0A0K9P9F3_ZOSMR)	GO:0016021(cellular_component:integral component of membrane)				XP_010314596.2(amino acid permease 6 [Solanum lycopersicum])
Solyc03g098700.1	183.707	7.52126	8.06e-69	2.09e-67	yes	up	0.506667	102.603	0.9	0.5	0.12	115.22	98.7	93.89	Solyc03g098700.1	Kunitz-type protease inhibitor D (AHRD V3.3 *** M1LA62_SOLTU)	GO:0005773(cellular_component:vacuole); GO:0004869(molecular_function:cysteine-type endopeptidase inhibitor activity); GO:0004866(molecular_function:endopeptidase inhibitor activity)				XP_004235410.1(cysteine protease inhibitor 10 [Solanum lycopersicum])
Solyc01g108087.1	0.476388	-1.06979	1.59e-68	4.11e-67	yes	down	130.647	73.4667	126.31	152.74	112.89	79.39	59.84	81.17	Solyc01g108087.1	Abscisic acid responsive elements-binding factor 2 (AHRD V3.3 *** H6SFS2_BRANA)	GO:0003700(molecular_function:transcription factor activity, sequence-specific DNA binding)	K14432	ABF	map04075(Plant hormone signal transduction)	XP_004230778.1(ABSCISIC ACID-INSENSITIVE 5-like protein 7 [Solanum lycopersicum])
Solyc02g090350.3	4.28734	2.10008	1.92e-68	4.95e-67	yes	up	2.16	10.54	2.25	2.14	2.09	10.71	10.49	10.42	Solyc02g090350.3	Cytochrome P450 (AHRD V3.3 *** A0A103Y530_CYNCS)	GO:0005506(molecular_function:iron ion binding); GO:0016705(molecular_function:oxidoreductase activity, acting on paired donors, with incorporation or reduction of molecular oxygen); GO:0055114(biological_process:oxidation-reduction process); GO:0016021(cellular_component:integral component of membrane); GO:0020037(molecular_function:heme binding)				KVI02662.1(cytochrome P450 [Cynara cardunculus var. scolymus])
Solyc05g053100.3	2.13387	1.09347	1.95e-68	5.02e-67	yes	up	19.4167	48.3733	20.15	19.96	18.14	48.98	49.61	46.53	Solyc05g053100.3	Dihydrolipoyl dehydrogenase (AHRD V3.3 *** W9QVW5_9ROSA)	GO:0050660(molecular_function:flavin adenine dinucleotide binding); GO:0005623(cellular_component:cell); GO:0004148(molecular_function:dihydrolipoyl dehydrogenase activity); GO:0016668(molecular_function:oxidoreductase activity, acting on a sulfur group of donors, NAD(P) as acceptor); GO:0045454(biological_process:cell redox homeostasis); GO:0055114(biological_process:oxidation-reduction process)…	K00382	DLD, lpd, pdhD	map00630(Glyoxylate and dicarboxylate metabolism); map00280(Valine, leucine and isoleucine degradation); map00620(Pyruvate metabolism); map00010(Glycolysis / Gluconeogenesis); map00260(Glycine, serine and threonine metabolism); map00020(Citrate cycle (TCA cycle)); map00640(Propanoate metabolism)	XP_004239903.1(dihydrolipoyl dehydrogenase 1, chloroplastic isoform X1 [Solanum lycopersicum])
Solyc02g069290.3	2.65805	1.41037	2.03e-68	5.22e-67	yes	up	5.05667	15.44	4.8	5.57	4.8	15.65	15.96	14.71	Solyc02g069290.3	Transducin/WD40 repeat-like superfamily protein, putative (AHRD V3.3 *** A0A061GC79_THECC)	GO:0005488(molecular_function:binding)				XP_004233209.1(putative E3 ubiquitin-protein ligase LIN isoform X2 [Solanum lycopersicum])
Solyc08g076880.3	0.248207	-2.01039	2.93e-68	7.53e-67	yes	down	65.1133	18.1867	60.31	63.61	71.42	18.54	17.69	18.33	Solyc08g076880.3	Nodulin26-like intrinsic protein 31 (AHRD V3.3 --* K4C978_SOLLC)	GO:0051538(molecular_function:3 iron, 4 sulfur cluster binding); GO:0051539(molecular_function:4 iron, 4 sulfur cluster binding); GO:0051537(molecular_function:2 iron, 2 sulfur cluster binding); GO:0005743(cellular_component:mitochondrial inner membrane); GO:0006099(biological_process:tricarboxylic acid cycle); GO:0008177(molecular_function:succinate dehydrogenase (ubiquinone) activity); GO:00468…				XP_004245899.1(uncharacterized protein LOC101244894 [Solanum lycopersicum])
Solyc01g096320.3	0.483308	-1.04899	3.67e-68	9.42e-67	yes	down	126.463	69.4733	117.03	135.64	126.72	70.25	66.13	72.04	Solyc01g096320.3	Homeobox-leucine zipper protein (AHRD V3.3 *** M4W1Z7_TOBAC)	GO:0003700(molecular_function:transcription factor activity, sequence-specific DNA binding); GO:0043565(molecular_function:sequence-specific DNA binding); GO:0005634(cellular_component:nucleus); GO:0006355(biological_process:regulation of transcription, DNA-templated)	K09338	HD-ZIP		XP_004230017.1(homeobox-leucine zipper protein ATHB-12 [Solanum lycopersicum])
Solyc03g063750.3	2.04312	1.03077	4.01e-68	1.03e-66	yes	up	16.6167	38.6567	17.21	16.26	16.38	40.12	38.7	37.15	Solyc03g063750.3	exostosin family protein (AHRD V3.3 *** AT3G57630.3)	GO:0016021(cellular_component:integral component of membrane); GO:0006486(biological_process:protein glycosylation); GO:0016757(molecular_function:transferase activity, transferring glycosyl groups); GO:0005515(molecular_function:protein binding)				XP_004234838.1(uncharacterized protein LOC101249053 isoform X1 [Solanum lycopersicum])
Solyc06g069470.3	0.481418	-1.05464	6.44e-68	1.64e-66	yes	down	71.0767	38.8667	69.65	68.41	75.17	37.49	40.24	38.87	Solyc06g069470.3	Glycerophosphoryl diester phosphodiesterase family protein (AHRD V3.3 *** A0A072URQ0_MEDTR)	GO:0006629(biological_process:lipid metabolic process); GO:0008081(molecular_function:phosphoric diester hydrolase activity)	K01126	E3.1.4.46, glpQ, ugpQ	map00564(Glycerophospholipid metabolism)	XP_004241605.1(glycerophosphodiester phosphodiesterase GDPD6 [Solanum lycopersicum])
Solyc06g071910.3	2.06258	1.04445	7.45e-68	1.9e-66	yes	up	23.6467	55.5	22.47	24.1	24.37	55.27	55.48	55.75	Solyc06g071910.3	NAD(P)-binding Rossmann-fold superfamily protein (AHRD V3.3 *** AT1G24360.1)	GO:0006633(biological_process:fatty acid biosynthetic process); GO:0051287(molecular_function:NAD binding); GO:0004316(molecular_function:3-oxoacyl-[acyl-carrier-protein] reductase (NADPH) activity); GO:0016491(molecular_function:oxidoreductase activity)	K00059	fabG	map00780(Biotin metabolism); map00061(Fatty acid biosynthesis)	XP_004241501.1(3-oxoacyl-[acyl-carrier-protein] reductase 4 [Solanum lycopersicum])
Solyc11g007580.2	2.23364	1.15939	8.25e-68	2.1e-66	yes	up	5.15333	13.0067	5.53	4.89	5.04	12.93	13.34	12.75	Solyc11g007580.2	DNA demethylase 3	GO:0003824(molecular_function:catalytic activity); GO:0006284(biological_process:base-excision repair); GO:0051539(molecular_function:4 iron, 4 sulfur cluster binding)				XP_004250000.2(transcriptional activator DEMETER isoform X1 [Solanum lycopersicum])
Solyc03g034230.3	0.194717	-2.36055	9.52e-68	2.42e-66	yes	down	27.6033	6.49333	25.6	29.23	27.98	7.23	5.45	6.8	Solyc03g034230.3	translocase subunit seca (AHRD V3.3 *** AT1G13390.2)					XP_004234569.1(uncharacterized protein LOC101256848 [Solanum lycopersicum])
Solyc03g123790.3	0.478358	-1.06384	9.57e-68	2.43e-66	yes	down	43.74	23.0233	42.97	45.2	43.05	24.5	22.75	21.82	Solyc03g123790.3	vacuolar cation/proton exchanger (AHRD V3.3 *** AT1G55720.2)	GO:0015369(molecular_function:calcium:proton antiporter activity); GO:0016021(cellular_component:integral component of membrane); GO:0055085(biological_process:transmembrane transport); GO:0005774(cellular_component:vacuolar membrane)	K07300	chaA, CAX		XP_015067563.1(vacuolar cation/proton exchanger 3-like isoform X1 [Solanum pennellii])
Solyc03g113420.3	4.17988	2.06346	1.75e-67	4.42e-66	yes	up	2.49333	11.9167	2.38	2.64	2.46	11.66	11.2	12.89	Solyc03g113420.3	Major facilitator superfamily protein (AHRD V3.3 *** AT5G62680.1)	GO:0005215(molecular_function:transporter activity); GO:0022857(molecular_function:transmembrane transporter activity); GO:0016020(cellular_component:membrane); GO:0016021(cellular_component:integral component of membrane); GO:0006810(biological_process:transport)	K14638	SLC15A3_4, PHT		NP_001333239.1(protein NRT1/ PTR FAMILY 2.11-like [Solanum lycopersicum])
Solyc06g051960.3	9.43336	3.23777	3.11e-67	7.83e-66	yes	up	0.986667	10.6767	1.18	0.81	0.97	10.08	11.41	10.54	Solyc06g051960.3	Pectinesterase (AHRD V3.3 *** K4C5Y2_SOLLC)	GO:0042545(biological_process:cell wall modification); GO:0005618(cellular_component:cell wall); GO:0016021(cellular_component:integral component of membrane); GO:0030599(molecular_function:pectinesterase activity); GO:0045330(molecular_function:aspartyl esterase activity); GO:0004857(molecular_function:enzyme inhibitor activity); GO:0045490(biological_process:pectin catabolic process)				XP_004240956.1(probable pectinesterase/pectinesterase inhibitor 34 [Solanum lycopersicum])
Solyc03g122350.3	2.74192	1.45519	3.52e-67	8.85e-66	yes	up	11.0467	34.47	9.59	11.28	12.27	35.97	33.9	33.54	Solyc03g122350.3	Cytochrome P450 (AHRD V3.3 *** Q0PNH1_CAPCH)	GO:0004497(molecular_function:monooxygenase activity); GO:0020037(molecular_function:heme binding); GO:0016021(cellular_component:integral component of membrane); GO:0016705(molecular_function:oxidoreductase activity, acting on paired donors, with incorporation or reduction of molecular oxygen); GO:0005506(molecular_function:iron ion binding); GO:0055114(biological_process:oxidation-reduction pro…	K20623	CYP92A6	map00905(Brassinosteroid biosynthesis)	XP_004235548.1(cytochrome P450 71A1 [Solanum lycopersicum])
Solyc08g074560.3	0.452735	-1.14326	4.07e-67	1.02e-65	yes	down	24.2533	12.5133	24.33	23.72	24.71	12.43	12.77	12.34	Solyc08g074560.3	ABC1-like kinase 1	GO:0006468(biological_process:protein phosphorylation); GO:0005524(molecular_function:ATP binding); GO:0004672(molecular_function:protein kinase activity)				NP_001305094.1(ABC1-like kinase 1 [Solanum lycopersicum])
Solyc09g011470.3	0.368436	-1.44051	4.08e-67	1.02e-65	yes	down	52.65	21.61	51.71	53.63	52.61	19.41	21.59	23.83	Solyc09g011470.3	Plant/T7H20-70 protein (AHRD V3.3 *** G7L5L0_MEDTR)	GO:0009651(biological_process:response to salt stress)				NP_001304781.1(uncharacterized LOC101243814 [Solanum lycopersicum])
Solyc07g042390.2	4.2794	2.09741	5.71e-67	1.43e-65	yes	up	21.3033	101.44	20.46	24.1	19.35	96.05	104.54	103.73	Solyc07g042390.2	Plant invertase/pectin methylesterase inhibitor superfamily protein (AHRD V3.3 *** A0A061GSW0_THECC)	GO:0004857(molecular_function:enzyme inhibitor activity)				NP_001333811.1(plant invertase/pectin methylesterase inhibitor superfamily protein precursor [Solanum lycopersicum])
Solyc03g096250.3	0.0781026	-3.67849	1.21e-66	3.03e-65	yes	down	23.7	2.07333	22.44	25.46	23.2	3.08	2.04	1.1	Solyc03g096250.3	Protein yippee-like (AHRD V3.3 *** K4BJ47_SOLLC)	GO:0046872(molecular_function:metal ion binding)				XP_004235253.1(protein yippee-like isoform X2 [Solanum lycopersicum])
Solyc03g123460.3	0.308656	-1.69593	1.42e-66	3.55e-65	yes	down	72.7133	25.2567	71.48	77.27	69.39	26.95	24.54	24.28	Solyc03g123460.3	DUF581 family protein (AHRD V3.3 *-* G7L953_MEDTR)					XP_004235538.1(uncharacterized protein LOC101249443 [Solanum lycopersicum])
Solyc06g051460.3	3.41138	1.77036	2.14e-66	5.33e-65	yes	up	3.00333	11.6633	3.11	2.91	2.99	11.99	12.41	10.59	Solyc06g051460.3	Double Clp-N motif-containing P-loop nucleoside triphosphate hydrolases superfamily protein, putative (AHRD V3.3 *** A0A061FKC4_THECC)	GO:0019538(biological_process:protein metabolic process); GO:1902347(biological_process:response to strigolactone); GO:0005524(molecular_function:ATP binding)				XP_004240936.1(protein SMAX1-LIKE 6-like [Solanum lycopersicum])
Solyc04g079340.3	4.91531	2.29728	2.88e-66	7.18e-65	yes	up	2.14667	12.09	2.22	2.31	1.91	11.75	12.38	12.14	Solyc04g079340.3	transcription factor, putative (Protein of unknown function, DUF547) (AHRD V3.3 *** AT5G42690.5)					XP_004238182.1(uncharacterized protein LOC101262306 isoform X1 [Solanum lycopersicum])
Solyc06g051860.3	2.21408	1.14671	3.39e-66	8.43e-65	yes	up	16.0633	40.8367	15.76	15.94	16.49	39.19	41.83	41.49	Solyc06g051860.3	mycorrhiza-inducible inorganic phosphate transporter 4	GO:0022857(molecular_function:transmembrane transporter activity); GO:0016021(cellular_component:integral component of membrane); GO:0055085(biological_process:transmembrane transport)	K08176	PHO84		XP_004240951.1(inorganic phosphate transporter 1-11 isoform X1 [Solanum lycopersicum])
Solyc06g062600.3	3.67201	1.87657	3.48e-66	8.64e-65	yes	up	4.35	18.1733	4.42	4.26	4.37	19.17	17.89	17.46	Solyc06g062600.3	Glucose-methanol-choline (GMC) oxidoreductase family protein (AHRD V3.3 *** AT1G72970.1)	GO:0050660(molecular_function:flavin adenine dinucleotide binding); GO:0016614(molecular_function:oxidoreductase activity, acting on CH-OH group of donors); GO:0055114(biological_process:oxidation-reduction process)	K15403	ACE, HTH	map00073(Cutin, suberine and wax biosynthesis)	XP_004241869.1(protein HOTHEAD [Solanum lycopersicum])
Solyc00g009110.3	0.457983	-1.12664	4.27e-66	1.06e-64	yes	down	33.2267	17.31	33.29	33.07	33.32	17.26	18.62	16.05	Solyc00g009110.3	inositol-1,4,5-triphosphate-5-phosphatase 2	GO:0016787(molecular_function:hydrolase activity); GO:0046856(biological_process:phosphatidylinositol dephosphorylation)				XP_010314902.1(inositol-1,4,5-triphosphate-5-phosphatase isoform X2 [Solanum lycopersicum])
Solyc06g076020.3	0.238173	-2.06992	4.28e-66	1.06e-64	yes	down	18.79	5.1	17.96	16.17	22.24	5.67	5.12	4.51	Solyc06g076020.3	heat shock protein 70 kD	GO:0005737(cellular_component:cytoplasm); GO:0006986(biological_process:response to unfolded protein); GO:0042623(molecular_function:ATPase activity, coupled); GO:0031072(molecular_function:heat shock protein binding); GO:0034605(biological_process:cellular response to heat); GO:0044183(molecular_function:protein binding involved in protein folding); GO:0051082(molecular_function:unfolded protein…	K03283	HSPA1s	map04144(Endocytosis); map04141(Protein processing in endoplasmic reticulum); map03040(Spliceosome)	NP_001234491.2(heat shock cognate 70 kDa protein 1 [Solanum lycopersicum])
Solyc01g010520.3	3.76042	1.91089	4.9e-66	1.21e-64	yes	up	5.07	21.6633	5.07	5.27	4.87	21.01	22.64	21.34	Solyc01g010520.3	helicase with zinc finger protein (AHRD V3.3 *** AT2G46420.3)					XP_004228399.1(uncharacterized protein LOC101254226 [Solanum lycopersicum])
Solyc04g016220.3	2.13975	1.09744	5.85e-66	1.44e-64	yes	up	31.5967	76.7567	29.32	32.93	32.54	75.9	77.2	77.17	Solyc04g016220.3	Glycosyltransferase (AHRD V3.3 *** M1CLQ4_SOLTU)	GO:0016758(molecular_function:transferase activity, transferring hexosyl groups); GO:0016021(cellular_component:integral component of membrane); GO:0008152(biological_process:metabolic process)	K13495	CISZOG	map00908(Zeatin biosynthesis)	XP_004236593.1(zeatin O-xylosyltransferase [Solanum lycopersicum])
Solyc04g015620.3	4.05201	2.01864	6.7e-66	1.65e-64	yes	up	1.77333	8.19	1.83	1.96	1.53	7.85	8.83	7.89	Solyc04g015620.3	imidazolonepropionase (Protein of unknown function, DUF642) (AHRD V3.3 *** AT2G41810.1)					XP_004236613.1(uncharacterized protein LOC101245049 [Solanum lycopersicum])
Solyc01g091270.3	0.343835	-1.54021	7.63e-66	1.88e-64	yes	down	50.4467	19.66	53	47.04	51.3	19.62	21.55	17.81	Solyc01g091270.3	Myeloid leukemia factor 1 (AHRD V3.3 *** A0A0B0Q047_GOSAR)		K15622	MLF1		XP_025887504.1(uncharacterized protein LOC101251620 [Solanum lycopersicum])
Solyc03g114850.3	2.42869	1.28018	9.73e-66	2.39e-64	yes	up	10.64	29.4267	10.86	9.97	11.09	29.71	29.54	29.03	Solyc03g114850.3	Squamosa promoter binding protein 6a	GO:0005634(cellular_component:nucleus); GO:0046872(molecular_function:metal ion binding); GO:0003677(molecular_function:DNA binding)				NP_001334260.1(squamosa promoter-binding-like protein [Solanum lycopersicum])
Solyc03g122120.3	0.480999	-1.0559	1.15e-65	2.83e-64	yes	down	36.2233	19.8367	35.54	37.24	35.89	20.18	19.74	19.59	Solyc03g122120.3	3-oxoacyl-[acyl-carrier-protein] synthase (AHRD V3.3 *** A0A067G2G2_CITSI)	GO:0006633(biological_process:fatty acid biosynthetic process); GO:0003824(molecular_function:catalytic activity); GO:0016747(molecular_function:transferase activity, transferring acyl groups other than amino-acyl groups); GO:0008152(biological_process:metabolic process); GO:0004315(molecular_function:3-oxoacyl-[acyl-carrier-protein] synthase activity)	K09458	fabF	map00780(Biotin metabolism); map00061(Fatty acid biosynthesis)	XP_010318480.1(3-oxoacyl-[acyl-carrier-protein] synthase II, chloroplastic-like [Solanum lycopersicum])
Solyc09g056010.1	0.277674	-1.84853	1.86e-65	4.55e-64	yes	down	29.4033	12.83	28.36	31.49	28.36	13.93	11.99	12.57	Solyc09g056010.1	LOW QUALITY:ACT-like protein tyrosine kinase family protein (AHRD V3.3 --* AT2G17700.1)	None	None	None	None	None
Solyc08g079545.1	4.57941	2.19516	1.98e-65	4.84e-64	yes	up	1.83	9.54667	1.82	1.78	1.89	9.55	10	9.09	Solyc08g079545.1	F5O11.10 isoform 1 (AHRD V3.3 *** A0A061G506_THECC)	GO:0003676(molecular_function:nucleic acid binding)				XP_004246139.1(uncharacterized protein LOC101245086 [Solanum lycopersicum])
Solyc06g066010.3	7.80824	2.965	5.28e-65	1.28e-63	yes	up	2.05333	18.2233	1.9	1.88	2.38	18.45	17.5	18.72	Solyc06g066010.3	U11/U12 small nuclear ribonucleoprotein 25 kDa (AHRD V3.3 *** A0A0B0PAC5_GOSAR)	GO:0045263(cellular_component:proton-transporting ATP synthase complex, coupling factor F(o)); GO:0015986(biological_process:ATP synthesis coupled proton transport); GO:0005689(cellular_component:U12-type spliceosomal complex); GO:0000398(biological_process:mRNA splicing, via spliceosome); GO:0005515(molecular_function:protein binding); GO:0015078(molecular_function:hydrogen ion transmembrane tra…				XP_019069907.1(uncharacterized protein LOC101262527 isoform X1 [Solanum lycopersicum])
Solyc02g084390.3	2.49933	1.32154	5.36e-65	1.3e-63	yes	up	8.28667	23.62	8.79	7.79	8.28	24.16	25.38	21.32	Solyc02g084390.3	Kinesin-like protein (AHRD V3.3 *** A0A0V0IYV5_SOLCH)	GO:0005874(cellular_component:microtubule); GO:0008017(molecular_function:microtubule binding); GO:0007018(biological_process:microtubule-based movement); GO:0003777(molecular_function:microtubule motor activity); GO:0005524(molecular_function:ATP binding)	K11498	CENPE		XP_004232466.1(kinesin-like protein KIN-7F [Solanum lycopersicum])
Solyc05g050800.3	2.31751	1.21258	1.36e-64	3.29e-63	yes	up	25.1733	68.1833	23.65	23.82	28.05	69.71	66.15	68.69	Solyc05g050800.3	phosphoglycerate mutase family protein					NP_001297054.1(phosphoglycerate mutase family protein [Solanum lycopersicum])
Solyc03g044910.1	0.492421	-1.02204	1.75e-64	4.23e-63	yes	down	152.043	84.5367	152.38	153.56	150.19	91.36	82.26	79.99	Solyc03g044910.1	GNS1/SUR4 membrane protein family (AHRD V3.3 *** AT4G36830.1)	GO:0016021(cellular_component:integral component of membrane)				XP_004234683.1(elongation of fatty acids protein 3-like [Solanum lycopersicum])
Solyc09g091430.3	10.3369	3.36973	1.9e-64	4.6e-63	yes	up	0.88	10.05	0.76	0.81	1.07	10.51	9.89	9.75	Solyc09g091430.3	Pectate lyase (AHRD V3.3 *** M1CWG5_SOLTU)	GO:0030570(molecular_function:pectate lyase activity); GO:0045490(biological_process:pectin catabolic process); GO:0046872(molecular_function:metal ion binding); GO:0016021(cellular_component:integral component of membrane)	K01728	pel	map00040(Pentose and glucuronate interconversions)	XP_004247823.1(probable pectate lyase 8 [Solanum lycopersicum])
Solyc12g098340.2	0.387921	-1.36617	1.93e-64	4.66e-63	yes	down	47.04	20.6067	43.39	51.96	45.77	22.58	20.5	18.74	Solyc12g098340.2	Pectinesterase (AHRD V3.3 *** K4DHK8_SOLLC)	GO:0042545(biological_process:cell wall modification); GO:0005618(cellular_component:cell wall); GO:0016021(cellular_component:integral component of membrane); GO:0030599(molecular_function:pectinesterase activity); GO:0005576(cellular_component:extracellular region); GO:0008270(molecular_function:zinc ion binding); GO:0045330(molecular_function:aspartyl esterase activity); GO:0006511(biological_…				XP_004252997.1(probable pectinesterase 29 [Solanum lycopersicum])
Solyc05g006780.3	0.497692	-1.00667	2.1e-64	5.06e-63	yes	down	44.92	25.4567	44.55	46.1	44.11	25.67	24.59	26.11	Solyc05g006780.3	Actin cross-linking protein, putative (AHRD V3.3 *** A0A061E7B5_THECC)					XP_004238747.1(uncharacterized protein LOC101250988 [Solanum lycopersicum])
Solyc08g005650.3	7.85582	2.97376	6.01e-64	1.44e-62	yes	up	1.47667	13.2067	1.12	1.71	1.6	12.59	13.02	14.01	Solyc08g005650.3	Cytochrome P450-1 (AHRD V3.3 *** K4CI56_SOLLC)	GO:0004497(molecular_function:monooxygenase activity); GO:0016705(molecular_function:oxidoreductase activity, acting on paired donors, with incorporation or reduction of molecular oxygen); GO:0020037(molecular_function:heme binding); GO:0016709(molecular_function:oxidoreductase activity, acting on paired donors, with incorporation or reduction of molecular oxygen, NAD(P)H as one donor, and incorp…				XP_004244441.1(premnaspirodiene oxygenase [Solanum lycopersicum])
Solyc08g067160.3	0.434175	-1.20365	1.76e-63	4.21e-62	yes	down	63.8633	31.3733	60.16	63.11	68.32	30.09	32.92	31.11	Solyc08g067160.3	Acyl-protein thioesterase 2 (AHRD V3.3 *** A0A061GQK2_THECC)	GO:0016787(molecular_function:hydrolase activity)	K06130	LYPLA2	map00564(Glycerophospholipid metabolism)	XP_004245199.1(acyl-protein thioesterase 1 homolog 1-like isoform X1 [Solanum lycopersicum])
Solyc04g082040.3	2.94312	1.55735	3.18e-63	7.59e-62	yes	up	4.90333	16.4433	5.21	4.86	4.64	17.23	16.26	15.84	Solyc04g082040.3	Mechanosensitive ion channel family protein (AHRD V3.3 *** AT2G17010.1)	GO:0016021(cellular_component:integral component of membrane); GO:0016020(cellular_component:membrane); GO:0055085(biological_process:transmembrane transport); GO:0005886(cellular_component:plasma membrane)				XP_004238626.1(mechanosensitive ion channel protein 8-like [Solanum lycopersicum])
Solyc03g007690.1	7.05884	2.81943	3.2e-63	7.62e-62	yes	up	1.77	14.2167	1.37	1.84	2.1	15.48	13.62	13.55	Solyc03g007690.1	ABC transporter family protein (AHRD V3.3 *** U5FQ57_POPTR)	GO:0016021(cellular_component:integral component of membrane); GO:0016020(cellular_component:membrane); GO:0016887(molecular_function:ATPase activity); GO:0005524(molecular_function:ATP binding)				XP_004234202.1(ABC transporter G family member 4 [Solanum lycopersicum])
Solyc11g072470.2	0.374453	-1.41714	4.16e-63	9.9e-62	yes	down	79.0633	33.4367	85.71	77.25	74.23	32.52	33.94	33.85	Solyc11g072470.2	LOB domain-containing protein, putative (AHRD V3.3 *** B9SK21_RICCO)					TMW97786.1(hypothetical protein EJD97_004993 [Solanum chilense])
Solyc06g008360.3	9.30014	3.21725	4.41e-63	1.05e-61	yes	up	1.06667	11.2767	1	1.15	1.05	11.75	11.11	10.97	Solyc06g008360.3	NAC domain protein, (AHRD V3.3 *** A0A061DNM9_THECC)	GO:0006355(biological_process:regulation of transcription, DNA-templated); GO:0005634(cellular_component:nucleus); GO:0003677(molecular_function:DNA binding)				XP_004240497.1(protein CUP-SHAPED COTYLEDON 3-like [Solanum lycopersicum])
Solyc03g097120.3	0.499751	-1.00072	1.01e-62	2.39e-61	yes	down	36.04	20.8167	35.67	36.75	35.7	21.17	20.92	20.36	Solyc03g097120.3	SolycHsfA1b	GO:0003700(molecular_function:transcription factor activity, sequence-specific DNA binding); GO:0043565(molecular_function:sequence-specific DNA binding); GO:0005634(cellular_component:nucleus); GO:0006355(biological_process:regulation of transcription, DNA-templated)	K09419	HSFF		XP_004235322.1(heat stress transcription factor A-1 [Solanum lycopersicum])
Solyc09g007550.3	4.97497	2.31469	1.39e-62	3.3e-61	yes	up	4.18667	23.6367	4.16	3.16	5.24	23.81	25.7	21.4	Solyc09g007550.3	Zinc finger family protein (AHRD V3.3 *** B9IJ27_POPTR)	GO:0046872(molecular_function:metal ion binding); GO:0003676(molecular_function:nucleic acid binding)				XP_004246670.1(zinc finger protein JACKDAW isoform X1 [Solanum lycopersicum])
Solyc10g079070.2	2.0342	1.02446	1.42e-62	3.36e-61	yes	up	20.4033	46.3733	19.86	20.62	20.73	44.96	49.68	44.48	Solyc10g079070.2	bHLH transcription factor 065	GO:0006355(biological_process:regulation of transcription, DNA-templated); GO:0046983(molecular_function:protein dimerization activity)				XP_004249191.1(transcription factor bHLH48 [Solanum lycopersicum])
Solyc05g051400.3	2.68851	1.42681	5.55e-62	1.3e-60	yes	up	18.38	55.4567	16.82	19.67	18.65	55.5	54.4	56.47	Solyc05g051400.3	Mitochondrial carrier protein (AHRD V3.3 *** A0A0K9PSM6_ZOSMR)	GO:0006839(biological_process:mitochondrial transport); GO:0016021(cellular_component:integral component of membrane); GO:0055085(biological_process:transmembrane transport); GO:0031966(cellular_component:mitochondrial membrane)	K15104	SLC25A11, OGC		XP_004240027.1(mitochondrial uncoupling protein 5-like isoform X1 [Solanum lycopersicum])
Solyc03g006240.3	14.5577	3.86371	1.04e-61	2.45e-60	yes	up	0.516667	8.51667	0.47	0.61	0.47	8.47	7.92	9.16	Solyc03g006240.3	GDSL esterase/lipase (AHRD V3.3 *** A0A0B2QCD5_GLYSO)	GO:0016788(molecular_function:hydrolase activity, acting on ester bonds)	K21026	AAE	map00901(Indole alkaloid biosynthesis)	XP_004234095.1(GDSL esterase/lipase At5g45910 [Solanum lycopersicum])
Solyc04g074145.1	0.485726	-1.04178	1.2e-61	2.8e-60	yes	down	52.9	29.13	51.03	52.24	55.43	28.22	30.7	28.47	Solyc04g074145.1	transmembrane protein (AHRD V3.3 *** AT1G34630.1)	GO:0016021(cellular_component:integral component of membrane)				XP_004237910.1(uncharacterized protein LOC101254379 [Solanum lycopersicum])
Solyc01g090680.3	0.460862	-1.11759	2.07e-61	4.83e-60	yes	down	29.47	15.4667	28.88	29.66	29.87	15.59	15.19	15.62	Solyc01g090680.3	Cation/H(+) antiporter 11 (AHRD V3.3 *-* A0A1D1XXR2_9ARAE)	GO:0003746(molecular_function:translation elongation factor activity); GO:0070125(biological_process:mitochondrial translational elongation); GO:0003924(molecular_function:GTPase activity); GO:0005739(cellular_component:mitochondrion); GO:0005525(molecular_function:GTP binding)	K02355	fusA, GFM, EFG		XP_004229771.1(uncharacterized protein LOC101265167 [Solanum lycopersicum])
Solyc02g068340.3	2.35853	1.23789	2.73e-61	6.39e-60	yes	up	6.09	16.38	6.45	5.93	5.89	17.16	16.57	15.41	Solyc02g068340.3	Kinesin-like protein (AHRD V3.3 *** O24147_TOBAC)	GO:0005856(cellular_component:cytoskeleton); GO:0008569(molecular_function:ATP-dependent microtubule motor activity, minus-end-directed); GO:0008017(molecular_function:microtubule binding); GO:0007018(biological_process:microtubule-based movement); GO:0005524(molecular_function:ATP binding); GO:0003676(molecular_function:nucleic acid binding); GO:0003777(molecular_function:microtubule motor activ…				XP_004233275.1(kinesin-like protein KIN-14E [Solanum lycopersicum])
Solyc06g008050.3	0.307094	-1.70325	3.17e-61	7.39e-60	yes	down	18.2867	6.44	18.03	18.68	18.15	7.15	6.36	5.81	Solyc06g008050.3	Flavin-containing monooxygenase (AHRD V3.3 *** D2IGV3_SOLLC)	GO:0050661(molecular_function:NADP binding); GO:0050660(molecular_function:flavin adenine dinucleotide binding); GO:0016021(cellular_component:integral component of membrane); GO:0004499(molecular_function:N,N-dimethylaniline monooxygenase activity); GO:0055114(biological_process:oxidation-reduction process); GO:0016491(molecular_function:oxidoreductase activity)	K11816	YUCCA	map00380(Tryptophan metabolism)	NP_001307429.1(probable indole-3-pyruvate monooxygenase YUCCA8 [Solanum lycopersicum])
Solyc04g079560.3	2.50981	1.32758	4.98e-61	1.16e-59	yes	up	9.41667	26.91	9.15	9.62	9.48	28.3	26.28	26.15	Solyc04g079560.3	Amino acid transporter family protein (AHRD V3.3 *** B9MVJ1_POPTR)	GO:0016021(cellular_component:integral component of membrane)				XP_004238196.1(lysine histidine transporter-like 8 [Solanum lycopersicum])
Solyc07g005330.3	2.66216	1.4126	5.06e-61	1.17e-59	yes	up	12.8333	38.8367	12.18	12.96	13.36	40.24	37.62	38.65	Solyc07g005330.3	Glucan endo-1,3-beta-glucosidase, putative (AHRD V3.3 *** B9SXY3_RICCO)	GO:0046658(cellular_component:anchored component of plasma membrane); GO:0005975(biological_process:carbohydrate metabolic process); GO:0004553(molecular_function:hydrolase activity, hydrolyzing O-glycosyl compounds)				NP_001234416.1(beta-glucosidase 08 precursor [Solanum lycopersicum])
Solyc02g031960.3	0.0165962	-5.913	5.22e-61	1.21e-59	yes	down	34.0833	0.64	33.54	34.62	34.09	0.63	0.56	0.73	Solyc02g031960.3	Pectate lyase (AHRD V3.3 *-* M1BHN6_SOLTU)	GO:0030570(molecular_function:pectate lyase activity); GO:0045490(biological_process:pectin catabolic process); GO:0046872(molecular_function:metal ion binding)	K01728	pel	map00040(Pentose and glucuronate interconversions)	XP_004231596.1(probable pectate lyase P59 [Solanum lycopersicum])
Solyc02g077430.3	0.322936	-1.63068	7e-61	1.62e-59	yes	down	37.11	13.5867	35.13	39.4	36.8	12.24	13.51	15.01	Solyc02g077430.3	Phospholipase A1 (AHRD V3.3 *** A5YW95_CAPAN)	GO:0008970(molecular_function:phosphatidylcholine 1-acylhydrolase activity); GO:0006629(biological_process:lipid metabolic process)				XP_004232942.4(phospholipase A1-IIgamma [Solanum lycopersicum])
Solyc07g043120.1	2.75558	1.46235	8.42e-61	1.94e-59	yes	up	16.2367	50.7767	17.28	16.48	14.95	50.22	47.2	54.91	Solyc07g043120.1	Glycosyltransferase (AHRD V3.3 *** K4CEH2_SOLLC)	GO:0016758(molecular_function:transferase activity, transferring hexosyl groups); GO:0008152(biological_process:metabolic process)				XP_004243654.1(anthocyanidin 3-O-glucosyltransferase 2 [Solanum lycopersicum])
Solyc05g016060.3	0.206047	-2.27896	9.03e-61	2.08e-59	yes	down	50.8933	11.78	44.41	52.99	55.28	11.64	11.74	11.96	Solyc05g016060.3	cysteine-rich/transmembrane domain A-like protein (AHRD V3.3 *** AT2G32190.1)	GO:0016021(cellular_component:integral component of membrane)				XP_004239248.1(cysteine-rich and transmembrane domain-containing protein WIH1 [Solanum lycopersicum])
Solyc04g081250.1	0.195758	-2.35286	1.22e-60	2.81e-59	yes	down	110.43	23.79	96.74	123.39	111.16	24.46	21.98	24.93	Solyc04g081250.1	Small auxin up-regulated RNA51	GO:0009733(biological_process:response to auxin)	K14488	SAUR	map04075(Plant hormone signal transduction)	XP_004238340.1(auxin-responsive protein SAUR50 [Solanum lycopersicum])
Solyc01g099580.2	0.404431	-1.30603	1.66e-60	3.82e-59	yes	down	37.4167	17.2333	35.29	39.39	37.57	17.36	15.35	18.99	Solyc01g099580.2	Cysteine/Histidine-rich C1 domain family protein, putative (AHRD V3.3 *-* A0A061EYK7_THECC)	GO:0016021(cellular_component:integral component of membrane)				XP_019068348.1(glutathione-S-transferase isoform X1 [Solanum lycopersicum])
Solyc12g009925.1	25.331	4.66283	2.2e-60	5.04e-59	yes	up	2.99667	83.14	3.25	3.03	2.71	82.97	84.4	82.05	Solyc12g009925.1	Glutamyl-tRNA reductase 2, chloroplastic (AHRD V3.3 --* HEM12_ARATH)	GO:0016758(molecular_function:transferase activity, transferring hexosyl groups); GO:0016021(cellular_component:integral component of membrane)	K13495	CISZOG	map00908(Zeatin biosynthesis)	XP_004251744.1(zeatin O-glucosyltransferase [Solanum lycopersicum])
Solyc12g006850.2	4.08409	2.03001	2.23e-60	5.1e-59	yes	up	1.47667	6.89	1.4	1.58	1.45	6.58	7.57	6.52	Solyc12g006850.2	LELKT1GEN L.esculentum potassium channel	GO:0048767(biological_process:root hair elongation); GO:0009414(biological_process:response to water deprivation); GO:0016021(cellular_component:integral component of membrane); GO:0016301(molecular_function:kinase activity); GO:0090333(biological_process:regulation of stomatal closure); GO:0005515(molecular_function:protein binding); GO:0005249(molecular_function:voltage-gated potassium channel …				NP_001234258.2(potassium channel [Solanum lycopersicum])
Solyc04g064870.3	10.1481	3.34314	4.44e-60	1.01e-58	yes	up	2.87333	32.87	2.91	2.74	2.97	36.18	29.49	32.94	Solyc04g064870.3	protein early flowering 2-like					NP_001311013.1(protein early flowering 2-like [Solanum lycopersicum])
Solyc10g006900.3	7.54892	2.91627	4.64e-60	1.06e-58	yes	up	1.79667	15.3967	1.82	2.1	1.47	14.78	16.92	14.49	Solyc10g006900.3	light dependent NADH:protochlorophyllide oxidoreductase 3 s2	GO:0015995(biological_process:chlorophyll biosynthetic process); GO:0055114(biological_process:oxidation-reduction process); GO:0015979(biological_process:photosynthesis); GO:0016630(molecular_function:protochlorophyllide reductase activity); GO:0009507(cellular_component:chloroplast)	K00218	por	map00860(Porphyrin and chlorophyll metabolism)	XP_015055702.2(protochlorophyllide reductase-like [Solanum pennellii])
Solyc08g066030.3	0.42413	-1.23742	6.66e-60	1.51e-58	yes	down	148.683	70.91	141.28	154.63	150.14	63.63	70.69	78.41	Solyc08g066030.3	Caveolin-1 (AHRD V3.3 *** A0A0B0P1B2_GOSAR)	GO:0016021(cellular_component:integral component of membrane)				XP_004245134.1(uncharacterized protein LOC101244793 [Solanum lycopersicum])
Solyc10g083190.2	2.69456	1.43005	7.1e-60	1.61e-58	yes	up	5.81667	17.8133	5.59	5.97	5.89	17.37	19.06	17.01	Solyc10g083190.2	Plant/F24K9-26 protein (AHRD V3.3 *** A0A072UED0_MEDTR)	GO:0005886(cellular_component:plasma membrane)				XP_010312222.1(uncharacterized protein At5g41620 [Solanum lycopersicum])
Solyc09g082580.3	4.01819	2.00655	1.29e-59	2.92e-58	yes	up	3.88	17.83	3.97	3.97	3.7	18.61	18.31	16.57	Solyc09g082580.3	auxin canalization protein (DUF828) (AHRD V3.3 *** AT3G22810.1)	GO:0016021(cellular_component:integral component of membrane)				XP_010326689.1(VAN3-binding protein isoform X2 [Solanum lycopersicum])
Solyc04g009910.3	0.456544	-1.13117	1.76e-59	3.96e-58	yes	down	102.327	52.98	95.12	112.1	99.76	52.77	48.89	57.28	Solyc04g009910.3	phosphoenolpyruvate carboxylase kinase 1	GO:0005737(cellular_component:cytoplasm); GO:0018105(biological_process:peptidyl-serine phosphorylation); GO:0004683(molecular_function:calmodulin-dependent protein kinase activity); GO:0005634(cellular_component:nucleus); GO:0009738(biological_process:abscisic acid-activated signaling pathway); GO:0009931(molecular_function:calcium-dependent protein serine/threonine kinase activity); GO:0004674(…				XP_004236793.1(phosphoenolpyruvate carboxylase kinase 2 [Solanum lycopersicum])
Solyc04g076040.3	2.48408	1.31271	2.1e-59	4.73e-58	yes	up	11.0467	31.2267	10.73	11.85	10.56	30.38	31.2	32.1	Solyc04g076040.3	cyclinD5_1	GO:0005634(cellular_component:nucleus)	K18810	CYCD1_2_4		XP_004237975.1(cyclin-D2-1 [Solanum lycopersicum])
Solyc11g069350.2	0.353893	-1.49861	4.7e-59	1.06e-57	yes	down	21.67	8.72667	22.11	21.17	21.73	8.96	8.46	8.76	Solyc11g069350.2	RING/U-box superfamily protein (AHRD V3.3 *** AT5G60580.3)	GO:0016021(cellular_component:integral component of membrane); GO:0008270(molecular_function:zinc ion binding)				XP_004251127.1(uncharacterized protein LOC101256453 [Solanum lycopersicum])
Solyc06g083030.3	12.0019	3.58519	4.83e-59	1.08e-57	yes	up	0.976667	13.3567	1.16	0.65	1.12	15.77	10.96	13.34	Solyc06g083030.3	Carboxypeptidase (AHRD V3.3 *** K4CAF8_SOLLC)	GO:0006508(biological_process:proteolysis); GO:0004185(molecular_function:serine-type carboxypeptidase activity)	K16296	SCPL-I		XP_004242440.1(serine carboxypeptidase-like 20 [Solanum lycopersicum])
Solyc09g011660.3	2.62249	1.39093	6.03e-59	1.35e-57	yes	up	5.82667	17.4133	5.46	6.02	6	17.38	18	16.86	Solyc09g011660.3	Adenine nucleotide alpha hydrolases-like superfamily protein (AHRD V3.3 *** AT3G53990.1)	GO:0006950(biological_process:response to stress)				XP_004246377.1(universal stress protein PHOS32 [Solanum lycopersicum])
Solyc09g005180.3	6.19145	2.63028	6.38e-59	1.43e-57	yes	up	1.64667	11.59	1.74	1.73	1.47	10.8	12.6	11.37	Solyc09g005180.3	L-gulonolactone oxidase (AHRD V3.3 *** A0A151SWE5_CAJCA)	GO:0003885(molecular_function:D-arabinono-1,4-lactone oxidase activity); GO:0016020(cellular_component:membrane); GO:0050660(molecular_function:flavin adenine dinucleotide binding); GO:0071949(molecular_function:FAD binding)				XP_004246775.1(probable L-gulonolactone oxidase 6 [Solanum lycopersicum])
Solyc02g091950.3	3.18835	1.67281	6.71e-59	1.5e-57	yes	up	3.83667	13.98	4.32	3.52	3.67	13.51	14.35	14.08	Solyc02g091950.3	Lysosomal Pro-X carboxypeptidase (AHRD V3.3 *-* Q9FLH1_ARATH)	GO:0006508(biological_process:proteolysis); GO:0004180(molecular_function:carboxypeptidase activity); GO:0008236(molecular_function:serine-type peptidase activity)	K01285	PRCP		XP_004231955.1(uncharacterized protein LOC101246682 [Solanum lycopersicum])
Solyc01g094140.3	0.0668739	-3.90241	1.46e-58	3.25e-57	yes	down	6.65667	0.503333	6.67	6.27	7.03	0.28	0.58	0.65	Solyc01g094140.3	Cytochrome P450 family protein (AHRD V3.3 *** B9IC22_POPTR)	GO:0004497(molecular_function:monooxygenase activity); GO:0020037(molecular_function:heme binding); GO:0016021(cellular_component:integral component of membrane); GO:0016705(molecular_function:oxidoreductase activity, acting on paired donors, with incorporation or reduction of molecular oxygen); GO:0005506(molecular_function:iron ion binding); GO:0055114(biological_process:oxidation-reduction pro…				TMW94025.1(hypothetical protein EJD97_010868 [Solanum chilense])
Solyc03g113680.3	2.23205	1.15837	1.81e-58	4.01e-57	yes	up	11.69	29.7067	11.39	12.24	11.44	28.91	30	30.21	Solyc03g113680.3	Microtubule-associated protein TORTIFOLIA1 (AHRD V3.3 *** A0A151R900_CAJCA)	GO:0008017(molecular_function:microtubule binding); GO:0005874(cellular_component:microtubule)				XP_004236158.1(TORTIFOLIA1-like protein 3 [Solanum lycopersicum])
Solyc06g018100.3	3.06969	1.61809	2.58e-58	5.72e-57	yes	up	7.09667	24.77	6.99	7.14	7.16	25.29	24.42	24.6	Solyc06g018100.3	Eukaryotic aspartyl protease family protein (AHRD V3.3 *** AT4G33490.2)	GO:0006508(biological_process:proteolysis); GO:0004190(molecular_function:aspartic-type endopeptidase activity)				NP_001297397.1(aspartic proteinase Asp1 precursor [Solanum lycopersicum])
Solyc08g068690.1	0.492178	-1.02275	2.75e-58	6.11e-57	yes	down	200.303	110.86	182.56	206.52	211.83	110.25	108.17	114.16	Solyc08g068690.1	Tyramine n-hydroxycinnamoyl transferase (AHRD V3.3 *** Q5D8C0_CAPAN)	GO:0016740(molecular_function:transferase activity); GO:0050366(molecular_function:tyramine N-feruloyltransferase activity); GO:0008080(molecular_function:N-acetyltransferase activity)				XP_004245283.1(tyramine N-feruloyltransferase 4/11 [Solanum lycopersicum])
Solyc11g013270.2	3.01108	1.59028	2.84e-58	6.3e-57	yes	up	4.92	16.7667	4.94	4.93	4.89	16.77	17.95	15.58	Solyc11g013270.2	O-fucosyltransferase family protein (AHRD V3.3 *** AT1G38131.1)	GO:0006004(biological_process:fucose metabolic process); GO:0016021(cellular_component:integral component of membrane); GO:0016757(molecular_function:transferase activity, transferring glycosyl groups)				XP_004250340.1(O-fucosyltransferase 10-like [Solanum lycopersicum])
Solyc09g063150.3	0.384488	-1.37899	3.8e-58	8.41e-57	yes	down	66.5767	28.9433	60.16	73.19	66.38	29.83	28.88	28.12	Solyc09g063150.3	Glutathione s-transferase, putative (AHRD V3.3 *** B9SH83_RICCO)	GO:0016740(molecular_function:transferase activity); GO:0005515(molecular_function:protein binding)	K00799	GST, gst	map00480(Glutathione metabolism)	XP_004247117.1(probable glutathione S-transferase [Solanum lycopersicum])
Solyc01g096050.3	2.17714	1.12243	8.15e-58	1.79e-56	yes	up	20.7033	51.2833	20.36	19.45	22.3	52.48	49.4	51.97	Solyc01g096050.3	bHLH transcription factor_SGN-U238928	GO:0046983(molecular_function:protein dimerization activity)				XP_004229991.1(transcription factor bHLH13-like [Solanum lycopersicum])
Solyc03g062710.3	4.70159	2.23315	1.45e-57	3.19e-56	yes	up	1.10333	5.93333	1.16	1.01	1.14	5.88	6.11	5.81	Solyc03g062710.3	NDH-dependent cyclic electron flow 5 (AHRD V3.3 *** A0A0F7CYY3_9ROSI)	GO:0003824(molecular_function:catalytic activity); GO:0016021(cellular_component:integral component of membrane); GO:0005975(biological_process:carbohydrate metabolic process); GO:0030246(molecular_function:carbohydrate binding)				XP_004234804.1(protein SINE1 [Solanum lycopersicum])
Solyc01g005000.3	2.35679	1.23682	1.55e-57	3.41e-56	yes	up	17.81	47.7033	17.91	17.65	17.87	43.65	49.61	49.85	Solyc01g005000.3	Glutamate decarboxylase (AHRD V3.3 *** B1Q3F2_SOLLC)	GO:0005829(cellular_component:cytosol); GO:0016831(molecular_function:carboxy-lyase activity); GO:0019752(biological_process:carboxylic acid metabolic process); GO:0004351(molecular_function:glutamate decarboxylase activity); GO:0006536(biological_process:glutamate metabolic process); GO:0030170(molecular_function:pyridoxal phosphate binding); GO:0006538(biological_process:glutamate catabolic pro…	K01580	E4.1.1.15, gadB, gadA, GAD	map00250(Alanine, aspartate and glutamate metabolism); map00430(Taurine and hypotaurine metabolism); map00410(beta-Alanine metabolism); map00650(Butanoate metabolism)	NP_001233827.1(glutamate decarboxylase isoform3 [Solanum lycopersicum])
Solyc01g098560.3	0.340326	-1.55501	1.91e-57	4.19e-56	yes	down	23.5033	9.1	23.05	24.03	23.43	9.57	8.7	9.03	Solyc01g098560.3	Sugar facilitator protein 8	GO:0022857(molecular_function:transmembrane transporter activity); GO:0016021(cellular_component:integral component of membrane); GO:0055085(biological_process:transmembrane transport); GO:0008643(biological_process:carbohydrate transport)	K08145	SLC2A8, GLUT8		XP_004230159.3(sugar transporter ERD6-like 5 [Solanum lycopersicum])
Solyc11g071460.2	4.16159	2.05713	2.03e-57	4.43e-56	yes	up	6.04667	28.46	5.54	6.98	5.62	28.57	27.28	29.53	Solyc11g071460.2	NAD(P)-binding Rossmann-fold superfamily protein (AHRD V3.3 *** AT2G24190.2)	GO:0016491(molecular_function:oxidoreductase activity)	K15095	E1.1.1.208	map00902(Monoterpenoid biosynthesis)	XP_010313459.1(short-chain dehydrogenase/reductase 2b isoform X2 [Solanum lycopersicum])
Solyc03g121720.2	2.22394	1.15312	2.54e-57	5.55e-56	yes	up	19.8433	49.9467	20.5	18.7	20.33	50.63	49.94	49.27	Solyc03g121720.2	3-hydroxyisobutyrate dehydrogenase, putative (AHRD V3.3 *** B9S5X5_RICCO)	GO:0051287(molecular_function:NAD binding); GO:0050661(molecular_function:NADP binding); GO:0055114(biological_process:oxidation-reduction process); GO:0016491(molecular_function:oxidoreductase activity)	K18121	GLYR	map00630(Glyoxylate and dicarboxylate metabolism); map00650(Butanoate metabolism)	BAG16486.1(succinic semialdehyde reductase isofom2 [Solanum lycopersicum])
Solyc09g082760.3	77.4005	6.27427	3.24e-57	7.06e-56	yes	up	0.146667	12.9933	0.12	0.18	0.14	12.66	12.6	13.72	Solyc09g082760.3	Aspartic proteinase (AHRD V3.3 *** A0A0B2PY44_GLYSO)	GO:0016021(cellular_component:integral component of membrane); GO:0004190(molecular_function:aspartic-type endopeptidase activity); GO:0006629(biological_process:lipid metabolic process)	K08245	E3.4.23.40		XP_004247609.1(cyprosin [Solanum lycopersicum])
Solyc06g050840.3	0.13363	-2.90369	6.35e-57	1.38e-55	yes	down	20.57	3.11333	19.31	23.13	19.27	3.13	3.35	2.86	Solyc06g050840.3	bHLH transcription factor135	GO:0046983(molecular_function:protein dimerization activity)				XP_004240904.1(transcription factor bHLH61 [Solanum lycopersicum])
Solyc03g078520.3	2.77686	1.47345	7.91e-57	1.72e-55	yes	up	6.64667	21.05	6.53	7.06	6.35	20.97	22.21	19.97	Solyc03g078520.3	Receptor-like protein kinase (AHRD V3.3 *** A0A0K9P3X9_ZOSMR)	GO:0004674(molecular_function:protein serine/threonine kinase activity); GO:0016021(cellular_component:integral component of membrane); GO:0005524(molecular_function:ATP binding)				XP_010318078.1(probable LRR receptor-like serine/threonine-protein kinase At5g10290 isoform X1 [Solanum lycopersicum])
Solyc09g005260.3	44.4923	5.47548	8.02e-57	1.74e-55	yes	up	0.236667	11.93	0.28	0.2	0.23	11.18	11.96	12.65	Solyc09g005260.3	Vacuolar cation/proton exchanger 3 (AHRD V3.3 *** A0A0B2SDY1_GLYSO)	GO:0015369(molecular_function:calcium:proton antiporter activity); GO:0016021(cellular_component:integral component of membrane); GO:0055085(biological_process:transmembrane transport); GO:0005774(cellular_component:vacuolar membrane)	K07300	chaA, CAX		XP_025888685.1(vacuolar cation/proton exchanger 3 [Solanum lycopersicum])
Solyc06g074750.1	0.340623	-1.55375	2.29e-56	4.93e-55	yes	down	30.6133	11.7267	31.78	31.16	28.9	11.08	13.38	10.72	Solyc06g074750.1	Histone H2B (AHRD V3.3 *-* B6SGC3_MAIZE)	GO:0005634(cellular_component:nucleus); GO:0046982(molecular_function:protein heterodimerization activity); GO:0000786(cellular_component:nucleosome); GO:0003677(molecular_function:DNA binding)	K11252	H2B		XP_004241294.1(histone H2B.1-like [Solanum lycopersicum])
Solyc05g009700.3	4.95616	2.30922	2.4e-56	5.18e-55	yes	up	3.15	17.7167	3.53	2.44	3.48	17.51	18.47	17.17	Solyc05g009700.3	Amino acid transporter, putative (AHRD V3.3 *** B9ST31_RICCO)	GO:0016021(cellular_component:integral component of membrane)				XP_004238954.1(lysine histidine transporter-like 6 [Solanum lycopersicum])
Solyc01g005400.3	34.9184	5.12592	2.53e-56	5.44e-55	yes	up	0.24	9.46333	0.24	0.29	0.19	10.24	9.83	8.32	Solyc01g005400.3	Caleosin-related family protein (AHRD V3.3 *** AT1G70670.1)	GO:0016021(cellular_component:integral component of membrane)	K17991	PXG	map00073(Cutin, suberine and wax biosynthesis)	XP_004228703.1(probable peroxygenase 5 isoform X1 [Solanum lycopersicum])
Solyc01g006690.3	5.40197	2.43348	4e-56	8.59e-55	yes	up	2.07333	12.7567	1.72	2.5	2	12.23	12.65	13.39	Solyc01g006690.3	DNA double-strand break repair rad50 ATPase (AHRD V3.3 *** A0A061GZ54_THECC)					XP_004228638.1(IRK-interacting protein [Solanum lycopersicum])
Solyc11g066860.2	3.2365	1.69443	5.4e-56	1.16e-54	yes	up	10.4	38.1567	9.85	11.78	9.57	39.85	38.55	36.07	Solyc11g066860.2	BnaA07g13420D protein (AHRD V3.3 *** A0A078ETL1_BRANA)					XP_010313326.1(uncharacterized protein LOC101246792 [Solanum lycopersicum])
Solyc09g007710.3	3.7134	1.89274	6.47e-56	1.39e-54	yes	up	2.12	9.01333	2.48	2.05	1.83	9.04	8.85	9.15	Solyc09g007710.3	Disease resistance protein (TIR-NBS-LRR class) family (AHRD V3.3 *** AT5G36930.2)	GO:0007165(biological_process:signal transduction); GO:0043531(molecular_function:ADP binding)				XP_025888661.1(disease resistance protein TAO1-like [Solanum lycopersicum])
Solyc02g083460.3	3.10802	1.636	1.05e-55	2.24e-54	yes	up	6.05	21.3833	6.54	5.53	6.08	21.52	21.79	20.84	Solyc02g083460.3	aspartyl protease family protein	GO:0006508(biological_process:proteolysis); GO:0016021(cellular_component:integral component of membrane); GO:0004190(molecular_function:aspartic-type endopeptidase activity)				NP_001333366.1(aspartyl protease family protein precursor [Solanum lycopersicum])
Solyc04g076630.3	282.433	8.14177	1.31e-55	2.8e-54	yes	up	0.06	17.74	0.07	0.11	0	17.51	17.49	18.22	Solyc04g076630.3	Rhamnogalacturonate lyase family protein (AHRD V3.3 *** AT1G09890.4)	GO:0003824(molecular_function:catalytic activity); GO:0016829(molecular_function:lyase activity); GO:0005975(biological_process:carbohydrate metabolic process); GO:0030246(molecular_function:carbohydrate binding)	K18195	RGL4, rhiE		XP_004238020.1(probable rhamnogalacturonate lyase B isoform X1 [Solanum lycopersicum])
Solyc06g071330.3	2.91941	1.54568	1.72e-55	3.67e-54	yes	up	6.66	21.7933	6.58	6.61	6.79	22.71	22.53	20.14	Solyc06g071330.3	Nucleobase-ascorbate transporter-like protein (AHRD V3.3 *** A0A072VA43_MEDTR)	GO:0006810(biological_process:transport); GO:0005215(molecular_function:transporter activity); GO:0016021(cellular_component:integral component of membrane); GO:0016020(cellular_component:membrane); GO:0022857(molecular_function:transmembrane transporter activity); GO:0055085(biological_process:transmembrane transport)	K14611	SLC23A1_2, SVCT1_2		NP_001307892.1(nucleobase-ascorbate transporter 6 [Solanum lycopersicum])
Solyc02g067660.3	4.82943	2.27185	2.04e-55	4.35e-54	yes	up	1.93333	10.5667	1.78	2.06	1.96	10.3	10.68	10.72	Solyc02g067660.3	Phytoalexin-deficient 4-1 protein (AHRD V3.3 *** Q2TNK3_SOLTU)	GO:0016787(molecular_function:hydrolase activity); GO:0006629(biological_process:lipid metabolic process)				XP_010317094.1(senescence-associated carboxylesterase 101 isoform X1 [Solanum lycopersicum])
Solyc07g066150.1	2.24585	1.16726	2.73e-55	5.8e-54	yes	up	146.97	361.933	136.55	163.88	140.48	357.81	352.38	375.61	Solyc07g066150.1	Photosystem I reaction center subunit V family protein (AHRD V3.3 *** A9PEV3_POPTR)	GO:0016168(molecular_function:chlorophyll binding); GO:0016021(cellular_component:integral component of membrane); GO:0009522(cellular_component:photosystem I); GO:0015979(biological_process:photosynthesis); GO:0009507(cellular_component:chloroplast)	K08905	psaG	map00195(Photosynthesis)	XP_004244001.1(photosystem I reaction center subunit V, chloroplastic [Solanum lycopersicum])
Solyc08g080470.3	2.21264	1.14577	2.83e-55	5.99e-54	yes	up	15.69	38.18	15.85	15.05	16.17	38.89	38.23	37.42	Solyc08g080470.3	SUN-like protein 23	GO:0005515(molecular_function:protein binding)				NP_001309011.1(putative calmodulin binding protein [Solanum lycopersicum])
Solyc01g095720.3	3.44572	1.7848	3.19e-55	6.75e-54	yes	up	2.65333	10.3833	3	2.31	2.65	10.43	10.65	10.07	Solyc01g095720.3	Lipase (AHRD V3.3 *** A0A0B0MHI9_GOSAR)	GO:0016787(molecular_function:hydrolase activity); GO:0006629(biological_process:lipid metabolic process); GO:0009534(cellular_component:chloroplast thylakoid); GO:0019432(biological_process:triglyceride biosynthetic process); GO:0052739(molecular_function:phosphatidylserine 1-acylhydrolase activity); GO:0015908(biological_process:fatty acid transport)				XP_004231212.1(phospholipase A1 PLIP1, chloroplastic [Solanum lycopersicum])
Solyc05g052680.1	13.5537	3.76062	4.56e-55	9.63e-54	yes	up	0.856667	13.24	0.95	1.02	0.6	13.95	12.93	12.84	Solyc05g052680.1	LOW QUALITY:HXXXD-type acyl-transferase family protein (AHRD V3.3 *** AT2G39980.1)	GO:0016747(molecular_function:transferase activity, transferring acyl groups other than amino-acyl groups)				XP_004239935.1(BAHD acyltransferase DCR [Solanum lycopersicum])
Solyc11g006270.2	0.350535	-1.51237	5.41e-55	1.14e-53	yes	down	17.2633	6.89	16.63	17.33	17.83	7.37	7.16	6.14	Solyc11g006270.2	3-oxo-5-alpha-steroid 4-dehydrogenase family protein (AHRD V3.3 *** A0A072UJC1_MEDTR)	GO:0005737(cellular_component:cytoplasm); GO:0016627(molecular_function:oxidoreductase activity, acting on the CH-CH group of donors); GO:0016021(cellular_component:integral component of membrane); GO:0006629(biological_process:lipid metabolic process)	K10258	TER, TSC13, CER10	map01040(Biosynthesis of unsaturated fatty acids); map00062(Fatty acid elongation)	XP_004249924.1(very-long-chain enoyl-CoA reductase [Solanum lycopersicum])
Solyc03g006250.2	0.237454	-2.07428	8.74e-55	1.84e-53	yes	down	16.1467	4.36333	15.49	16.06	16.89	4.6	4	4.49	Solyc03g006250.2	GDSL esterase/lipase (AHRD V3.3 *** A0A0B2QGL7_GLYSO)	GO:0016788(molecular_function:hydrolase activity, acting on ester bonds)	K21026	AAE	map00901(Indole alkaloid biosynthesis)	XP_004234096.1(GDSL esterase/lipase At1g28590 [Solanum lycopersicum])
Solyc07g052980.3	4.00923	2.00332	1.28e-54	2.7e-53	yes	up	5.87667	26.7333	5.4	5.84	6.39	27.02	27.72	25.46	Solyc07g052980.3	xyloglucan endotransglycosylase/hydrolase 16	GO:0042546(biological_process:cell wall biogenesis); GO:0005618(cellular_component:cell wall); GO:0048046(cellular_component:apoplast); GO:0071555(biological_process:cell wall organization); GO:0016762(molecular_function:xyloglucan:xyloglucosyl transferase activity); GO:0004553(molecular_function:hydrolase activity, hydrolyzing O-glycosyl compounds); GO:0010411(biological_process:xyloglucan metab…	K08235	E2.4.1.207		NP_001297408.1(xyloglucan endotransglycosylase/hydrolase 16 precursor [Solanum lycopersicum])
Solyc09g065390.1	0.321102	-1.6389	1.37e-54	2.87e-53	yes	down	99.5067	35.5333	96.51	105.59	96.42	34.43	37.92	34.25	Solyc09g065390.1	LOW QUALITY:Pre-mRNA cleavage complex 2 protein Pcf11, putative isoform 2 (AHRD V3.3 *-* A0A061GBF7_THECC)					XP_004247179.1(protein MARD1 [Solanum lycopersicum])
Solyc12g099260.2	2.48234	1.3117	2.67e-54	5.58e-53	yes	up	8.73333	24.6733	8.78	9.25	8.17	25.23	25.51	23.28	Solyc12g099260.2	ATP-citrate synthase, putative (AHRD V3.3 *** B9RZR0_RICCO)	GO:0046912(molecular_function:transferase activity, transferring acyl groups, acyl groups converted into alkyl on transfer); GO:0048037(molecular_function:cofactor binding)	K01648	ACLY	map00020(Citrate cycle (TCA cycle))	NP_001316150.1(ATP-citrate synthase beta chain protein 2 [Solanum lycopersicum])
Solyc06g009140.3	4.29191	2.10162	2.72e-54	5.68e-53	yes	up	28.0567	136.48	23.18	30.07	30.92	133.53	128.4	147.51	Solyc06g009140.3	Late embryogenesis abundant protein (AHRD V3.3 *** E3W6T3_SESPO)	GO:0006950(biological_process:response to stress)				XP_004240548.1(uncharacterized protein At5g01610-like [Solanum lycopersicum])
Solyc04g015560.3	2.58664	1.37108	2.74e-54	5.71e-53	yes	up	7.7	22.7033	7.86	7.68	7.56	22.84	22.34	22.93	Solyc04g015560.3	Beta-glucosidase (AHRD V3.3 *** A0A0B4PJM3_SOYBN)	GO:0005975(biological_process:carbohydrate metabolic process); GO:0004553(molecular_function:hydrolase activity, hydrolyzing O-glycosyl compounds)	K05349	bglX	map00460(Cyanoamino acid metabolism); map00500(Starch and sucrose metabolism); map00940(Phenylpropanoid biosynthesis)	XP_004236622.1(uncharacterized protein LOC101247513 [Solanum lycopersicum])
Solyc10g011770.3	2.13856	1.09664	2.79e-54	5.81e-53	yes	up	31.1133	74.5233	27.42	31.62	34.3	73.24	75.05	75.28	Solyc10g011770.3	Protein CURVATURE THYLAKOID 1A, chloroplastic (AHRD V3.3 *** CUT1A_ARATH)	GO:0009579(cellular_component:thylakoid); GO:0009941(cellular_component:chloroplast envelope); GO:0016021(cellular_component:integral component of membrane); GO:0009535(cellular_component:chloroplast thylakoid membrane); GO:0010287(cellular_component:plastoglobule)				XP_004248070.1(protein CURVATURE THYLAKOID 1A, chloroplastic-like [Solanum lycopersicum])
Solyc05g009530.3	2.41839	1.27405	3.3e-54	6.87e-53	yes	up	11.7667	32.37	12.1	10.92	12.28	31.94	33.21	31.96	Solyc05g009530.3	Dihydrolipoamide acetyltransferase component of pyruvate dehydrogenase complex (AHRD V3.3 *** K4BXC7_SOLLC)	GO:0009941(cellular_component:chloroplast envelope); GO:0022626(cellular_component:cytosolic ribosome); GO:0009534(cellular_component:chloroplast thylakoid); GO:0009570(cellular_component:chloroplast stroma); GO:0016020(cellular_component:membrane); GO:0016746(molecular_function:transferase activity, transferring acyl groups); GO:0008152(biological_process:metabolic process); GO:0004742(molecular…	K00627	DLAT, aceF, pdhC	map00020(Citrate cycle (TCA cycle)); map00010(Glycolysis / Gluconeogenesis); map00620(Pyruvate metabolism)	XP_004238940.1(dihydrolipoyllysine-residue acetyltransferase component 4 of pyruvate dehydrogenase complex, chloroplastic [Solanum lycopersicum])
Solyc12g055970.2	16.6357	4.05621	3.75e-54	7.8e-53	yes	up	0.376667	7.07333	0.41	0.41	0.31	6.56	7.02	7.64	Solyc12g055970.2	Endoglucanase (AHRD V3.3 *** Q93WY9_TOBAC)	GO:0030246(molecular_function:carbohydrate binding); GO:0030245(biological_process:cellulose catabolic process); GO:0008810(molecular_function:cellulase activity)				XP_010314503.1(endoglucanase 6 [Solanum lycopersicum])
Solyc01g097000.3	2.75089	1.4599	4.22e-54	8.78e-53	yes	up	6.54667	20.5167	5.97	6.45	7.22	20.7	21.29	19.56	Solyc01g097000.3	Beta-glucosidase (AHRD V3.3 *** A0A0B4PJM3_SOYBN)	GO:0004338(molecular_function:glucan exo-1,3-beta-glucosidase activity); GO:0016021(cellular_component:integral component of membrane); GO:0005975(biological_process:carbohydrate metabolic process); GO:0004553(molecular_function:hydrolase activity, hydrolyzing O-glycosyl compounds)	K05349	bglX	map00460(Cyanoamino acid metabolism); map00500(Starch and sucrose metabolism); map00940(Phenylpropanoid biosynthesis)	XP_004230073.1(uncharacterized protein LOC101254239 [Solanum lycopersicum])
Solyc04g025040.1	0.404495	-1.30581	7.84e-54	1.63e-52	yes	down	121.6	55.2433	119.07	116.13	129.6	51.43	61.82	52.48	Solyc04g025040.1	Pre-mRNA splicing Prp18-interacting factor (AHRD V3.3 --* AT3G45950.1)					XP_004237241.1(RNA-binding protein FUS [Solanum lycopersicum])
Solyc06g068900.3	0.274148	-1.86697	8.34e-54	1.73e-52	yes	down	24.43	7.60667	22.09	26.67	24.53	7.76	6.9	8.16	Solyc06g068900.3	Nudix hydrolase (AHRD V3.3 *** A0A061E9N4_THECC)	GO:0016787(molecular_function:hydrolase activity)	K07766	E3.6.1.52		XP_004241659.1(nudix hydrolase 18, mitochondrial-like [Solanum lycopersicum])
Solyc01g108780.3	4.86842	2.28345	1.33e-53	2.74e-52	yes	up	4.29333	23.5433	4.54	4.19	4.15	22.51	24.33	23.79	Solyc01g108780.3	methylketone synthase 1a	GO:0009694(biological_process:jasmonic acid metabolic process); GO:0009696(biological_process:salicylic acid metabolic process); GO:0080032(molecular_function:methyl jasmonate esterase activity); GO:0080031(molecular_function:methyl salicylate esterase activity); GO:0080030(molecular_function:methyl indole-3-acetate esterase activity)	K08233	PNAE	map00901(Indole alkaloid biosynthesis)	NP_001333340.1(methylketone synthase 1a [Solanum lycopersicum])
Solyc03g095860.3	3.30653	1.72532	1.34e-53	2.76e-52	yes	up	5.7	21.44	5.46	5.3	6.34	21.03	22.12	21.17	Solyc03g095860.3	Ankyrin repeat-containing protein (AHRD V3.3 *** A0A103YIY1_CYNCS)	GO:0005515(molecular_function:protein binding)	K15502	ANKRD28		XP_004235236.1(ankyrin-3 [Solanum lycopersicum])
Solyc03g006430.3	2.9228	1.54735	1.84e-53	3.79e-52	yes	up	3.73667	12.44	3.7	3.88	3.63	11.84	12.51	12.97	Solyc03g006430.3	DUF616 family protein (AHRD V3.3 *** G7IPT3_MEDTR)	GO:0005794(cellular_component:Golgi apparatus); GO:0016757(molecular_function:transferase activity, transferring glycosyl groups); GO:0016021(cellular_component:integral component of membrane); GO:0010246(biological_process:rhamnogalacturonan I biosynthetic process); GO:0048358(biological_process:mucilage pectin biosynthetic process); GO:0080001(biological_process:mucilage extrusion from seed coa…				XP_004234118.1(uncharacterized protein LOC101259611 [Solanum lycopersicum])
Solyc09g072660.3	88.6867	6.47065	1.93e-53	3.96e-52	yes	up	0.11	11.15	0.13	0.08	0.12	11.94	10.4	11.11	Solyc09g072660.3	FAD-binding Berberine family protein (AHRD V3.3 *** A0A061G813_THECC)	GO:0050660(molecular_function:flavin adenine dinucleotide binding); GO:0071949(molecular_function:FAD binding); GO:0016491(molecular_function:oxidoreductase activity)				XP_004247512.1(berberine bridge enzyme-like 13 [Solanum lycopersicum])
Solyc07g006380.3	2236.44	11.127	2.24e-53	4.6e-52	yes	up	0.31	744.007	0.93	0	0	783.89	696.24	751.89	Solyc07g006380.3	Defensin-like protein (AHRD V3.3 *** DEF_TOBAC)	GO:0006952(biological_process:defense response)				NP_001315592.1(defensin-like protein precursor [Solanum lycopersicum])
Solyc07g041340.2	0.374858	-1.41558	3.95e-53	8.09e-52	yes	down	40.91	17.38	37.27	43.18	42.28	16.95	17.57	17.62	Solyc07g041340.2	Protein ELF4-LIKE 4 (AHRD V3.3 *** A0A0B2QCK9_GLYSO)	GO:0042753(biological_process:positive regulation of circadian rhythm)				XP_015080717.1(protein ELF4-LIKE 3-like isoform X1 [Solanum pennellii])
Solyc12g089180.2	0.460177	-1.11974	3.95e-53	8.09e-52	yes	down	33.0067	17.27	33.59	34.09	31.34	16.66	18.32	16.83	Solyc12g089180.2	Sugar facilitator protein 6	GO:0005351(molecular_function:sugar:proton symporter activity); GO:0016021(cellular_component:integral component of membrane); GO:0008643(biological_process:carbohydrate transport); GO:0022857(molecular_function:transmembrane transporter activity); GO:0005887(cellular_component:integral component of plasma membrane); GO:0055085(biological_process:transmembrane transport)	K08145	SLC2A8, GLUT8		NP_001281110.1(sugar transporter ERD6-like 6-like [Solanum lycopersicum])
Solyc01g096190.3	4.66578	2.22212	4.87e-53	9.94e-52	yes	up	1.38	7.34667	1.29	1.43	1.42	7.12	8.1	6.82	Solyc01g096190.3	Ca2+-ATPase	GO:0046872(molecular_function:metal ion binding); GO:0005783(cellular_component:endoplasmic reticulum); GO:0016021(cellular_component:integral component of membrane); GO:0006816(biological_process:calcium ion transport); GO:0030176(cellular_component:integral component of endoplasmic reticulum membrane); GO:0005388(molecular_function:calcium-transporting ATPase activity); GO:0008553(molecular_fun…	K01537	E3.6.3.8		NP_001234073.1(calcium-transporting ATPase, endoplasmic reticulum-type [Solanum lycopersicum])
Solyc07g062220.3	0.344924	-1.53565	5.24e-53	1.07e-51	yes	down	29.9367	11.7267	29.86	32.17	27.78	12	11.09	12.09	Solyc07g062220.3	Trichome birefringence-like protein (AHRD V3.3 *** G7IKB9_MEDTR)					XP_004244289.1(protein trichome birefringence-like 41 [Solanum lycopersicum])
Solyc12g009440.2	2.40355	1.26517	5.71e-53	1.16e-51	yes	up	47.5233	128.08	44.68	48.53	49.36	128.12	130.6	125.52	Solyc12g009440.2	Chaperone DnaJ (AHRD V3.3 *** A0A0B0P8V3_GOSAR)	GO:0101031(deleted:old GO); GO:0009570(cellular_component:chloroplast stroma); GO:0044183(molecular_function:protein binding involved in protein folding); GO:0051082(molecular_function:unfolded protein binding); GO:0031072(molecular_function:heat shock protein binding); GO:1905538(molecular_function:polysome binding); GO:0061077(biological_process:chaperone-mediated protein folding); GO:0110102(d…				XP_004251716.1(uncharacterized protein LOC101257241 [Solanum lycopersicum])
Solyc05g007830.3	67.4321	6.07536	6.28e-53	1.28e-51	yes	up	0.373333	28.4233	0.54	0.15	0.43	27.29	30.9	27.08	Solyc05g007830.3	expansin12	GO:0005618(cellular_component:cell wall); GO:0009664(biological_process:plant-type cell wall organization); GO:0016020(cellular_component:membrane); GO:0005576(cellular_component:extracellular region); GO:0016021(cellular_component:integral component of membrane)				TMW96414.1(hypothetical protein EJD97_007391 [Solanum chilense])
Solyc02g092880.3	0.497895	-1.00609	9.62e-53	1.95e-51	yes	down	79.2733	44.44	74.59	87.13	76.1	43.62	45.5	44.2	Solyc02g092880.3	maternal effect embryo arrest 59 (AHRD V3.3 *** AT4G37300.1)					NP_001294929.1(uncharacterized protein LOC101250067 isoform 2 [Solanum lycopersicum])
Solyc04g007780.3	0.375626	-1.41263	1.1e-52	2.23e-51	yes	down	84.4233	35.72	85.56	78.27	89.44	36.68	38.53	31.95	Solyc04g007780.3	MLP (AHRD V3.3 *** G8DRV9_GOSBA)	GO:0006952(biological_process:defense response); GO:0009607(biological_process:response to biotic stimulus)				XP_004237023.1(MLP-like protein 43 [Solanum lycopersicum])
Solyc07g032385.1	0.360921	-1.47025	1.44e-52	2.91e-51	yes	down	18.0433	7.33333	18.39	18.91	16.83	8.1	6.88	7.02	Solyc07g032385.1	Pentatricopeptide repeat-containing-like protein (AHRD V3.3 *** A0A0B0N0N5_GOSAR)	GO:0005515(molecular_function:protein binding)	K17710	PTCD1		XP_004243153.1(pentatricopeptide repeat-containing protein At5g21222 [Solanum lycopersicum])
Solyc04g005060.3	2.62396	1.39175	1.98e-52	3.99e-51	yes	up	8.55667	25.4467	8.42	8.93	8.32	26.02	25.43	24.89	Solyc04g005060.3	TPX2 (Targeting protein for Xklp2) family protein, putative (AHRD V3.3 *** G7K5M5_MEDTR)					XP_010319495.1(protein WVD2-like 7 isoform X2 [Solanum lycopersicum])
Solyc06g076490.3	0.365638	-1.45151	3.41e-52	6.86e-51	yes	down	30.31	12.6167	29.22	31.57	30.14	14.09	10.69	13.07	Solyc06g076490.3	G patch domain-containing 3 (AHRD V3.3 *** A0A0B0MID7_GOSAR)					XP_004241202.1(uncharacterized protein LOC101266832 [Solanum lycopersicum])
Solyc06g008590.3	4.72443	2.24014	3.5e-52	7.05e-51	yes	up	5.6	29.87	5.66	6.44	4.7	30.33	30.11	29.17	Solyc06g008590.3	auxin-regulated IAA17	GO:0006355(biological_process:regulation of transcription, DNA-templated); GO:0005634(cellular_component:nucleus); GO:0009734(biological_process:auxin-activated signaling pathway)	K14484	IAA	map04075(Plant hormone signal transduction)	NP_001266055.1(auxin-responsive protein IAA17 [Solanum lycopersicum])
Solyc02g069450.3	3.12347	1.64315	3.62e-52	7.27e-51	yes	up	9.97333	35.36	9.39	9.95	10.58	34.41	33.46	38.21	Solyc02g069450.3	Photosystem I reaction center subunit III (AHRD V3.3 *** I3SN70_MEDTR)	GO:0009535(cellular_component:chloroplast thylakoid membrane); GO:0009941(cellular_component:chloroplast envelope); GO:0009522(cellular_component:photosystem I); GO:0016021(cellular_component:integral component of membrane); GO:0010287(cellular_component:plastoglobule); GO:0009538(cellular_component:photosystem I reaction center); GO:0019904(molecular_function:protein domain specific binding); GO…	K02694	psaF	map00195(Photosynthesis)	XP_004233199.1(photosystem I reaction center subunit III, chloroplastic [Solanum lycopersicum])
Solyc03g019890.3	6.42099	2.68279	3.9e-52	7.82e-51	yes	up	0.663333	5.09667	0.7	0.57	0.72	4.96	5.22	5.11	Solyc03g019890.3	beta-galactosidase 7	GO:0005975(biological_process:carbohydrate metabolic process); GO:0004565(molecular_function:beta-galactosidase activity); GO:0030246(molecular_function:carbohydrate binding)				NP_001234307.2(beta-galactosidase, chloroplastic precursor [Solanum lycopersicum])
Solyc12g098230.1	5.21154	2.38171	3.92e-52	7.85e-51	yes	up	21.1133	125.05	21.91	19.51	21.92	126.73	146.13	102.29	Solyc12g098230.1	Unknown protein (AHRD V3.3 )	None	None	None	None	None
Solyc12g096450.2	0.267205	-1.90398	3.95e-52	7.91e-51	yes	down	17.55	5.32333	17.43	18.21	17.01	4.68	5.49	5.8	Solyc12g096450.2	Zinc finger protein (AHRD V3.3 *** W9SHD6_9ROSA)	GO:0046872(molecular_function:metal ion binding); GO:0008270(molecular_function:zinc ion binding); GO:0003676(molecular_function:nucleic acid binding)	K14816	REI1		XP_004253056.1(cytoplasmic 60S subunit biogenesis factor REI1 homolog 1 [Solanum lycopersicum])
Solyc06g083660.3	2.03652	1.0261	4.4e-52	8.8e-51	yes	up	10.2367	24.1633	9.35	10.51	10.85	25.16	24.63	22.7	Solyc06g083660.3	methyl-coenzyme M reductase II subunit gamma, putative (DUF3741) (AHRD V3.3 *** AT4G28760.2)					XP_025887570.1(uncharacterized protein LOC101266733 isoform X4 [Solanum lycopersicum])
Solyc08g016770.3	7.67861	2.94084	4.61e-52	9.2e-51	yes	up	1.36667	11.9333	1.24	1.31	1.55	10.93	12.49	12.38	Solyc08g016770.3	Histidine decarboxylase (AHRD V3.3 *** W0KR26_TOBAC)	GO:0016831(molecular_function:carboxy-lyase activity); GO:0019752(biological_process:carboxylic acid metabolic process); GO:0030170(molecular_function:pyridoxal phosphate binding)	K01590	hdc, HDC	map00340(Histidine metabolism)	XP_015084696.1(histidine decarboxylase-like [Solanum pennellii])
Solyc12g044880.2	2.33164	1.22135	4.73e-52	9.43e-51	yes	up	6.68	17.76	6.54	6.46	7.04	18.64	17.74	16.9	Solyc12g044880.2	ss-galactosidase, clone tEG1B	GO:0005618(cellular_component:cell wall); GO:0004565(molecular_function:beta-galactosidase activity); GO:0005975(biological_process:carbohydrate metabolic process); GO:0030246(molecular_function:carbohydrate binding); GO:0005773(cellular_component:vacuole)				NP_001234465.1(beta-galactosidase precursor [Solanum lycopersicum])
Solyc08g082620.3	18.912	4.24123	7.39e-52	1.47e-50	yes	up	0.36	7.74667	0.37	0.25	0.46	8.58	7.45	7.21	Solyc08g082620.3	3-oxoacyl-[acyl-carrier-protein] synthase (AHRD V3.3 *** O82520_CAPCH)	GO:0006633(biological_process:fatty acid biosynthetic process); GO:0016747(molecular_function:transferase activity, transferring acyl groups other than amino-acyl groups); GO:0004315(molecular_function:3-oxoacyl-[acyl-carrier-protein] synthase activity)	K09458	fabF	map00780(Biotin metabolism); map00061(Fatty acid biosynthesis)	XP_004245499.1(3-oxoacyl-[acyl-carrier-protein] synthase I, chloroplastic [Solanum lycopersicum])
Solyc02g072530.2	2.04319	1.03082	8.44e-52	1.68e-50	yes	up	15.83	36.8433	15.48	16.93	15.08	37.99	36.55	35.99	Solyc02g072530.2	Non-specific serine/threonine protein kinase (AHRD V3.3 *** A0A0V0IL28_SOLCH)	GO:0004674(molecular_function:protein serine/threonine kinase activity); GO:0016021(cellular_component:integral component of membrane); GO:0007165(biological_process:signal transduction); GO:0005524(molecular_function:ATP binding)	K07198	PRKAA, AMPK		XP_004233044.1(CBL-interacting serine/threonine-protein kinase 12-like [Solanum lycopersicum])
Solyc09g007760.3	4.91855	2.29823	1.32e-51	2.61e-50	yes	up	4.81333	26.77	5.2	4.67	4.57	24.4	28.48	27.43	Solyc09g007760.3	plasma membrane intrinsic protein 2.10	GO:0016020(cellular_component:membrane); GO:0005215(molecular_function:transporter activity); GO:0016021(cellular_component:integral component of membrane); GO:0015267(molecular_function:channel activity); GO:0006810(biological_process:transport)	K09872	PIP		NP_001289823.1(aquaporin PIP2-1 [Solanum lycopersicum])
Solyc11g071810.2	0.429025	-1.22087	1.5e-51	2.98e-50	yes	down	69.2333	33.64	66.68	65.05	75.97	35.02	33.83	32.07	Solyc11g071810.2	fasciated	GO:0010158(biological_process:abaxial cell fate specification); GO:0005634(cellular_component:nucleus); GO:0045165(biological_process:cell fate commitment); GO:0007275(biological_process:multicellular organism development)				NP_001234390.1(YABBY transcription factor [Solanum lycopersicum])
Solyc11g071850.1	2.03154	1.02257	1.97e-51	3.9e-50	yes	up	18.18	42.8767	17.1	19.62	17.82	43.08	42.31	43.24	Solyc11g071850.1	core-2/I-branching beta-1%2C6-N-acetylglucosaminyltransferase family protein (AHRD V3.3 *** AT3G52060.1)	GO:0008375(molecular_function:acetylglucosaminyltransferase activity); GO:0016021(cellular_component:integral component of membrane); GO:0016020(cellular_component:membrane)				XP_004251218.1(uncharacterized protein LOC101260304 [Solanum lycopersicum])
Solyc11g008810.2	2.80831	1.4897	2e-51	3.96e-50	yes	up	4.41	14.11	4.34	4.27	4.62	13.28	14.37	14.68	Solyc11g008810.2	Beta-hexosaminidase (AHRD V3.3 *** M1BC44_SOLTU)	GO:0004563(molecular_function:beta-N-acetylhexosaminidase activity); GO:0016021(cellular_component:integral component of membrane); GO:0005975(biological_process:carbohydrate metabolic process); GO:0102148(deleted:old GO)	K12373	HEXA_B	map00531(Glycosaminoglycan degradation); map00520(Amino sugar and nucleotide sugar metabolism); map00603(Glycosphingolipid biosynthesis - globo and isoglobo series); map00604(Glycosphingolipid biosynthesis - ganglio series); map00511(Other glycan degradation)	XP_025883896.1(beta-hexosaminidase 3 isoform X2 [Solanum lycopersicum])
Solyc11g012360.2	9.88085	3.30464	2.04e-51	4.04e-50	yes	up	0.77	8.64667	0.51	0.87	0.93	8.34	8.95	8.65	Solyc11g012360.2	Tonoplast dicarboxylate transporter (AHRD V3.3 *** K4D641_SOLLC)	GO:0005215(molecular_function:transporter activity); GO:0016021(cellular_component:integral component of membrane); GO:0016020(cellular_component:membrane); GO:0055085(biological_process:transmembrane transport); GO:0006814(biological_process:sodium ion transport)	K14445	SLC13A2_3_5		NP_001266027.1(tonoplast dicarboxylate transporter-like [Solanum lycopersicum])
Solyc05g055010.3	0.338519	-1.56269	2.15e-51	4.24e-50	yes	down	25.4633	9.79667	24.12	26.75	25.52	9.79	10.55	9.05	Solyc05g055010.3	RNA-binding protein (AHRD V3.3 *** A0A0K9NRG1_ZOSMR)	GO:0003723(molecular_function:RNA binding); GO:0003676(molecular_function:nucleic acid binding)				XP_004239744.1(RNA-binding protein 42 [Solanum lycopersicum])
Solyc03g044200.3	0.430681	-1.21531	3.39e-51	6.68e-50	yes	down	38.5367	18.8367	40.68	38.16	36.77	19.47	18.91	18.13	Solyc03g044200.3	Alcohol dehydrogenase (AHRD V3.3 *** Q43169_SOLTU)	GO:0055114(biological_process:oxidation-reduction process); GO:0008270(molecular_function:zinc ion binding); GO:0004022(molecular_function:alcohol dehydrogenase (NAD) activity); GO:0016491(molecular_function:oxidoreductase activity)	K00121	frmA, ADH5, adhC	map00010(Glycolysis / Gluconeogenesis); map00350(Tyrosine metabolism); map00071(Fatty acid degradation)	XP_010317788.1(alcohol dehydrogenase class-3 isoform X1 [Solanum lycopersicum])
Solyc09g015040.1	0.411898	-1.27964	3.66e-51	7.2e-50	yes	down	33.8433	15.82	31.76	35.36	34.41	15.49	17	14.97	Solyc09g015040.1	LOW QUALITY:S-adenosyl-L-methionine-dependent methyltransferases superfamilyprotein (AHRD V3.3 *** A0A0K9NKQ9_ZOSMR)	GO:0008168(molecular_function:methyltransferase activity); GO:0016021(cellular_component:integral component of membrane); GO:0008152(biological_process:metabolic process)				XP_004246304.1(uncharacterized protein LOC101267731 [Solanum lycopersicum])
Solyc01g065500.3	4.29417	2.10238	3.88e-51	7.63e-50	yes	up	1.96	9.58667	2.17	1.5	2.21	9.27	9.98	9.51	Solyc01g065500.3	C2 calcium/lipid-binding plant phosphoribosyltransferase family protein (AHRD V3.3 *** AT5G17980.1)	GO:0016021(cellular_component:integral component of membrane); GO:0005515(molecular_function:protein binding)				XP_004229283.1(protein QUIRKY [Solanum lycopersicum])
Solyc04g071085.1	4.6864	2.22848	4.19e-51	8.23e-50	yes	up	19.9967	102.49	22.32	16.05	21.62	106.44	106.89	94.14	Solyc04g071085.1	Hydroxyproline-rich glycoprotein (AHRD V3.3 *** Q8H9E0_SOLTU)	GO:0009664(biological_process:plant-type cell wall organization); GO:0005199(molecular_function:structural constituent of cell wall)				None
Solyc05g009630.3	2.47354	1.30658	7.77e-51	1.52e-49	yes	up	9.17	23.6133	9.19	8.25	10.07	25.59	22.72	22.53	Solyc05g009630.3	Disease resistance protein (AHRD V3.3 *** A0A103XDQ0_CYNCS)	GO:0043531(molecular_function:ADP binding)				XP_004238948.1(putative late blight resistance protein homolog R1B-16 [Solanum lycopersicum])
Solyc06g060110.3	0.348359	-1.52135	1.07e-50	2.1e-49	yes	down	21.0833	8.28333	20.38	21.6	21.27	8.88	9.12	6.85	Solyc06g060110.3	amino acid transporter 2	GO:0016021(cellular_component:integral component of membrane)				XP_010322323.1(amino acid transporter isoform X1 [Solanum lycopersicum])
Solyc08g076820.3	50.9542	5.67113	1.36e-50	2.66e-49	yes	up	0.233333	13.5767	0.13	0.21	0.36	12.87	13.8	14.06	Solyc08g076820.3	bHLH transcription factor146	GO:0046983(molecular_function:protein dimerization activity)				NP_001265931.1(Hop-interacting protein THI018 [Solanum lycopersicum])
Solyc12g042500.2	2.98451	1.57749	1.49e-50	2.91e-49	yes	up	25.59	85.74	25.13	28.93	22.71	89.98	89.28	77.96	Solyc12g042500.2	Gibberellin-regulated family protein (AHRD V3.3 *** AT5G59845.1)					XP_004252296.1(peamaclein-like [Solanum lycopersicum])
Solyc01g106175.1	2.71095	1.4388	1.6e-50	3.12e-49	yes	up	12.24	37.62	11.46	12.46	12.8	35.59	40.41	36.86	Solyc01g106175.1	myb domain protein 115 (AHRD V3.3 --* AT5G40360.1)	None	None	None	None	None
Solyc08g081310.3	2.40235	1.26445	1.78e-50	3.47e-49	yes	up	13.07	35.6933	12.57	12.72	13.92	32.81	37.72	36.55	Solyc08g081310.3	histone deacetylase complex subunit (AHRD V3.3 *** AT1G19330.2)	GO:0005515(molecular_function:protein binding)				XP_004245585.1(uncharacterized protein LOC101252312 [Solanum lycopersicum])
Solyc02g085630.3	8.58438	3.10171	1.92e-50	3.73e-49	yes	up	2.27333	21.98	2.82	2.31	1.69	23.55	20.25	22.14	Solyc02g085630.3	Homeobox-leucine zipper family protein (AHRD V3.3 *** B9MXR7_POPTR)	GO:0043565(molecular_function:sequence-specific DNA binding); GO:0005634(cellular_component:nucleus); GO:0006355(biological_process:regulation of transcription, DNA-templated)	K09338	HD-ZIP		XP_004232382.1(homeobox-leucine zipper protein ATHB-40 [Solanum lycopersicum])
Solyc09g083100.1	0.435826	-1.19818	1.93e-50	3.76e-49	yes	down	50.3767	24.9233	47.69	51.32	52.12	26.02	22.76	25.99	Solyc09g083100.1	Non-specific serine/threonine protein kinase (AHRD V3.3 *** K4CVT6_SOLLC)	GO:0009409(biological_process:response to cold); GO:0004674(molecular_function:protein serine/threonine kinase activity); GO:0007165(biological_process:signal transduction); GO:0005524(molecular_function:ATP binding)				XP_004247630.1(CBL-interacting serine/threonine-protein kinase 7-like [Solanum lycopersicum])
Solyc01g087020.2	0.389615	-1.35988	5.82e-50	1.12e-48	yes	down	108.603	47.4033	110.27	112.16	103.38	51.77	43.81	46.63	Solyc01g087020.2	LOW QUALITY:Transmembrane protein, putative (AHRD V3.3 *** G7IZE0_MEDTR)	GO:0016021(cellular_component:integral component of membrane)				PHU30281.1(hypothetical protein BC332_02374 [Capsicum chinense])
Solyc02g093600.3	0.155487	-2.68514	6.18e-50	1.19e-48	yes	down	41.3	7.16667	40.67	40.73	42.5	7.66	7.63	6.21	Solyc02g093600.3	Class I heat shock protein (AHRD V3.3 *** F4YBC5_SOLNI)		K13993	HSP20	map04141(Protein processing in endoplasmic reticulum)	XP_004231826.1(class I heat shock protein [Solanum lycopersicum])
Solyc03g115200.3	2.75478	1.46194	6.92e-50	1.33e-48	yes	up	11.27	35.22	12.1	10.85	10.86	34.84	35.65	35.17	Solyc03g115200.3	Glucan endo-1,3-beta-glucosidase-like protein (AHRD V3.3 *** K8DWB8_CUCSA)	GO:0016021(cellular_component:integral component of membrane)				NP_001333365.1(beta-1,3-glucanase family protein precursor [Solanum lycopersicum])
Solyc03g117810.3	0.448568	-1.1566	8.34e-50	1.6e-48	yes	down	21.83	11.1567	21.46	22.13	21.9	11.09	10.9	11.48	Solyc03g117810.3	ABC transporter family protein (AHRD V3.3 *** A0A097P9R8_HEVBR)	GO:0012506(cellular_component:vesicle membrane); GO:0035435(biological_process:phosphate ion transmembrane transport); GO:0016020(cellular_component:membrane); GO:0005315(molecular_function:inorganic phosphate transmembrane transporter activity); GO:0005460(molecular_function:UDP-glucose transmembrane transporter activity); GO:0016887(molecular_function:ATPase activity); GO:0005524(molecular_func…				NP_001353541.1(ABC transporter I family member 4 [Solanum lycopersicum])
Solyc08g065430.3	3.46266	1.79188	1.68e-49	3.2e-48	yes	up	6.76	26.5433	6.62	6.73	6.93	25.62	28.61	25.4	Solyc08g065430.3	Pollen specific protein sf21, putative (AHRD V3.3 *** B9RRU1_RICCO)	GO:2000012(biological_process:regulation of auxin polar transport); GO:0016021(cellular_component:integral component of membrane)				XP_004245110.1(protein NDL2 [Solanum lycopersicum])
Solyc08g080540.3	0.260434	-1.94101	1.78e-49	3.4e-48	yes	down	15.81	4.68	15.91	15.87	15.65	4.43	4.61	5	Solyc08g080540.3	SolycHsfB2b	GO:0003700(molecular_function:transcription factor activity, sequence-specific DNA binding); GO:0043565(molecular_function:sequence-specific DNA binding); GO:0005634(cellular_component:nucleus); GO:0006355(biological_process:regulation of transcription, DNA-templated)	K09419	HSFF		XP_004245637.1(heat stress transcription factor B-2b [Solanum lycopersicum])
Solyc07g008620.1	7.40718	2.88893	1.97e-49	3.76e-48	yes	up	0.666667	5.64333	0.61	0.83	0.56	6.08	5.46	5.39	Solyc07g008620.1	EIX receptor 1	GO:0050832(biological_process:defense response to fungus); GO:0016021(cellular_component:integral component of membrane); GO:0016301(molecular_function:kinase activity); GO:0005515(molecular_function:protein binding); GO:0005886(cellular_component:plasma membrane)	K13466	EIX1_2	map04626(Plant-pathogen interaction)	Q6JN47.2(RecName: Full=Receptor-like protein EIX1; AltName: Full=EIX receptor 1; Flags: Precursor)
Solyc04g077860.3	0.419656	-1.25272	2.53e-49	4.81e-48	yes	down	32.8867	15.6733	31.6	33.06	34	14.93	15.79	16.3	Solyc04g077860.3	Sigma factor sigb regulation protein rsbq, putative (AHRD V3.3 *** B9R708_RICCO)	GO:1901601(biological_process:strigolactone biosynthetic process); GO:0010223(biological_process:secondary shoot formation); GO:0016788(molecular_function:hydrolase activity, acting on ester bonds)				XP_004238093.1(probable strigolactone esterase DAD2 [Solanum lycopersicum])
Solyc06g084045.1	2.12575	1.08798	2.69e-49	5.12e-48	yes	up	58.7933	140.757	53.02	60.14	63.22	139.45	146.83	135.99	Solyc06g084045.1	photosystem II reaction center W (AHRD V3.3 *** AT2G30570.1)	GO:0009523(cellular_component:photosystem II); GO:0016021(cellular_component:integral component of membrane); GO:0015979(biological_process:photosynthesis); GO:0009507(cellular_component:chloroplast)	K02721	psbW	map00195(Photosynthesis)	XP_004242350.1(photosystem II reaction center W protein, chloroplastic [Solanum lycopersicum])
Solyc09g075300.3	2.55261	1.35197	2.93e-49	5.56e-48	yes	up	15.45	44.7033	15.64	16.47	14.24	43.83	44.16	46.12	Solyc09g075300.3	Epoxide hydrolase, putative (AHRD V3.3 *** B9SAT9_RICCO)	GO:0003824(molecular_function:catalytic activity); GO:0016787(molecular_function:hydrolase activity)				XP_004247402.1(uncharacterized protein LOC101267266 [Solanum lycopersicum])
Solyc05g009310.3	0.351303	-1.50921	3.74e-49	7.08e-48	yes	down	29.36	11.71	26.55	31.9	29.63	11.36	11.39	12.38	Solyc05g009310.3	CONSTANS-like zinc finger protein (AHRD V3.3 *** I1LEW9_SOYBN)	GO:0005634(cellular_component:nucleus); GO:0008270(molecular_function:zinc ion binding); GO:0005622(cellular_component:intracellular)				XP_004238926.1(zinc finger protein CONSTANS-LIKE 16-like [Solanum lycopersicum])
Solyc01g097270.3	4.10243	2.03648	4.16e-49	7.87e-48	yes	up	6.73333	31.2533	5.85	7.82	6.53	32.69	29.87	31.2	Solyc01g097270.3	pathogen-induced protein	GO:0050832(biological_process:defense response to fungus); GO:0008061(molecular_function:chitin binding); GO:0042742(biological_process:defense response to bacterium)				NP_001315589.1(wound-induced protein WIN1-like precursor [Solanum lycopersicum])
Solyc03g121840.3	0.450417	-1.15067	4.89e-49	9.23e-48	yes	down	28.9067	14.9467	27.5	29.55	29.67	15.06	15.56	14.22	Solyc03g121840.3	MYB transcription factor (AHRD V3.3 *** E5GB88_CUCME)	GO:0006334(biological_process:nucleosome assembly); GO:0000786(cellular_component:nucleosome); GO:0005634(cellular_component:nucleus); GO:0003677(molecular_function:DNA binding)	K09422	MYBP		XP_004235581.1(single myb histone 4 [Solanum lycopersicum])
Solyc05g005140.3	3.39933	1.76525	5.08e-49	9.58e-48	yes	up	3.28333	12.6833	3.72	2.89	3.24	11.88	13.17	13	Solyc05g005140.3	Leucine-rich repeat receptor-like kinase (AHRD V3.3 *** Q75UP2_IPOBA)	GO:0004674(molecular_function:protein serine/threonine kinase activity); GO:0016021(cellular_component:integral component of membrane); GO:0005524(molecular_function:ATP binding)				XP_004238646.1(protein NSP-INTERACTING KINASE 3 isoform X1 [Solanum lycopersicum])
Solyc08g075490.3	2.11227	1.07879	5.69e-49	1.07e-47	yes	up	15.82	37.63	15.43	16.09	15.94	37.8	38.19	36.9	Solyc08g075490.3	9-cis-epoxycarotenoid dioxygenase, putative (AHRD V3.3 *** B9S1S9_RICCO)	GO:0010287(cellular_component:plastoglobule); GO:0046872(molecular_function:metal ion binding); GO:0016702(molecular_function:oxidoreductase activity, acting on single donors with incorporation of molecular oxygen, incorporation of two atoms of oxygen); GO:0055114(biological_process:oxidation-reduction process)	K09840	NCED	map00906(Carotenoid biosynthesis)	XP_004246004.1(probable carotenoid cleavage dioxygenase 4, chloroplastic [Solanum lycopersicum])
Solyc09g075860.3	2.14256	1.09934	6.19e-49	1.16e-47	yes	up	8.71667	21.31	9.21	8.66	8.28	22.89	21.26	19.78	Solyc09g075860.3	Lipoxygenase (AHRD V3.3 *** A0A0V0IV70_SOLCH)	GO:0031408(biological_process:oxylipin biosynthetic process); GO:0046872(molecular_function:metal ion binding); GO:0016702(molecular_function:oxidoreductase activity, acting on single donors with incorporation of molecular oxygen, incorporation of two atoms of oxygen); GO:0055114(biological_process:oxidation-reduction process)	K15718	LOX1_5	map00591(Linoleic acid metabolism)	XP_025888552.1(probable linoleate 9S-lipoxygenase 5 isoform X2 [Solanum lycopersicum])
Solyc04g007950.3	5.27493	2.39915	6.19e-49	1.16e-47	yes	up	2.86	17.1067	2.24	3.49	2.85	16.89	18.38	16.05	Solyc04g007950.3	Cysteine-rich repeat secretory 12-like protein (AHRD V3.3 *** A0A0B0NFR5_GOSAR)	GO:0016021(cellular_component:integral component of membrane)				XP_004236934.1(cysteine-rich repeat secretory protein 12 [Solanum lycopersicum])
Solyc05g056550.3	8.4481	3.07863	7.36e-49	1.38e-47	yes	up	1.63	15.7533	1.59	1.77	1.53	14.44	15.97	16.85	Solyc05g056550.3	Kinase family protein (AHRD V3.3 *** B9N888_POPTR)	GO:0004674(molecular_function:protein serine/threonine kinase activity); GO:0006970(biological_process:response to osmotic stress); GO:0005524(molecular_function:ATP binding)	K14498	SNRK2	map04016(MAPK signaling pathway - plant); map04075(Plant hormone signal transduction)	XP_004239628.1(serine/threonine-protein kinase SAPK7 [Solanum lycopersicum])
Solyc01g010230.2	2.0238	1.01707	7.43e-49	1.39e-47	yes	up	75.1533	170.633	71.83	76.51	77.12	169.42	167.89	174.59	Solyc01g010230.2	LOW QUALITY:Acanthoscurrin-2 (AHRD V3.3 --* B6TLS9_MAIZE)	GO:0016021(cellular_component:integral component of membrane)				TMW85651.1(hypothetical protein EJD97_022763 [Solanum chilense])
Solyc06g007120.3	4.06075	2.02175	9.85e-49	1.84e-47	yes	up	2.44333	11.2833	2.85	2.45	2.03	11.56	10.91	11.38	Solyc06g007120.3	PI-phospholipase C4	GO:0004435(molecular_function:phosphatidylinositol phospholipase C activity); GO:0051209(biological_process:release of sequestered calcium ion into cytosol); GO:0005886(cellular_component:plasma membrane); GO:0032959(biological_process:inositol trisphosphate biosynthetic process); GO:0035556(biological_process:intracellular signal transduction); GO:0016042(biological_process:lipid catabolic proce…	K05857	PLCD	map04070(Phosphatidylinositol signaling system); map04933(AGE-RAGE signaling pathway in diabetic complications); map00562(Inositol phosphate metabolism)	NP_001234181.1(PI-phospholipase C PLC4 [Solanum lycopersicum])
Solyc02g090310.1	3.43942	1.78216	1.16e-48	2.16e-47	yes	up	13.6267	52.7667	14.53	13.29	13.06	50.16	53.14	55	Solyc02g090310.1	Dof zinc finger protein (AHRD V3.3 *-* W9QGW0_9ROSA)	GO:0006355(biological_process:regulation of transcription, DNA-templated); GO:0005634(cellular_component:nucleus); GO:0003677(molecular_function:DNA binding)				XP_004232062.1(dof zinc finger protein DOF1.7 [Solanum lycopersicum])
Solyc12g088250.2	23.784	4.57192	1.46e-48	2.72e-47	yes	up	0.36	9.72667	0.31	0.38	0.39	9.03	9.76	10.39	Solyc12g088250.2	Serine carboxypeptidase, putative (AHRD V3.3 *** B9R6Y4_RICCO)	GO:0006508(biological_process:proteolysis); GO:0004185(molecular_function:serine-type carboxypeptidase activity)	K16296	SCPL-I		XP_027769635.1(uncharacterized protein LOC107006563 [Solanum pennellii])
Solyc07g006300.3	3.3016	1.72316	1.93e-48	3.59e-47	yes	up	3.35667	12.6133	3.6	3.18	3.29	12.64	13.11	12.09	Solyc07g006300.3	Fatty acid hydroxylase superfamily (AHRD V3.3 *** AT5G57800.1)	GO:0006633(biological_process:fatty acid biosynthetic process); GO:0016021(cellular_component:integral component of membrane); GO:0005506(molecular_function:iron ion binding); GO:0016491(molecular_function:oxidoreductase activity); GO:0055114(biological_process:oxidation-reduction process); GO:0008610(biological_process:lipid biosynthetic process)				XP_004242647.1(protein ECERIFERUM 3 [Solanum lycopersicum])
Solyc07g044990.3	0.358638	-1.4794	2.82e-48	5.24e-47	yes	down	23.83	9.69333	23.77	23.99	23.73	9.77	10.12	9.19	Solyc07g044990.3	Transmembrane protein 56 (AHRD V3.3 *** A0A151U271_CAJCA)	GO:0016021(cellular_component:integral component of membrane)				XP_004243613.1(transmembrane protein 56 [Solanum lycopersicum])
Solyc03g117300.3	2.14505	1.10101	3.25e-48	6.03e-47	yes	up	5.85333	14.3367	5.62	5.63	6.31	14.09	14.13	14.79	Solyc03g117300.3	Nodulin-like / Major Facilitator Superfamily protein (AHRD V3.3 *** A0A0K9Q4D1_ZOSMR)	GO:0016021(cellular_component:integral component of membrane)				XP_004235913.1(protein NUCLEAR FUSION DEFECTIVE 4 [Solanum lycopersicum])
[truncated: 2,978 more rows]
