# Supplementary material for: SlZHD17 is involved in the control of chlorophyll and carotenoid metabolism in tomato fruit
Source: Hortic Res. 2021 Dec 1;8:259. doi: 10.1038/s41438-021-00696-8 (PMC8632997; doi:10.1038/s41438-021-00696-8)
Supplement: Supplementary file 3 — Dataset 2 [file 41438_2021_696_MOESM3_ESM.xlsx]

## Sheet: Biological Process
Data S2. The enrichment GO terms of differentially expressed genes.
GO ID	Description	out (1738)	All (12116)	pvalue	p.adjust	Genes
GO:0009765	photosynthesis, light harvesting	26	35	1.90633e-15	2.17512e-12	Solyc01g105030.3.1;Solyc01g105050.3.1;Solyc02g070940.1.1;Solyc02g070950.1.1;Solyc02g070970.1.1;Solyc02g070980.1.1;Solyc02g070990.1.1;Solyc02g071000.1.1;Solyc02g071010.1.1;Solyc03g005760.1.1;Solyc03g005770.3.1;Solyc03g005780.3.1;Solyc03g005790.2.1;Solyc03g115900.3.1;Solyc05g056050.3.1;Solyc05g056070.3.1;Solyc06g063370.3.1;Solyc06g069730.3.1;Solyc07g063600.3.1;Solyc08g067320.2.1;Solyc08g067330.1.1;…
GO:0005975	carbohydrate metabolic process	167	768	6.81383e-09	3.88729e-06	Solyc01g005210.3.1;Solyc01g008710.4.1;Solyc01g009470.2.1;Solyc01g010250.3.1;Solyc01g010390.3.1;Solyc01g059980.3.1;Solyc01g074030.3.1;Solyc01g079570.3.1;Solyc01g079790.3.1;Solyc01g081060.3.1;Solyc01g090710.3.1;Solyc01g095470.3.1;Solyc01g097000.3.1;Solyc01g099630.3.1;Solyc01g100830.2.1;Solyc01g104950.3.1;Solyc01g106650.3.1;Solyc01g109790.3.1;Solyc01g110000.3.1;Solyc01g110340.3.1;Solyc01g111340.3.1;…
GO:0071554	cell wall organization or biogenesis	62	217	3.43524e-08	1.30654e-05	Solyc00g170510.2.1;Solyc01g081060.3.1;Solyc01g091050.3.1;Solyc01g099630.3.1;Solyc01g103860.3.1;Solyc01g103866.1.1;Solyc01g106650.3.1;Solyc02g061770.3.1;Solyc02g065770.3.1;Solyc02g080160.3.1;Solyc02g082920.3.1;Solyc02g082930.3.1;Solyc02g082960.3.1;Solyc03g007970.2.1;Solyc03g031800.3.1;Solyc03g070440.3.1;Solyc03g078090.3.1;Solyc03g083360.3.1;Solyc03g093080.3.1;Solyc03g114880.2.1;Solyc03g114890.3.1;…
GO:0042546	cell wall biogenesis	28	73	3.41811e-07	9.75015e-05	Solyc01g081060.3.1;Solyc01g099630.3.1;Solyc01g103860.3.1;Solyc01g103866.1.1;Solyc01g106650.3.1;Solyc02g065770.3.1;Solyc02g080160.3.1;Solyc03g007970.2.1;Solyc03g031800.3.1;Solyc03g070440.3.1;Solyc03g093080.3.1;Solyc03g114880.2.1;Solyc03g114890.3.1;Solyc03g115830.2.1;Solyc03g118860.3.1;Solyc04g008210.2.1;Solyc04g078980.3.1;Solyc04g078990.3.1;Solyc07g006870.3.1;Solyc07g009380.3.1;Solyc07g052980.3.1;…
GO:0006928	movement of cell or subcellular component	24	65	5.10599e-06	0.00097099	Solyc01g057320.2.1;Solyc01g098985.1.1;Solyc01g108670.3.1;Solyc01g110190.3.1;Solyc02g068340.3.1;Solyc02g084390.3.1;Solyc02g091740.3.1;Solyc03g005620.3.1;Solyc03g119220.3.1;Solyc03g120810.3.1;Solyc04g016080.2.1;Solyc04g076310.3.1;Solyc04g078610.3.1;Solyc06g009780.3.1;Solyc06g009783.1.1;Solyc07g042560.3.1;Solyc07g065210.3.1;Solyc07g065880.3.1;Solyc08g079710.3.1;Solyc09g010810.3.1;Solyc09g075480.3.1;…
GO:0007018	microtubule-based movement	24	65	5.10599e-06	0.00097099	Solyc01g057320.2.1;Solyc01g098985.1.1;Solyc01g108670.3.1;Solyc01g110190.3.1;Solyc02g068340.3.1;Solyc02g084390.3.1;Solyc02g091740.3.1;Solyc03g005620.3.1;Solyc03g119220.3.1;Solyc03g120810.3.1;Solyc04g016080.2.1;Solyc04g076310.3.1;Solyc04g078610.3.1;Solyc06g009780.3.1;Solyc06g009783.1.1;Solyc07g042560.3.1;Solyc07g065210.3.1;Solyc07g065880.3.1;Solyc08g079710.3.1;Solyc09g010810.3.1;Solyc09g075480.3.1;…
GO:0007017	microtubule-based process	41	145	9.24012e-06	0.00150614	Solyc01g005460.3.1;Solyc01g057320.2.1;Solyc01g098985.1.1;Solyc01g108670.3.1;Solyc01g110190.3.1;Solyc02g068340.3.1;Solyc02g080400.2.1;Solyc02g084390.3.1;Solyc02g087880.3.1;Solyc02g091740.3.1;Solyc03g005620.3.1;Solyc03g007130.3.1;Solyc03g111380.3.1;Solyc03g118760.3.1;Solyc03g119220.3.1;Solyc03g120810.3.1;Solyc04g008290.3.1;Solyc04g008720.3.1;Solyc04g016080.2.1;Solyc04g076310.3.1;Solyc04g078610.3.1;…
GO:0044036	cell wall macromolecule metabolic process	24	68	1.25199e-05	0.00178565	Solyc01g081060.3.1;Solyc01g099630.3.1;Solyc01g106650.3.1;Solyc02g061770.3.1;Solyc02g080160.3.1;Solyc02g082920.3.1;Solyc02g082930.3.1;Solyc02g082960.3.1;Solyc03g007970.2.1;Solyc03g031800.3.1;Solyc03g093080.3.1;Solyc03g118860.3.1;Solyc04g008210.2.1;Solyc04g078980.3.1;Solyc04g078990.3.1;Solyc07g006870.3.1;Solyc07g009380.3.1;Solyc07g052980.3.1;Solyc09g008320.3.1;Solyc11g005760.2.1;Solyc11g031950.1.1;…
GO:0006629	lipid metabolic process	101	473	1.65801e-05	0.00210199	Solyc00g009110.3.1;Solyc00g056680.1.1;Solyc01g009870.3.1;Solyc01g067730.3.1;Solyc01g088400.3.1;Solyc01g094070.3.1;Solyc01g095720.3.1;Solyc01g095930.3.1;Solyc01g096410.3.1;Solyc01g101240.3.1;Solyc01g105060.3.1;Solyc01g111260.2.1;Solyc02g014470.3.1;Solyc02g032940.3.1;Solyc02g067660.3.1;Solyc02g068070.3.1;Solyc02g070790.3.1;Solyc02g077030.3.1;Solyc02g077110.3.1;Solyc02g077430.3.1;Solyc02g079273.1.1;…
GO:0071669	plant-type cell wall organization or biogenesis	22	63	3.44969e-05	0.00353141	Solyc01g103860.3.1;Solyc01g103866.1.1;Solyc02g065770.3.1;Solyc03g070440.3.1;Solyc03g114880.2.1;Solyc03g114890.3.1;Solyc03g115300.2.1;Solyc03g115310.1.1;Solyc04g071070.2.1;Solyc04g071080.1.1;Solyc04g071085.1.1;Solyc04g078980.3.1;Solyc04g078990.3.1;Solyc04g081870.3.1;Solyc05g007830.3.1;Solyc06g005560.3.1;Solyc06g049050.3.1;Solyc06g076220.3.1;Solyc09g010860.3.1;Solyc10g006450.3.1;Solyc10g086520.2.1;…
GO:0044264	cellular polysaccharide metabolic process	34	119	4.12833e-05	0.00353141	Solyc01g079790.3.1;Solyc01g081060.3.1;Solyc01g099630.3.1;Solyc01g106650.3.1;Solyc01g109790.3.1;Solyc02g072240.3.1;Solyc02g080160.3.1;Solyc03g019750.3.1;Solyc03g031800.3.1;Solyc03g093080.3.1;Solyc03g114860.3.1;Solyc04g008210.2.1;Solyc04g071650.3.1;Solyc04g078980.3.1;Solyc04g078990.3.1;Solyc07g005840.2.1;Solyc07g006870.3.1;Solyc07g009380.3.1;Solyc07g043390.3.1;Solyc07g052980.3.1;Solyc07g053980.3.1;…
GO:0019684	photosynthesis, light reaction	27	86	4.17596e-05	0.00353141	Solyc01g105030.3.1;Solyc01g105050.3.1;Solyc02g070940.1.1;Solyc02g070950.1.1;Solyc02g070970.1.1;Solyc02g070980.1.1;Solyc02g070990.1.1;Solyc02g071000.1.1;Solyc02g071010.1.1;Solyc03g005760.1.1;Solyc03g005770.3.1;Solyc03g005780.3.1;Solyc03g005790.2.1;Solyc03g115900.3.1;Solyc05g056050.3.1;Solyc05g056070.3.1;Solyc06g063370.3.1;Solyc06g069730.3.1;Solyc07g063600.3.1;Solyc08g067320.2.1;Solyc08g067330.1.1;…
GO:0010383	cell wall polysaccharide metabolic process	18	47	4.33301e-05	0.00353141	Solyc01g081060.3.1;Solyc01g099630.3.1;Solyc01g106650.3.1;Solyc02g080160.3.1;Solyc03g031800.3.1;Solyc03g093080.3.1;Solyc04g008210.2.1;Solyc04g078980.3.1;Solyc04g078990.3.1;Solyc07g006870.3.1;Solyc07g009380.3.1;Solyc07g052980.3.1;Solyc09g008320.3.1;Solyc11g005760.2.1;Solyc11g031950.1.1;Solyc11g066270.2.1;Solyc12g011030.2.1;Solyc12g098610.2.1
GO:0010410	hemicellulose metabolic process	18	47	4.33301e-05	0.00353141	Solyc01g081060.3.1;Solyc01g099630.3.1;Solyc01g106650.3.1;Solyc02g080160.3.1;Solyc03g031800.3.1;Solyc03g093080.3.1;Solyc04g008210.2.1;Solyc04g078980.3.1;Solyc04g078990.3.1;Solyc07g006870.3.1;Solyc07g009380.3.1;Solyc07g052980.3.1;Solyc09g008320.3.1;Solyc11g005760.2.1;Solyc11g031950.1.1;Solyc11g066270.2.1;Solyc12g011030.2.1;Solyc12g098610.2.1
GO:0044262	cellular carbohydrate metabolic process	46	183	7.26008e-05	0.0055225	Solyc01g005210.3.1;Solyc01g079790.3.1;Solyc01g081060.3.1;Solyc01g099630.3.1;Solyc01g106650.3.1;Solyc01g109790.3.1;Solyc02g072240.3.1;Solyc02g080160.3.1;Solyc03g019750.3.1;Solyc03g031800.3.1;Solyc03g083960.3.1;Solyc03g093080.3.1;Solyc03g111140.3.1;Solyc03g114860.3.1;Solyc03g121070.3.1;Solyc04g008210.2.1;Solyc04g050860.2.1;Solyc04g054740.3.1;Solyc04g071650.3.1;Solyc04g078980.3.1;Solyc04g078990.3.1;…
GO:0005976	polysaccharide metabolic process	35	130	0.000121206	0.0082045	Solyc01g079790.3.1;Solyc01g081060.3.1;Solyc01g099630.3.1;Solyc01g106650.3.1;Solyc01g109790.3.1;Solyc02g072240.3.1;Solyc02g080160.3.1;Solyc03g019750.3.1;Solyc03g031800.3.1;Solyc03g093080.3.1;Solyc03g114860.3.1;Solyc04g008210.2.1;Solyc04g071650.3.1;Solyc04g078980.3.1;Solyc04g078990.3.1;Solyc07g005840.2.1;Solyc07g006870.3.1;Solyc07g009380.3.1;Solyc07g043390.3.1;Solyc07g052695.1.1;Solyc07g052980.3.1;…
GO:0010411	xyloglucan metabolic process	14	34	0.000122241	0.0082045	Solyc01g081060.3.1;Solyc01g099630.3.1;Solyc01g106650.3.1;Solyc02g080160.3.1;Solyc03g031800.3.1;Solyc03g093080.3.1;Solyc04g008210.2.1;Solyc07g006870.3.1;Solyc07g009380.3.1;Solyc07g052980.3.1;Solyc09g008320.3.1;Solyc11g066270.2.1;Solyc12g011030.2.1;Solyc12g098610.2.1
GO:0006073	cellular glucan metabolic process	30	106	0.000138031	0.00828915	Solyc01g079790.3.1;Solyc01g081060.3.1;Solyc01g099630.3.1;Solyc01g106650.3.1;Solyc01g109790.3.1;Solyc02g072240.3.1;Solyc02g080160.3.1;Solyc03g019750.3.1;Solyc03g031800.3.1;Solyc03g093080.3.1;Solyc03g114860.3.1;Solyc04g008210.2.1;Solyc04g071650.3.1;Solyc07g005840.2.1;Solyc07g006870.3.1;Solyc07g009380.3.1;Solyc07g043390.3.1;Solyc07g052980.3.1;Solyc07g053980.3.1;Solyc07g056140.3.1;Solyc08g082670.3.1;…
GO:0044042	glucan metabolic process	30	106	0.000138031	0.00828915	Solyc01g079790.3.1;Solyc01g081060.3.1;Solyc01g099630.3.1;Solyc01g106650.3.1;Solyc01g109790.3.1;Solyc02g072240.3.1;Solyc02g080160.3.1;Solyc03g019750.3.1;Solyc03g031800.3.1;Solyc03g093080.3.1;Solyc03g114860.3.1;Solyc04g008210.2.1;Solyc04g071650.3.1;Solyc07g005840.2.1;Solyc07g006870.3.1;Solyc07g009380.3.1;Solyc07g043390.3.1;Solyc07g052980.3.1;Solyc07g053980.3.1;Solyc07g056140.3.1;Solyc08g082670.3.1;…
GO:0055114	oxidation-reduction process	296	1718	0.00017577	0.0100277	Solyc00g019730.2.1;Solyc00g156980.3.1;Solyc00g247300.3.1;Solyc01g005560.3.1;Solyc01g006540.3.1;Solyc01g006560.3.1;Solyc01g008830.2.1;Solyc01g010490.3.1;Solyc01g058520.3.1;Solyc01g079790.3.1;Solyc01g080900.3.1;Solyc01g087590.3.1;Solyc01g088160.3.1;Solyc01g088400.3.1;Solyc01g090660.3.1;Solyc01g090710.3.1;Solyc01g093990.3.1;Solyc01g094070.3.1;Solyc01g094140.3.1;Solyc01g094750.3.1;Solyc01g094910.3.1;…
GO:0071555	cell wall organization	37	146	0.000298425	0.0162144	Solyc00g170510.2.1;Solyc01g091050.3.1;Solyc01g103860.3.1;Solyc01g103866.1.1;Solyc02g065770.3.1;Solyc03g070440.3.1;Solyc03g078090.3.1;Solyc03g083360.3.1;Solyc03g114880.2.1;Solyc03g114890.3.1;Solyc03g115300.2.1;Solyc03g115310.1.1;Solyc03g123620.4.1;Solyc03g123630.3.1;Solyc04g071070.2.1;Solyc04g071080.1.1;Solyc04g071085.1.1;Solyc04g081870.3.1;Solyc05g007830.3.1;Solyc05g047590.3.1;Solyc06g005560.3.1;…
GO:0045229	external encapsulating structure organization	37	147	0.000344766	0.0178808	Solyc00g170510.2.1;Solyc01g091050.3.1;Solyc01g103860.3.1;Solyc01g103866.1.1;Solyc02g065770.3.1;Solyc03g070440.3.1;Solyc03g078090.3.1;Solyc03g083360.3.1;Solyc03g114880.2.1;Solyc03g114890.3.1;Solyc03g115300.2.1;Solyc03g115310.1.1;Solyc03g123620.4.1;Solyc03g123630.3.1;Solyc04g071070.2.1;Solyc04g071080.1.1;Solyc04g071085.1.1;Solyc04g081870.3.1;Solyc05g007830.3.1;Solyc05g047590.3.1;Solyc06g005560.3.1;…
GO:0009664	plant-type cell wall organization	19	60	0.000490701	0.024343	Solyc01g103860.3.1;Solyc01g103866.1.1;Solyc02g065770.3.1;Solyc03g070440.3.1;Solyc03g114880.2.1;Solyc03g114890.3.1;Solyc03g115300.2.1;Solyc03g115310.1.1;Solyc04g071070.2.1;Solyc04g071080.1.1;Solyc04g071085.1.1;Solyc04g081870.3.1;Solyc05g007830.3.1;Solyc06g005560.3.1;Solyc06g049050.3.1;Solyc06g076220.3.1;Solyc09g010860.3.1;Solyc10g006450.3.1;Solyc10g086520.2.1
GO:0006633	fatty acid biosynthetic process	24	88	0.00110278	0.052428	Solyc01g067730.3.1;Solyc01g088400.3.1;Solyc01g105060.3.1;Solyc02g070790.3.1;Solyc03g005320.3.1;Solyc03g007960.3.1;Solyc03g097390.3.1;Solyc03g117800.3.1;Solyc04g080450.1.1;Solyc05g009270.3.1;Solyc05g014560.3.1;Solyc06g036260.3.1;Solyc06g053900.3.1;Solyc06g069530.3.1;Solyc06g071910.3.1;Solyc07g006300.3.1;Solyc08g006560.3.1;Solyc08g067410.2.1;Solyc08g082620.3.1;Solyc09g083050.3.1;Solyc11g008680.2.1;…
GO:0006631	fatty acid metabolic process	27	104	0.00126172	0.0575848	Solyc01g067730.3.1;Solyc01g088400.3.1;Solyc01g105060.3.1;Solyc02g070790.3.1;Solyc03g005320.3.1;Solyc03g007960.3.1;Solyc03g097390.3.1;Solyc03g117800.3.1;Solyc04g080450.1.1;Solyc05g009270.3.1;Solyc05g014560.3.1;Solyc06g036260.3.1;Solyc06g053900.3.1;Solyc06g059710.3.1;Solyc06g059720.3.1;Solyc06g069530.3.1;Solyc06g071910.3.1;Solyc07g006300.3.1;Solyc07g063010.3.1;Solyc08g006560.3.1;Solyc08g067410.2.1;…
GO:0009832	plant-type cell wall biogenesis	10	25	0.00149606	0.0656542	Solyc01g103860.3.1;Solyc01g103866.1.1;Solyc02g065770.3.1;Solyc03g070440.3.1;Solyc03g114880.2.1;Solyc03g114890.3.1;Solyc04g078980.3.1;Solyc04g078990.3.1;Solyc10g006450.3.1;Solyc11g005760.2.1
GO:0072330	monocarboxylic acid biosynthetic process	24	93	0.00249428	0.105406	Solyc01g067730.3.1;Solyc01g088400.3.1;Solyc01g105060.3.1;Solyc02g070790.3.1;Solyc03g005320.3.1;Solyc03g007960.3.1;Solyc03g097390.3.1;Solyc03g117800.3.1;Solyc04g080450.1.1;Solyc05g009270.3.1;Solyc05g014560.3.1;Solyc06g036260.3.1;Solyc06g053900.3.1;Solyc06g069530.3.1;Solyc06g071910.3.1;Solyc07g006300.3.1;Solyc08g006560.3.1;Solyc08g067410.2.1;Solyc08g082620.3.1;Solyc09g083050.3.1;Solyc11g008680.2.1;…
GO:0009834	plant-type secondary cell wall biogenesis	3	3	0.00294733	0.120104	Solyc04g078980.3.1;Solyc04g078990.3.1;Solyc11g005760.2.1
GO:0032502	developmental process	30	129	0.00436964	0.171923	Solyc01g091540.2.1;Solyc01g096860.2.1;Solyc01g109580.3.1;Solyc02g064960.3.1;Solyc02g089050.3.1;Solyc02g092050.3.1;Solyc02g092370.1.1;Solyc02g092770.3.1;Solyc02g093150.3.1;Solyc03g082430.1.1;Solyc03g117720.3.1;Solyc03g123430.3.1;Solyc04g077490.3.1;Solyc04g077510.3.1;Solyc04g077860.3.1;Solyc05g051380.3.1;Solyc06g068570.3.1;Solyc07g018290.3.1;Solyc07g041640.3.1;Solyc07g062980.3.1;Solyc08g066610.3.1;…
GO:0009611	response to wounding	12	38	0.00532101	0.202376	Solyc00g212260.2.1;Solyc01g108390.3.1;Solyc05g050280.3.1;Solyc08g080630.3.1;Solyc09g083440.3.1;Solyc09g083445.1.1;Solyc09g084450.3.1;Solyc09g084460.3.1;Solyc09g089505.1.1;Solyc10g009620.2.1;Solyc10g011660.3.1;Solyc11g007050.1.1
GO:0034637	cellular carbohydrate biosynthetic process	25	104	0.00563653	0.207461	Solyc01g005210.3.1;Solyc01g079790.3.1;Solyc01g109790.3.1;Solyc02g072240.3.1;Solyc03g019750.3.1;Solyc03g083960.3.1;Solyc03g114860.3.1;Solyc04g050860.2.1;Solyc04g054740.3.1;Solyc04g071650.3.1;Solyc04g078980.3.1;Solyc04g078990.3.1;Solyc05g051850.3.1;Solyc07g005840.2.1;Solyc07g006500.3.1;Solyc07g043390.3.1;Solyc07g053980.3.1;Solyc07g056140.3.1;Solyc08g082670.3.1;Solyc09g009190.3.1;Solyc09g075550.3.1;…
GO:0000271	polysaccharide biosynthetic process	19	76	0.0095667	0.324502	Solyc01g079790.3.1;Solyc01g109790.3.1;Solyc02g072240.3.1;Solyc03g019750.3.1;Solyc03g114860.3.1;Solyc04g071650.3.1;Solyc04g078980.3.1;Solyc04g078990.3.1;Solyc07g005840.2.1;Solyc07g043390.3.1;Solyc07g053980.3.1;Solyc07g056140.3.1;Solyc08g082670.3.1;Solyc09g009190.3.1;Solyc09g075550.3.1;Solyc11g005760.2.1;Solyc11g031950.1.1;Solyc12g014430.2.1;Solyc12g015770.2.1
GO:0033692	cellular polysaccharide biosynthetic process	19	76	0.0095667	0.324502	Solyc01g079790.3.1;Solyc01g109790.3.1;Solyc02g072240.3.1;Solyc03g019750.3.1;Solyc03g114860.3.1;Solyc04g071650.3.1;Solyc04g078980.3.1;Solyc04g078990.3.1;Solyc07g005840.2.1;Solyc07g043390.3.1;Solyc07g053980.3.1;Solyc07g056140.3.1;Solyc08g082670.3.1;Solyc09g009190.3.1;Solyc09g075550.3.1;Solyc11g005760.2.1;Solyc11g031950.1.1;Solyc12g014430.2.1;Solyc12g015770.2.1
GO:0009607	response to biotic stimulus	21	87	0.0101047	0.324502	Solyc00g060810.3.1;Solyc00g212260.2.1;Solyc01g097240.3.1;Solyc01g097270.3.1;Solyc01g100940.2.1;Solyc04g007140.1.1;Solyc04g007770.3.1;Solyc04g007780.3.1;Solyc04g007790.3.1;Solyc04g050950.3.1;Solyc05g005865.1.1;Solyc05g050280.3.1;Solyc07g005370.3.1;Solyc09g014530.3.1;Solyc09g014550.3.1;Solyc09g090970.3.1;Solyc09g090980.3.1;Solyc09g090990.2.1;Solyc09g091000.3.1;Solyc10g009620.2.1;Solyc10g011660.3.1
GO:0006021	inositol biosynthetic process	3	4	0.0105228	0.324502	Solyc04g050860.2.1;Solyc04g054740.3.1;Solyc05g051850.3.1
GO:0015996	chlorophyll catabolic process	3	4	0.0105228	0.324502	Solyc09g065620.3.1;Solyc09g082600.2.1;Solyc12g005300.2.1
GO:0046149	pigment catabolic process	3	4	0.0105228	0.324502	Solyc09g065620.3.1;Solyc09g082600.2.1;Solyc12g005300.2.1
GO:0031347	regulation of defense response	10	32	0.0114616	0.344151	Solyc00g212260.2.1;Solyc01g100940.2.1;Solyc04g007140.1.1;Solyc05g050280.3.1;Solyc06g061020.3.1;Solyc07g061740.3.1;Solyc08g007120.3.1;Solyc08g077460.3.1;Solyc10g009620.2.1;Solyc10g011660.3.1
GO:0044699	single-organism process	814	5373	0.0129274	0.372488	Solyc00g007080.3.1;Solyc00g009110.3.1;Solyc00g019730.2.1;Solyc00g056680.1.1;Solyc00g156980.3.1;Solyc00g212260.2.1;Solyc00g247300.3.1;Solyc00g282510.2.1;Solyc01g005000.3.1;Solyc01g005210.3.1;Solyc01g005460.3.1;Solyc01g005560.3.1;Solyc01g006540.3.1;Solyc01g006560.3.1;Solyc01g007080.3.1;Solyc01g008130.3.1;Solyc01g008830.2.1;Solyc01g009470.2.1;Solyc01g009870.3.1;Solyc01g010250.3.1;Solyc01g010490.3.1;…
GO:0044038	cell wall macromolecule biosynthetic process	6	15	0.0135438	0.372488	Solyc03g007970.2.1;Solyc03g118860.3.1;Solyc04g078980.3.1;Solyc04g078990.3.1;Solyc11g005760.2.1;Solyc11g031950.1.1
GO:0070589	cellular component macromolecule biosynthetic process	6	15	0.0135438	0.372488	Solyc03g007970.2.1;Solyc03g118860.3.1;Solyc04g078980.3.1;Solyc04g078990.3.1;Solyc11g005760.2.1;Solyc11g031950.1.1
GO:0044767	single-organism developmental process	25	114	0.0182146	0.372488	Solyc01g096860.2.1;Solyc01g109580.3.1;Solyc02g064960.3.1;Solyc02g089050.3.1;Solyc02g092050.3.1;Solyc02g092370.1.1;Solyc02g092770.3.1;Solyc02g093150.3.1;Solyc03g117720.3.1;Solyc03g123430.3.1;Solyc04g077490.3.1;Solyc04g077860.3.1;Solyc05g051380.3.1;Solyc06g068570.3.1;Solyc07g018290.3.1;Solyc07g062980.3.1;Solyc08g066610.3.1;Solyc08g079100.3.1;Solyc08g079710.3.1;Solyc08g081170.3.1;Solyc09g011110.1.1;…
GO:0006536	glutamate metabolic process	4	8	0.0182429	0.372488	Solyc01g005000.3.1;Solyc03g098240.3.1;Solyc04g025530.3.1;Solyc11g011920.2.1
GO:0002682	regulation of immune system process	6	16	0.0190889	0.372488	Solyc00g212260.2.1;Solyc01g100940.2.1;Solyc04g007140.1.1;Solyc05g050280.3.1;Solyc10g009620.2.1;Solyc10g011660.3.1
GO:0045088	regulation of innate immune response	6	16	0.0190889	0.372488	Solyc00g212260.2.1;Solyc01g100940.2.1;Solyc04g007140.1.1;Solyc05g050280.3.1;Solyc10g009620.2.1;Solyc10g011660.3.1
GO:0050776	regulation of immune response	6	16	0.0190889	0.372488	Solyc00g212260.2.1;Solyc01g100940.2.1;Solyc04g007140.1.1;Solyc05g050280.3.1;Solyc10g009620.2.1;Solyc10g011660.3.1
GO:0015979	photosynthesis	36	178	0.0191384	0.372488	Solyc01g105030.3.1;Solyc01g105050.3.1;Solyc02g069450.3.1;Solyc02g070940.1.1;Solyc02g070950.1.1;Solyc02g070970.1.1;Solyc02g070980.1.1;Solyc02g070990.1.1;Solyc02g071000.1.1;Solyc02g071010.1.1;Solyc03g005760.1.1;Solyc03g005770.3.1;Solyc03g005780.3.1;Solyc03g005790.2.1;Solyc03g114930.3.1;Solyc03g115900.3.1;Solyc05g056050.3.1;Solyc05g056070.3.1;Solyc06g063370.3.1;Solyc06g065490.3.1;Solyc06g066640.3.1;…
GO:0016051	carbohydrate biosynthetic process	25	115	0.0202019	0.372488	Solyc01g005210.3.1;Solyc01g079790.3.1;Solyc01g109790.3.1;Solyc02g072240.3.1;Solyc03g019750.3.1;Solyc03g083960.3.1;Solyc03g114860.3.1;Solyc04g050860.2.1;Solyc04g054740.3.1;Solyc04g071650.3.1;Solyc04g078980.3.1;Solyc04g078990.3.1;Solyc05g051850.3.1;Solyc07g005840.2.1;Solyc07g006500.3.1;Solyc07g043390.3.1;Solyc07g053980.3.1;Solyc07g056140.3.1;Solyc08g082670.3.1;Solyc09g009190.3.1;Solyc09g075550.3.1;…
GO:0000270	peptidoglycan metabolic process	2	2	0.0205668	0.372488	Solyc03g007970.2.1;Solyc03g118860.3.1
GO:0002831	regulation of response to biotic stimulus	2	2	0.0205668	0.372488	Solyc01g100940.2.1;Solyc04g007140.1.1
GO:0006656	phosphatidylcholine biosynthetic process	2	2	0.0205668	0.372488	Solyc06g068950.3.1;Solyc12g040790.2.1
GO:0009252	peptidoglycan biosynthetic process	2	2	0.0205668	0.372488	Solyc03g007970.2.1;Solyc03g118860.3.1
GO:0009273	peptidoglycan-based cell wall biogenesis	2	2	0.0205668	0.372488	Solyc03g007970.2.1;Solyc03g118860.3.1
GO:0009627	systemic acquired resistance	2	2	0.0205668	0.372488	Solyc01g100940.2.1;Solyc04g007140.1.1
GO:0009814	defense response, incompatible interaction	2	2	0.0205668	0.372488	Solyc01g100940.2.1;Solyc04g007140.1.1
GO:0010112	regulation of systemic acquired resistance	2	2	0.0205668	0.372488	Solyc01g100940.2.1;Solyc04g007140.1.1
GO:0032101	regulation of response to external stimulus	2	2	0.0205668	0.372488	Solyc01g100940.2.1;Solyc04g007140.1.1
GO:0035435	phosphate ion transmembrane transport	2	2	0.0205668	0.372488	Solyc03g117810.3.1;Solyc06g068600.3.1
GO:0043900	regulation of multi-organism process	2	2	0.0205668	0.372488	Solyc01g100940.2.1;Solyc04g007140.1.1
GO:0045892	negative regulation of transcription, DNA-templated	2	2	0.0205668	0.372488	Solyc02g068580.1.1;Solyc05g008400.3.1
GO:0051253	negative regulation of RNA metabolic process	2	2	0.0205668	0.372488	Solyc02g068580.1.1;Solyc05g008400.3.1
GO:1902679	negative regulation of RNA biosynthetic process	2	2	0.0205668	0.372488	Solyc02g068580.1.1;Solyc05g008400.3.1
GO:1903507	negative regulation of nucleic acid-templated transcription	2	2	0.0205668	0.372488	Solyc02g068580.1.1;Solyc05g008400.3.1
GO:0044710	single-organism metabolic process	504	3271	0.0231605	0.406327	Solyc00g009110.3.1;Solyc00g019730.2.1;Solyc00g056680.1.1;Solyc00g156980.3.1;Solyc00g212260.2.1;Solyc00g247300.3.1;Solyc00g282510.2.1;Solyc01g005000.3.1;Solyc01g005210.3.1;Solyc01g005560.3.1;Solyc01g006540.3.1;Solyc01g006560.3.1;Solyc01g008830.2.1;Solyc01g009470.2.1;Solyc01g009870.3.1;Solyc01g010250.3.1;Solyc01g010490.3.1;Solyc01g056850.3.1;Solyc01g058520.3.1;Solyc01g067730.3.1;Solyc01g079790.3.1;…
GO:0006471	protein ADP-ribosylation	3	5	0.0235036	0.406327	Solyc01g009470.2.1;Solyc08g074740.3.1;Solyc11g067250.2.1
GO:0046173	polyol biosynthetic process	3	5	0.0235036	0.406327	Solyc04g050860.2.1;Solyc04g054740.3.1;Solyc05g051850.3.1
GO:0009617	response to bacterium	6	17	0.026	0.429502	Solyc00g212260.2.1;Solyc01g097240.3.1;Solyc01g097270.3.1;Solyc05g050280.3.1;Solyc10g009620.2.1;Solyc10g011660.3.1
GO:0042742	defense response to bacterium	6	17	0.026	0.429502	Solyc00g212260.2.1;Solyc01g097240.3.1;Solyc01g097270.3.1;Solyc05g050280.3.1;Solyc10g009620.2.1;Solyc10g011660.3.1
GO:0080134	regulation of response to stress	10	36	0.0264544	0.429502	Solyc00g212260.2.1;Solyc01g100940.2.1;Solyc04g007140.1.1;Solyc05g050280.3.1;Solyc06g061020.3.1;Solyc07g061740.3.1;Solyc08g007120.3.1;Solyc08g077460.3.1;Solyc10g009620.2.1;Solyc10g011660.3.1
GO:0005977	glycogen metabolic process	4	9	0.0291596	0.429502	Solyc01g079790.3.1;Solyc01g109790.3.1;Solyc07g056140.3.1;Solyc09g009190.3.1
GO:0005978	glycogen biosynthetic process	4	9	0.0291596	0.429502	Solyc01g079790.3.1;Solyc01g109790.3.1;Solyc07g056140.3.1;Solyc09g009190.3.1
GO:0006112	energy reserve metabolic process	4	9	0.0291596	0.429502	Solyc01g079790.3.1;Solyc01g109790.3.1;Solyc07g056140.3.1;Solyc09g009190.3.1
GO:0009690	cytokinin metabolic process	4	9	0.0291596	0.429502	Solyc04g080820.2.1;Solyc10g017990.2.1;Solyc10g079870.2.1;Solyc12g008900.2.1
GO:0034754	cellular hormone metabolic process	4	9	0.0291596	0.429502	Solyc04g080820.2.1;Solyc10g017990.2.1;Solyc10g079870.2.1;Solyc12g008900.2.1
GO:0042445	hormone metabolic process	4	9	0.0291596	0.429502	Solyc04g080820.2.1;Solyc10g017990.2.1;Solyc10g079870.2.1;Solyc12g008900.2.1
GO:0010215	cellulose microfibril organization	7	22	0.0294879	0.429502	Solyc01g103860.3.1;Solyc01g103866.1.1;Solyc02g065770.3.1;Solyc03g070440.3.1;Solyc03g114880.2.1;Solyc03g114890.3.1;Solyc10g006450.3.1
GO:0070726	cell wall assembly	7	22	0.0294879	0.429502	Solyc01g103860.3.1;Solyc01g103866.1.1;Solyc02g065770.3.1;Solyc03g070440.3.1;Solyc03g114880.2.1;Solyc03g114890.3.1;Solyc10g006450.3.1
GO:0071668	plant-type cell wall assembly	7	22	0.0294879	0.429502	Solyc01g103860.3.1;Solyc01g103866.1.1;Solyc02g065770.3.1;Solyc03g070440.3.1;Solyc03g114880.2.1;Solyc03g114890.3.1;Solyc10g006450.3.1
GO:0009250	glucan biosynthetic process	15	63	0.0303477	0.429502	Solyc01g079790.3.1;Solyc01g109790.3.1;Solyc02g072240.3.1;Solyc03g019750.3.1;Solyc03g114860.3.1;Solyc04g071650.3.1;Solyc07g005840.2.1;Solyc07g043390.3.1;Solyc07g053980.3.1;Solyc07g056140.3.1;Solyc08g082670.3.1;Solyc09g009190.3.1;Solyc09g075550.3.1;Solyc12g014430.2.1;Solyc12g015770.2.1
GO:0032787	monocarboxylic acid metabolic process	39	202	0.0304738	0.429502	Solyc00g212260.2.1;Solyc01g067730.3.1;Solyc01g088400.3.1;Solyc01g105060.3.1;Solyc02g070790.3.1;Solyc03g005320.3.1;Solyc03g007960.3.1;Solyc03g097390.3.1;Solyc03g111140.3.1;Solyc03g114500.3.1;Solyc03g117800.3.1;Solyc03g121070.3.1;Solyc04g008590.3.1;Solyc04g072800.3.1;Solyc04g080450.1.1;Solyc05g009270.3.1;Solyc05g014560.3.1;Solyc05g024160.3.1;Solyc05g050280.3.1;Solyc06g036260.3.1;Solyc06g053900.3.1;…
GO:0043207	response to external biotic stimulus	8	27	0.0312434	0.429502	Solyc00g212260.2.1;Solyc01g097240.3.1;Solyc01g097270.3.1;Solyc01g100940.2.1;Solyc04g007140.1.1;Solyc05g050280.3.1;Solyc10g009620.2.1;Solyc10g011660.3.1
GO:0051707	response to other organism	8	27	0.0312434	0.429502	Solyc00g212260.2.1;Solyc01g097240.3.1;Solyc01g097270.3.1;Solyc01g100940.2.1;Solyc04g007140.1.1;Solyc05g050280.3.1;Solyc10g009620.2.1;Solyc10g011660.3.1
GO:0098542	defense response to other organism	8	27	0.0312434	0.429502	Solyc00g212260.2.1;Solyc01g097240.3.1;Solyc01g097270.3.1;Solyc01g100940.2.1;Solyc04g007140.1.1;Solyc05g050280.3.1;Solyc10g009620.2.1;Solyc10g011660.3.1
GO:0006855	drug transmembrane transport	18	80	0.0323147	0.438941	Solyc01g087150.3.1;Solyc02g032660.3.1;Solyc02g061745.1.1;Solyc02g063260.3.1;Solyc03g034400.3.1;Solyc04g007530.3.1;Solyc04g009790.3.1;Solyc04g074850.3.1;Solyc05g013450.3.1;Solyc06g036130.3.1;Solyc07g006730.3.1;Solyc07g052380.3.1;Solyc08g007845.1.1;Solyc08g079730.1.1;Solyc09g018070.1.1;Solyc10g007080.3.1;Solyc10g007090.3.1;Solyc11g016970.2.1
GO:0015893	drug transport	18	81	0.0361741	0.478136	Solyc01g087150.3.1;Solyc02g032660.3.1;Solyc02g061745.1.1;Solyc02g063260.3.1;Solyc03g034400.3.1;Solyc04g007530.3.1;Solyc04g009790.3.1;Solyc04g074850.3.1;Solyc05g013450.3.1;Solyc06g036130.3.1;Solyc07g006730.3.1;Solyc07g052380.3.1;Solyc08g007845.1.1;Solyc08g079730.1.1;Solyc09g018070.1.1;Solyc10g007080.3.1;Solyc10g007090.3.1;Solyc11g016970.2.1
GO:0042493	response to drug	18	81	0.0361741	0.478136	Solyc01g087150.3.1;Solyc02g032660.3.1;Solyc02g061745.1.1;Solyc02g063260.3.1;Solyc03g034400.3.1;Solyc04g007530.3.1;Solyc04g009790.3.1;Solyc04g074850.3.1;Solyc05g013450.3.1;Solyc06g036130.3.1;Solyc07g006730.3.1;Solyc07g052380.3.1;Solyc08g007845.1.1;Solyc08g079730.1.1;Solyc09g018070.1.1;Solyc10g007080.3.1;Solyc10g007090.3.1;Solyc11g016970.2.1
GO:0007275	multicellular organism development	22	104	0.0371439	0.478136	Solyc01g096860.2.1;Solyc02g064960.3.1;Solyc02g092050.3.1;Solyc02g092370.1.1;Solyc02g092770.3.1;Solyc02g093150.3.1;Solyc03g117720.3.1;Solyc03g123430.3.1;Solyc04g077490.3.1;Solyc04g077860.3.1;Solyc05g051380.3.1;Solyc06g068570.3.1;Solyc07g018290.3.1;Solyc07g062980.3.1;Solyc08g066610.3.1;Solyc08g079100.3.1;Solyc08g079710.3.1;Solyc09g011110.1.1;Solyc10g078760.2.1;Solyc10g078770.2.1;Solyc11g010710.2.1;…
GO:0030198	extracellular matrix organization	7	23	0.0372954	0.478136	Solyc01g103860.3.1;Solyc01g103866.1.1;Solyc02g065770.3.1;Solyc03g070440.3.1;Solyc03g114880.2.1;Solyc03g114890.3.1;Solyc10g006450.3.1
GO:0043062	extracellular structure organization	7	23	0.0372954	0.478136	Solyc01g103860.3.1;Solyc01g103866.1.1;Solyc02g065770.3.1;Solyc03g070440.3.1;Solyc03g114880.2.1;Solyc03g114890.3.1;Solyc10g006450.3.1
GO:0044707	single-multicellular organism process	22	105	0.0408566	0.515766	Solyc01g096860.2.1;Solyc02g064960.3.1;Solyc02g092050.3.1;Solyc02g092370.1.1;Solyc02g092770.3.1;Solyc02g093150.3.1;Solyc03g117720.3.1;Solyc03g123430.3.1;Solyc04g077490.3.1;Solyc04g077860.3.1;Solyc05g051380.3.1;Solyc06g068570.3.1;Solyc07g018290.3.1;Solyc07g062980.3.1;Solyc08g066610.3.1;Solyc08g079100.3.1;Solyc08g079710.3.1;Solyc09g011110.1.1;Solyc10g078760.2.1;Solyc10g078770.2.1;Solyc11g010710.2.1;…
GO:0006072	glycerol-3-phosphate metabolic process	3	6	0.0420387	0.515766	Solyc02g067930.3.1;Solyc03g117490.3.1;Solyc04g016330.3.1
GO:0007050	cell cycle arrest	3	6	0.0420387	0.515766	Solyc02g090680.3.1;Solyc03g044480.3.1;Solyc09g061280.3.1
GO:0098661	inorganic anion transmembrane transport	3	6	0.0420387	0.515766	Solyc03g117810.3.1;Solyc03g120250.3.1;Solyc06g068600.3.1
GO:0006020	inositol metabolic process	4	10	0.0431895	0.521589	Solyc04g050860.2.1;Solyc04g054740.3.1;Solyc05g051850.3.1;Solyc12g008650.2.1
GO:0002376	immune system process	6	19	0.0443419	0.521589	Solyc00g212260.2.1;Solyc01g100940.2.1;Solyc04g007140.1.1;Solyc05g050280.3.1;Solyc10g009620.2.1;Solyc10g011660.3.1
GO:0006955	immune response	6	19	0.0443419	0.521589	Solyc00g212260.2.1;Solyc01g100940.2.1;Solyc04g007140.1.1;Solyc05g050280.3.1;Solyc10g009620.2.1;Solyc10g011660.3.1
GO:0045087	innate immune response	6	19	0.0443419	0.521589	Solyc00g212260.2.1;Solyc01g100940.2.1;Solyc04g007140.1.1;Solyc05g050280.3.1;Solyc10g009620.2.1;Solyc10g011660.3.1
GO:0016049	cell growth	8	29	0.0466093	0.542666	Solyc01g103860.3.1;Solyc01g103866.1.1;Solyc02g065770.3.1;Solyc02g089050.3.1;Solyc03g070440.3.1;Solyc03g114880.2.1;Solyc03g114890.3.1;Solyc10g006450.3.1
GO:0030243	cellulose metabolic process	11	45	0.0494509	0.569935	Solyc02g072240.3.1;Solyc03g019750.3.1;Solyc03g114860.3.1;Solyc04g071650.3.1;Solyc07g005840.2.1;Solyc07g043390.3.1;Solyc08g082670.3.1;Solyc09g075550.3.1;Solyc11g008720.2.1;Solyc12g014430.2.1;Solyc12g015770.2.1
GO:0009074	aromatic amino acid family catabolic process	5	15	0.0522635	0.590423	Solyc00g282510.2.1;Solyc01g107695.1.1;Solyc05g056170.3.1;Solyc10g011920.2.1;Solyc10g086180.2.1
GO:0046165	alcohol biosynthetic process	5	15	0.0522635	0.590423	Solyc04g050860.2.1;Solyc04g054740.3.1;Solyc05g051850.3.1;Solyc06g068950.3.1;Solyc12g040790.2.1
GO:0006166	purine ribonucleoside salvage	2	3	0.0558058	0.612899	Solyc09g007940.3.1;Solyc10g086190.2.1
GO:0050826	response to freezing	2	3	0.0558058	0.612899	Solyc03g096030.3.1;Solyc06g051350.3.1
GO:0040007	growth	8	30	0.0558646	0.612899	Solyc01g103860.3.1;Solyc01g103866.1.1;Solyc02g065770.3.1;Solyc02g089050.3.1;Solyc03g070440.3.1;Solyc03g114880.2.1;Solyc03g114890.3.1;Solyc10g006450.3.1
GO:0006563	L-serine metabolic process	7	25	0.0566871	0.616	Solyc01g097930.3.1;Solyc01g097950.3.1;Solyc03g123830.3.1;Solyc05g053810.3.1;Solyc07g065340.1.1;Solyc10g049890.2.1;Solyc12g098490.2.1
GO:0010817	regulation of hormone levels	4	11	0.0603613	0.6457	Solyc04g080820.2.1;Solyc10g017990.2.1;Solyc10g079870.2.1;Solyc12g008900.2.1
GO:0042545	cell wall modification	18	86	0.0606242	0.6457	Solyc00g170510.2.1;Solyc01g091050.3.1;Solyc03g078090.3.1;Solyc03g083360.3.1;Solyc03g123620.4.1;Solyc03g123630.3.1;Solyc05g047590.3.1;Solyc06g009190.3.1;Solyc06g034360.2.1;Solyc06g051960.3.1;Solyc07g017600.3.1;Solyc07g043240.3.1;Solyc07g064170.3.1;Solyc09g091730.3.1;Solyc10g049370.2.1;Solyc10g049450.2.1;Solyc11g005770.2.1;Solyc12g098340.2.1
GO:0008610	lipid biosynthetic process	39	213	0.0619546	0.6457	Solyc01g067730.3.1;Solyc01g088400.3.1;Solyc01g094070.3.1;Solyc01g095930.3.1;Solyc01g105060.3.1;Solyc02g070790.3.1;Solyc02g086770.3.1;Solyc02g092770.3.1;Solyc03g005320.3.1;Solyc03g007960.3.1;Solyc03g097390.3.1;Solyc03g117800.3.1;Solyc04g050860.2.1;Solyc04g054740.3.1;Solyc04g077860.3.1;Solyc04g080450.1.1;Solyc05g009270.3.1;Solyc05g014560.3.1;Solyc05g051850.3.1;Solyc06g036260.3.1;Solyc06g053900.3.1;…
GO:0042743	hydrogen peroxide metabolic process	21	104	0.0631172	0.6457	Solyc01g058520.3.1;Solyc01g104860.3.1;Solyc01g105070.3.1;Solyc01g108320.3.1;Solyc02g083490.3.1;Solyc02g084800.3.1;Solyc03g044100.3.1;Solyc04g064690.3.1;Solyc04g071890.3.1;Solyc04g071900.3.1;Solyc04g076770.3.1;Solyc05g010330.3.1;Solyc05g052280.3.1;Solyc06g050440.3.1;Solyc06g082420.3.1;Solyc07g052510.4.1;Solyc07g052550.2.1;Solyc08g069040.3.1;Solyc10g078890.2.1;Solyc11g010120.2.1;Solyc11g018777.1.1
GO:0042744	hydrogen peroxide catabolic process	21	104	0.0631172	0.6457	Solyc01g058520.3.1;Solyc01g104860.3.1;Solyc01g105070.3.1;Solyc01g108320.3.1;Solyc02g083490.3.1;Solyc02g084800.3.1;Solyc03g044100.3.1;Solyc04g064690.3.1;Solyc04g071890.3.1;Solyc04g071900.3.1;Solyc04g076770.3.1;Solyc05g010330.3.1;Solyc05g052280.3.1;Solyc06g050440.3.1;Solyc06g082420.3.1;Solyc07g052510.4.1;Solyc07g052550.2.1;Solyc08g069040.3.1;Solyc10g078890.2.1;Solyc11g010120.2.1;Solyc11g018777.1.1
GO:0006787	porphyrin-containing compound catabolic process	3	7	0.0658582	0.6457	Solyc09g065620.3.1;Solyc09g082600.2.1;Solyc12g005300.2.1
GO:0033015	tetrapyrrole catabolic process	3	7	0.0658582	0.6457	Solyc09g065620.3.1;Solyc09g082600.2.1;Solyc12g005300.2.1
GO:0051187	cofactor catabolic process	3	7	0.0658582	0.6457	Solyc09g065620.3.1;Solyc09g082600.2.1;Solyc12g005300.2.1
GO:0006558	L-phenylalanine metabolic process	5	16	0.0673429	0.6457	Solyc00g282510.2.1;Solyc02g080620.3.1;Solyc05g056170.3.1;Solyc10g011920.2.1;Solyc10g086180.2.1
GO:0008272	sulfate transport	5	16	0.0673429	0.6457	Solyc03g120250.3.1;Solyc04g072740.3.1;Solyc04g072760.3.1;Solyc06g084140.3.1;Solyc12g056920.2.1
GO:0046839	phospholipid dephosphorylation	5	16	0.0673429	0.6457	Solyc00g009110.3.1;Solyc03g098030.3.1;Solyc08g014580.3.1;Solyc09g005670.2.1;Solyc09g082370.3.1
GO:0046856	phosphatidylinositol dephosphorylation	5	16	0.0673429	0.6457	Solyc00g009110.3.1;Solyc03g098030.3.1;Solyc08g014580.3.1;Solyc09g005670.2.1;Solyc09g082370.3.1
GO:0072348	sulfur compound transport	5	16	0.0673429	0.6457	Solyc03g120250.3.1;Solyc04g072740.3.1;Solyc04g072760.3.1;Solyc06g084140.3.1;Solyc12g056920.2.1
GO:1902221	erythrose 4-phosphate/phosphoenolpyruvate family amino acid metabolic process	5	16	0.0673429	0.6457	Solyc00g282510.2.1;Solyc02g080620.3.1;Solyc05g056170.3.1;Solyc10g011920.2.1;Solyc10g086180.2.1
GO:0009628	response to abiotic stimulus	12	53	0.0689488	0.655588	Solyc01g098190.3.1;Solyc02g062390.3.1;Solyc02g084840.3.1;Solyc02g084850.3.1;Solyc03g096030.3.1;Solyc04g082200.2.1;Solyc05g053410.3.1;Solyc05g055160.3.1;Solyc06g051350.3.1;Solyc07g043130.3.1;Solyc11g071830.2.1;Solyc12g057040.2.1
GO:0009605	response to external stimulus	11	48	0.0739437	0.697271	Solyc00g212260.2.1;Solyc01g097240.3.1;Solyc01g097270.3.1;Solyc01g100940.2.1;Solyc04g007140.1.1;Solyc05g050280.3.1;Solyc05g053410.3.1;Solyc07g043130.3.1;Solyc10g009620.2.1;Solyc10g011660.3.1;Solyc12g099970.2.1
GO:0051704	multi-organism process	21	106	0.0745743	0.697453	Solyc00g212260.2.1;Solyc01g090810.4.1;Solyc01g097240.3.1;Solyc01g097270.3.1;Solyc01g100940.2.1;Solyc02g078750.3.1;Solyc02g079540.2.1;Solyc03g006770.3.1;Solyc03g006780.2.1;Solyc04g007140.1.1;Solyc04g077360.3.1;Solyc05g050280.3.1;Solyc07g049540.2.1;Solyc07g053220.2.1;Solyc07g054170.3.1;Solyc07g055690.1.1;Solyc07g063735.1.1;Solyc07g063780.2.1;Solyc10g006720.3.1;Solyc10g009620.2.1;Solyc10g011660.3.1
GO:0032501	multicellular organismal process	32	173	0.0755207	0.700562	Solyc01g096860.2.1;Solyc02g064960.3.1;Solyc02g078750.3.1;Solyc02g079540.2.1;Solyc02g092050.3.1;Solyc02g092370.1.1;Solyc02g092770.3.1;Solyc02g093150.3.1;Solyc03g006770.3.1;Solyc03g006780.2.1;Solyc03g117720.3.1;Solyc03g123430.3.1;Solyc04g077360.3.1;Solyc04g077490.3.1;Solyc04g077860.3.1;Solyc05g051380.3.1;Solyc06g068570.3.1;Solyc07g018290.3.1;Solyc07g053220.2.1;Solyc07g055690.1.1;Solyc07g062980.3.1;…
GO:1901565	organonitrogen compound catabolic process	15	71	0.0764127	0.70312	Solyc00g282510.2.1;Solyc01g107695.1.1;Solyc02g061770.3.1;Solyc02g078400.3.1;Solyc02g082920.3.1;Solyc02g082930.3.1;Solyc02g082960.3.1;Solyc05g056170.3.1;Solyc08g007040.3.1;Solyc09g065620.3.1;Solyc09g082600.2.1;Solyc10g011920.2.1;Solyc10g086180.2.1;Solyc12g005300.2.1;Solyc12g098500.2.1
GO:0009069	serine family amino acid metabolic process	8	32	0.077657	0.708853	Solyc01g097930.3.1;Solyc01g097950.3.1;Solyc03g123830.3.1;Solyc05g053810.3.1;Solyc07g065340.1.1;Solyc08g007040.3.1;Solyc10g049890.2.1;Solyc12g098490.2.1
GO:0006559	L-phenylalanine catabolic process	4	12	0.0805904	0.724044	Solyc00g282510.2.1;Solyc05g056170.3.1;Solyc10g011920.2.1;Solyc10g086180.2.1
GO:1902222	erythrose 4-phosphate/phosphoenolpyruvate family amino acid catabolic process	4	12	0.0805904	0.724044	Solyc00g282510.2.1;Solyc05g056170.3.1;Solyc10g011920.2.1;Solyc10g086180.2.1
GO:0006508	proteolysis	111	684	0.0837419	0.74648	Solyc01g006660.2.1;Solyc01g010720.3.1;Solyc01g080000.1.1;Solyc01g081350.1.1;Solyc01g081370.3.1;Solyc01g087780.2.1;Solyc01g087920.1.1;Solyc01g091920.2.1;Solyc01g096040.3.1;Solyc01g096450.3.1;Solyc01g096560.2.1;Solyc01g098770.1.1;Solyc01g101240.3.1;Solyc01g104850.3.1;Solyc01g108450.3.1;Solyc01g110110.3.1;Solyc02g021220.1.1;Solyc02g030120.2.1;Solyc02g030130.3.1;Solyc02g032940.3.1;Solyc02g065050.1.1;…
GO:0051273	beta-glucan metabolic process	12	55	0.0868992	0.764731	Solyc02g072240.3.1;Solyc03g019750.3.1;Solyc03g114860.3.1;Solyc04g071650.3.1;Solyc07g005840.2.1;Solyc07g043390.3.1;Solyc07g053980.3.1;Solyc08g082670.3.1;Solyc09g075550.3.1;Solyc11g008720.2.1;Solyc12g014430.2.1;Solyc12g015770.2.1
GO:0030244	cellulose biosynthetic process	10	44	0.0899382	0.764731	Solyc02g072240.3.1;Solyc03g019750.3.1;Solyc03g114860.3.1;Solyc04g071650.3.1;Solyc07g005840.2.1;Solyc07g043390.3.1;Solyc08g082670.3.1;Solyc09g075550.3.1;Solyc12g014430.2.1;Solyc12g015770.2.1
GO:0044255	cellular lipid metabolic process	51	296	0.0907705	0.764731	Solyc00g009110.3.1;Solyc01g067730.3.1;Solyc01g088400.3.1;Solyc01g095930.3.1;Solyc01g096410.3.1;Solyc01g105060.3.1;Solyc02g070790.3.1;Solyc02g079273.1.1;Solyc02g092770.3.1;Solyc03g005320.3.1;Solyc03g007960.3.1;Solyc03g097390.3.1;Solyc03g098030.3.1;Solyc03g117800.3.1;Solyc03g118860.3.1;Solyc04g015470.3.1;Solyc04g050860.2.1;Solyc04g054740.3.1;Solyc04g077860.3.1;Solyc04g080450.1.1;Solyc05g009270.3.1;…
GO:0006869	lipid transport	16	79	0.0936629	0.764731	Solyc01g090350.3.1;Solyc01g090360.3.1;Solyc01g095780.2.1;Solyc01g096930.3.1;Solyc02g086310.1.1;Solyc02g087910.2.1;Solyc03g034330.1.1;Solyc03g119210.1.1;Solyc03g121810.2.1;Solyc04g064920.3.1;Solyc06g005770.1.1;Solyc06g069070.1.1;Solyc07g014730.3.1;Solyc09g018010.3.1;Solyc10g075090.2.1;Solyc10g075130.2.1
GO:0019953	sexual reproduction	3	8	0.0944274	0.764731	Solyc01g090810.4.1;Solyc07g049540.2.1;Solyc07g054170.3.1
GO:0052646	alditol phosphate metabolic process	3	8	0.0944274	0.764731	Solyc02g067930.3.1;Solyc03g117490.3.1;Solyc04g016330.3.1
GO:0044283	small molecule biosynthetic process	47	272	0.0973575	0.764731	Solyc01g067730.3.1;Solyc01g080280.3.1;Solyc01g088400.3.1;Solyc01g097930.3.1;Solyc01g097950.3.1;Solyc01g105060.3.1;Solyc02g070790.3.1;Solyc02g080620.3.1;Solyc03g005320.3.1;Solyc03g007960.3.1;Solyc03g044660.3.1;Solyc03g097390.3.1;Solyc03g117800.3.1;Solyc03g123830.3.1;Solyc04g050860.2.1;Solyc04g054740.3.1;Solyc04g080450.1.1;Solyc05g009270.3.1;Solyc05g014560.3.1;Solyc05g050980.3.1;Solyc05g051250.3.1;…
GO:0009637	response to blue light	2	4	0.101089	0.764731	Solyc07g043130.3.1;Solyc12g057040.2.1
GO:0010558	negative regulation of macromolecule biosynthetic process	2	4	0.101089	0.764731	Solyc02g068580.1.1;Solyc05g008400.3.1
GO:0015976	carbon utilization	2	4	0.101089	0.764731	Solyc02g067750.3.1;Solyc05g005490.3.1
GO:0043174	nucleoside salvage	2	4	0.101089	0.764731	Solyc09g007940.3.1;Solyc10g086190.2.1
GO:0046168	glycerol-3-phosphate catabolic process	2	4	0.101089	0.764731	Solyc02g067930.3.1;Solyc04g016330.3.1
GO:2000113	negative regulation of cellular macromolecule biosynthetic process	2	4	0.101089	0.764731	Solyc02g068580.1.1;Solyc05g008400.3.1
GO:0045491	xylan metabolic process	4	13	0.103698	0.764731	Solyc04g078980.3.1;Solyc04g078990.3.1;Solyc11g005760.2.1;Solyc11g031950.1.1
GO:0045492	xylan biosynthetic process	4	13	0.103698	0.764731	Solyc04g078980.3.1;Solyc04g078990.3.1;Solyc11g005760.2.1;Solyc11g031950.1.1
GO:0070592	cell wall polysaccharide biosynthetic process	4	13	0.103698	0.764731	Solyc04g078980.3.1;Solyc04g078990.3.1;Solyc11g005760.2.1;Solyc11g031950.1.1
GO:0006952	defense response	30	166	0.104715	0.764731	Solyc00g060810.3.1;Solyc00g212260.2.1;Solyc01g097240.3.1;Solyc01g097270.3.1;Solyc01g100940.2.1;Solyc01g102520.3.1;Solyc02g077575.1.1;Solyc04g007140.1.1;Solyc04g007770.3.1;Solyc04g007780.3.1;Solyc04g007790.3.1;Solyc04g050950.3.1;Solyc05g005865.1.1;Solyc05g050280.3.1;Solyc06g061020.3.1;Solyc07g005370.3.1;Solyc07g006380.3.1;Solyc07g007750.3.1;Solyc07g009230.3.1;Solyc07g061740.3.1;Solyc08g007120.3.1;…
GO:0016053	organic acid biosynthetic process	39	223	0.106614	0.764731	Solyc01g067730.3.1;Solyc01g080280.3.1;Solyc01g088400.3.1;Solyc01g097930.3.1;Solyc01g097950.3.1;Solyc01g105060.3.1;Solyc02g070790.3.1;Solyc02g080620.3.1;Solyc03g005320.3.1;Solyc03g007960.3.1;Solyc03g044660.3.1;Solyc03g097390.3.1;Solyc03g117800.3.1;Solyc03g123830.3.1;Solyc04g080450.1.1;Solyc05g009270.3.1;Solyc05g014560.3.1;Solyc05g050980.3.1;Solyc05g051250.3.1;Solyc06g007180.3.1;Solyc06g036260.3.1;…
GO:0046394	carboxylic acid biosynthetic process	39	223	0.106614	0.764731	Solyc01g067730.3.1;Solyc01g080280.3.1;Solyc01g088400.3.1;Solyc01g097930.3.1;Solyc01g097950.3.1;Solyc01g105060.3.1;Solyc02g070790.3.1;Solyc02g080620.3.1;Solyc03g005320.3.1;Solyc03g007960.3.1;Solyc03g044660.3.1;Solyc03g097390.3.1;Solyc03g117800.3.1;Solyc03g123830.3.1;Solyc04g080450.1.1;Solyc05g009270.3.1;Solyc05g014560.3.1;Solyc05g050980.3.1;Solyc05g051250.3.1;Solyc06g007180.3.1;Solyc06g036260.3.1;…
GO:0001101	response to acid chemical	9	40	0.109732	0.764731	Solyc00g212260.2.1;Solyc02g062390.3.1;Solyc02g084840.3.1;Solyc02g084850.3.1;Solyc04g082200.2.1;Solyc05g050280.3.1;Solyc07g061740.3.1;Solyc10g009620.2.1;Solyc10g011660.3.1
GO:1901605	alpha-amino acid metabolic process	30	167	0.110939	0.764731	Solyc00g282510.2.1;Solyc01g005000.3.1;Solyc01g080280.3.1;Solyc01g097930.3.1;Solyc01g097950.3.1;Solyc01g107695.1.1;Solyc02g080620.3.1;Solyc02g086300.3.1;Solyc03g034320.3.1;Solyc03g044660.3.1;Solyc03g098240.3.1;Solyc03g123830.3.1;Solyc04g025530.3.1;Solyc05g051250.3.1;Solyc05g053810.3.1;Solyc05g055730.3.1;Solyc05g056170.3.1;Solyc06g007180.3.1;Solyc06g050630.3.1;Solyc07g062810.3.1;Solyc07g065340.1.1;…
GO:1901606	alpha-amino acid catabolic process	7	29	0.111236	0.764731	Solyc00g282510.2.1;Solyc01g107695.1.1;Solyc05g056170.3.1;Solyc08g007040.3.1;Solyc10g011920.2.1;Solyc10g086180.2.1;Solyc12g098500.2.1
GO:1901136	carbohydrate derivative catabolic process	8	35	0.118601	0.764731	Solyc02g061770.3.1;Solyc02g067930.3.1;Solyc02g082920.3.1;Solyc02g082930.3.1;Solyc02g082960.3.1;Solyc04g016330.3.1;Solyc07g017700.2.1;Solyc12g098500.2.1
GO:0010876	lipid localization	16	82	0.120838	0.764731	Solyc01g090350.3.1;Solyc01g090360.3.1;Solyc01g095780.2.1;Solyc01g096930.3.1;Solyc02g086310.1.1;Solyc02g087910.2.1;Solyc03g034330.1.1;Solyc03g119210.1.1;Solyc03g121810.2.1;Solyc04g064920.3.1;Solyc06g005770.1.1;Solyc06g069070.1.1;Solyc07g014730.3.1;Solyc09g018010.3.1;Solyc10g075090.2.1;Solyc10g075130.2.1
GO:0043648	dicarboxylic acid metabolic process	9	41	0.123662	0.764731	Solyc01g005000.3.1;Solyc01g090710.3.1;Solyc03g044660.3.1;Solyc03g098240.3.1;Solyc04g025530.3.1;Solyc07g062810.3.1;Solyc08g066360.3.1;Solyc11g011920.2.1;Solyc12g008430.2.1
GO:0072593	reactive oxygen species metabolic process	22	119	0.123841	0.764731	Solyc01g058520.3.1;Solyc01g104860.3.1;Solyc01g105070.3.1;Solyc01g108320.3.1;Solyc02g083490.3.1;Solyc02g084800.3.1;Solyc03g044100.3.1;Solyc03g095180.3.1;Solyc04g064690.3.1;Solyc04g071890.3.1;Solyc04g071900.3.1;Solyc04g076770.3.1;Solyc05g010330.3.1;Solyc05g052280.3.1;Solyc06g050440.3.1;Solyc06g082420.3.1;Solyc07g052510.4.1;Solyc07g052550.2.1;Solyc08g069040.3.1;Solyc10g078890.2.1;Solyc11g010120.2.1;…
GO:0009070	serine family amino acid biosynthetic process	5	19	0.125129	0.764731	Solyc01g097930.3.1;Solyc01g097950.3.1;Solyc03g123830.3.1;Solyc07g065340.1.1;Solyc10g049890.2.1
GO:0009653	anatomical structure morphogenesis	5	19	0.125129	0.764731	Solyc01g109580.3.1;Solyc02g089050.3.1;Solyc02g092770.3.1;Solyc04g077860.3.1;Solyc08g081170.3.1
GO:0000902	cell morphogenesis	3	9	0.127061	0.764731	Solyc01g109580.3.1;Solyc02g089050.3.1;Solyc08g081170.3.1
GO:0006817	phosphate ion transport	3	9	0.127061	0.764731	Solyc03g117810.3.1;Solyc05g013510.3.1;Solyc06g068600.3.1
GO:0008283	cell proliferation	3	9	0.127061	0.764731	Solyc02g092110.3.1;Solyc06g074540.3.1;Solyc11g066880.2.1
GO:0098656	anion transmembrane transport	7	30	0.128088	0.764731	Solyc01g034080.1.1;Solyc02g070280.3.1;Solyc03g117810.3.1;Solyc03g120250.3.1;Solyc04g049340.3.1;Solyc06g068600.3.1;Solyc11g006710.2.1
GO:0002218	activation of innate immune response	4	14	0.129435	0.764731	Solyc00g212260.2.1;Solyc05g050280.3.1;Solyc10g009620.2.1;Solyc10g011660.3.1
GO:0002252	immune effector process	4	14	0.129435	0.764731	Solyc00g212260.2.1;Solyc05g050280.3.1;Solyc10g009620.2.1;Solyc10g011660.3.1
GO:0002253	activation of immune response	4	14	0.129435	0.764731	Solyc00g212260.2.1;Solyc05g050280.3.1;Solyc10g009620.2.1;Solyc10g011660.3.1
GO:0002684	positive regulation of immune system process	4	14	0.129435	0.764731	Solyc00g212260.2.1;Solyc05g050280.3.1;Solyc10g009620.2.1;Solyc10g011660.3.1
GO:0006541	glutamine metabolic process	4	14	0.129435	0.764731	Solyc01g080280.3.1;Solyc02g086300.3.1;Solyc03g034320.3.1;Solyc05g051250.3.1
GO:0006816	calcium ion transport	4	14	0.129435	0.764731	Solyc03g123790.3.1;Solyc04g077870.3.1;Solyc06g006110.3.1;Solyc09g082870.2.1
GO:0009415	response to water	4	14	0.129435	0.764731	Solyc02g062390.3.1;Solyc02g084840.3.1;Solyc02g084850.3.1;Solyc04g082200.2.1
GO:0009682	induced systemic resistance	4	14	0.129435	0.764731	Solyc00g212260.2.1;Solyc05g050280.3.1;Solyc10g009620.2.1;Solyc10g011660.3.1
GO:0009694	jasmonic acid metabolic process	4	14	0.129435	0.764731	Solyc00g212260.2.1;Solyc05g050280.3.1;Solyc10g009620.2.1;Solyc10g011660.3.1
GO:0009753	response to jasmonic acid	4	14	0.129435	0.764731	Solyc00g212260.2.1;Solyc05g050280.3.1;Solyc10g009620.2.1;Solyc10g011660.3.1
GO:0009864	induced systemic resistance, jasmonic acid mediated signaling pathway	4	14	0.129435	0.764731	Solyc00g212260.2.1;Solyc05g050280.3.1;Solyc10g009620.2.1;Solyc10g011660.3.1
GO:0009867	jasmonic acid mediated signaling pathway	4	14	0.129435	0.764731	Solyc00g212260.2.1;Solyc05g050280.3.1;Solyc10g009620.2.1;Solyc10g011660.3.1
GO:0031349	positive regulation of defense response	4	14	0.129435	0.764731	Solyc00g212260.2.1;Solyc05g050280.3.1;Solyc10g009620.2.1;Solyc10g011660.3.1
GO:0032886	regulation of microtubule-based process	4	14	0.129435	0.764731	Solyc06g035440.3.1;Solyc08g079710.3.1;Solyc10g008210.3.1;Solyc12g005480.2.1
GO:0045089	positive regulation of innate immune response	4	14	0.129435	0.764731	Solyc00g212260.2.1;Solyc05g050280.3.1;Solyc10g009620.2.1;Solyc10g011660.3.1
GO:0050778	positive regulation of immune response	4	14	0.129435	0.764731	Solyc00g212260.2.1;Solyc05g050280.3.1;Solyc10g009620.2.1;Solyc10g011660.3.1
GO:0071395	cellular response to jasmonic acid stimulus	4	14	0.129435	0.764731	Solyc00g212260.2.1;Solyc05g050280.3.1;Solyc10g009620.2.1;Solyc10g011660.3.1
GO:0048583	regulation of response to stimulus	12	59	0.130707	0.764731	Solyc00g212260.2.1;Solyc01g100940.2.1;Solyc04g007140.1.1;Solyc05g050280.3.1;Solyc06g061020.3.1;Solyc07g061740.3.1;Solyc08g007120.3.1;Solyc08g077460.3.1;Solyc09g089610.3.1;Solyc10g009620.2.1;Solyc10g011660.3.1;Solyc11g006180.2.1
GO:0051274	beta-glucan biosynthetic process	11	54	0.142579	0.764731	Solyc02g072240.3.1;Solyc03g019750.3.1;Solyc03g114860.3.1;Solyc04g071650.3.1;Solyc07g005840.2.1;Solyc07g043390.3.1;Solyc07g053980.3.1;Solyc08g082670.3.1;Solyc09g075550.3.1;Solyc12g014430.2.1;Solyc12g015770.2.1
GO:0000255	allantoin metabolic process	1	1	0.143447	0.764731	Solyc02g078400.3.1
GO:0000256	allantoin catabolic process	1	1	0.143447	0.764731	Solyc02g078400.3.1
GO:0003002	regionalization	1	1	0.143447	0.764731	Solyc02g092370.1.1
GO:0006342	chromatin silencing	1	1	0.143447	0.764731	Solyc02g068580.1.1
GO:0006348	chromatin silencing at telomere	1	1	0.143447	0.764731	Solyc02g068580.1.1
GO:0007389	pattern specification process	1	1	0.143447	0.764731	Solyc02g092370.1.1
GO:0008356	asymmetric cell division	1	1	0.143447	0.764731	Solyc02g092370.1.1
GO:0009166	nucleotide catabolic process	1	1	0.143447	0.764731	Solyc07g017700.2.1
GO:0009264	deoxyribonucleotide catabolic process	1	1	0.143447	0.764731	Solyc07g017700.2.1
GO:0009638	phototropism	1	1	0.143447	0.764731	Solyc07g043130.3.1
GO:0009888	tissue development	1	1	0.143447	0.764731	Solyc08g066610.3.1
GO:0009956	radial pattern formation	1	1	0.143447	0.764731	Solyc02g092370.1.1
GO:0010374	stomatal complex development	1	1	0.143447	0.764731	Solyc08g066610.3.1
GO:0016480	negative regulation of transcription from RNA polymerase III promoter	1	1	0.143447	0.764731	Solyc05g008400.3.1
GO:0019276	UDP-N-acetylgalactosamine metabolic process	1	1	0.143447	0.764731	Solyc07g062550.3.1
GO:0019277	UDP-N-acetylgalactosamine biosynthetic process	1	1	0.143447	0.764731	Solyc07g062550.3.1
GO:0030245	cellulose catabolic process	1	1	0.143447	0.764731	Solyc11g008720.2.1
GO:0031122	cytoplasmic microtubule organization	1	1	0.143447	0.764731	Solyc03g111380.3.1
GO:0045814	negative regulation of gene expression, epigenetic	1	1	0.143447	0.764731	Solyc02g068580.1.1
GO:0046349	amino sugar biosynthetic process	1	1	0.143447	0.764731	Solyc07g062550.3.1
GO:0046655	folic acid metabolic process	1	1	0.143447	0.764731	Solyc07g062810.3.1
GO:0046656	folic acid biosynthetic process	1	1	0.143447	0.764731	Solyc07g062810.3.1
GO:0048582	positive regulation of post-embryonic development	1	1	0.143447	0.764731	Solyc08g066610.3.1
GO:0051094	positive regulation of developmental process	1	1	0.143447	0.764731	Solyc08g066610.3.1
GO:0051240	positive regulation of multicellular organismal process	1	1	0.143447	0.764731	Solyc08g066610.3.1
GO:0051275	beta-glucan catabolic process	1	1	0.143447	0.764731	Solyc11g008720.2.1
GO:0090558	plant epidermis development	1	1	0.143447	0.764731	Solyc08g066610.3.1
GO:2000038	regulation of stomatal complex development	1	1	0.143447	0.764731	Solyc08g066610.3.1
GO:2000123	positive regulation of stomatal complex development	1	1	0.143447	0.764731	Solyc08g066610.3.1
GO:0006468	protein phosphorylation	195	1270	0.148694	0.764731	Solyc00g110870.3.1;Solyc01g009300.3.1;Solyc01g014690.2.1;Solyc01g067510.3.1;Solyc01g068270.3.1;Solyc01g068360.3.1;Solyc01g079750.3.1;Solyc01g080770.3.1;Solyc01g087990.3.1;Solyc01g089850.3.1;Solyc01g091230.3.1;Solyc01g096940.3.1;Solyc01g098740.3.1;Solyc01g103240.3.1;Solyc01g105800.3.1;Solyc01g107650.3.1;Solyc01g108000.3.1;Solyc01g108400.3.1;Solyc01g109590.3.1;Solyc01g111570.3.1;Solyc02g064980.1.1;…
GO:0044712	single-organism catabolic process	43	256	0.149108	0.764731	Solyc00g282510.2.1;Solyc01g058520.3.1;Solyc01g104860.3.1;Solyc01g105070.3.1;Solyc01g107695.1.1;Solyc01g108320.3.1;Solyc02g083490.3.1;Solyc02g084800.3.1;Solyc02g085120.3.1;Solyc03g044100.3.1;Solyc03g114500.3.1;Solyc03g121070.3.1;Solyc04g064690.3.1;Solyc04g071890.3.1;Solyc04g071900.3.1;Solyc04g072800.3.1;Solyc04g076770.3.1;Solyc05g010330.3.1;Solyc05g052280.3.1;Solyc05g052390.3.1;Solyc05g056170.3.1;…
GO:0006355	regulation of transcription, DNA-templated	167	1082	0.152496	0.764731	Solyc00g318130.2.1;Solyc01g008977.1.1;Solyc01g009510.2.1;Solyc01g009860.3.1;Solyc01g060490.3.1;Solyc01g065980.3.1;Solyc01g073910.3.1;Solyc01g087990.3.1;Solyc01g090310.2.1;Solyc01g090340.2.1;Solyc01g090560.3.1;Solyc01g090760.3.1;Solyc01g096070.3.1;Solyc01g096320.3.1;Solyc01g096860.2.1;Solyc01g097290.3.1;Solyc01g100510.3.1;Solyc01g104900.3.1;Solyc01g105800.3.1;Solyc01g108240.3.1;Solyc01g111280.2.1;…
GO:1903506	regulation of nucleic acid-templated transcription	167	1082	0.152496	0.764731	Solyc00g318130.2.1;Solyc01g008977.1.1;Solyc01g009510.2.1;Solyc01g009860.3.1;Solyc01g060490.3.1;Solyc01g065980.3.1;Solyc01g073910.3.1;Solyc01g087990.3.1;Solyc01g090310.2.1;Solyc01g090340.2.1;Solyc01g090560.3.1;Solyc01g090760.3.1;Solyc01g096070.3.1;Solyc01g096320.3.1;Solyc01g096860.2.1;Solyc01g097290.3.1;Solyc01g100510.3.1;Solyc01g104900.3.1;Solyc01g105800.3.1;Solyc01g108240.3.1;Solyc01g111280.2.1;…
GO:2001141	regulation of RNA biosynthetic process	167	1082	0.152496	0.764731	Solyc00g318130.2.1;Solyc01g008977.1.1;Solyc01g009510.2.1;Solyc01g009860.3.1;Solyc01g060490.3.1;Solyc01g065980.3.1;Solyc01g073910.3.1;Solyc01g087990.3.1;Solyc01g090310.2.1;Solyc01g090340.2.1;Solyc01g090560.3.1;Solyc01g090760.3.1;Solyc01g096070.3.1;Solyc01g096320.3.1;Solyc01g096860.2.1;Solyc01g097290.3.1;Solyc01g100510.3.1;Solyc01g104900.3.1;Solyc01g105800.3.1;Solyc01g108240.3.1;Solyc01g111280.2.1;…
GO:0006023	aminoglycan biosynthetic process	2	5	0.152812	0.764731	Solyc03g007970.2.1;Solyc03g118860.3.1
GO:0006024	glycosaminoglycan biosynthetic process	2	5	0.152812	0.764731	Solyc03g007970.2.1;Solyc03g118860.3.1
GO:0006353	DNA-templated transcription, termination	2	5	0.152812	0.764731	Solyc04g016290.3.1;Solyc08g074740.3.1
GO:0006556	S-adenosylmethionine biosynthetic process	2	5	0.152812	0.764731	Solyc01g101060.3.1;Solyc09g008280.2.1
GO:0006564	L-serine biosynthetic process	2	5	0.152812	0.764731	Solyc03g123830.3.1;Solyc10g049890.2.1
GO:0009409	response to cold	2	5	0.152812	0.764731	Solyc03g096030.3.1;Solyc06g051350.3.1
GO:0009790	embryo development	2	5	0.152812	0.764731	Solyc10g078760.2.1;Solyc10g078770.2.1
GO:0009890	negative regulation of biosynthetic process	2	5	0.152812	0.764731	Solyc02g068580.1.1;Solyc05g008400.3.1
GO:0022603	regulation of anatomical structure morphogenesis	2	5	0.152812	0.764731	Solyc02g089050.3.1;Solyc08g081170.3.1
GO:0022604	regulation of cell morphogenesis	2	5	0.152812	0.764731	Solyc02g089050.3.1;Solyc08g081170.3.1
GO:0030203	glycosaminoglycan metabolic process	2	5	0.152812	0.764731	Solyc03g007970.2.1;Solyc03g118860.3.1
GO:0030259	lipid glycosylation	2	5	0.152812	0.764731	Solyc03g118860.3.1;Solyc09g061860.3.1
GO:0031327	negative regulation of cellular biosynthetic process	2	5	0.152812	0.764731	Solyc02g068580.1.1;Solyc05g008400.3.1
GO:0045934	negative regulation of nucleobase-containing compound metabolic process	2	5	0.152812	0.764731	Solyc02g068580.1.1;Solyc05g008400.3.1
GO:0046500	S-adenosylmethionine metabolic process	2	5	0.152812	0.764731	Solyc01g101060.3.1;Solyc09g008280.2.1
GO:0009308	amine metabolic process	12	61	0.156457	0.776372	Solyc01g107695.1.1;Solyc04g080820.2.1;Solyc04g082030.1.1;Solyc06g054460.1.1;Solyc06g068950.3.1;Solyc08g079430.3.1;Solyc10g005320.3.1;Solyc10g017990.2.1;Solyc10g079870.2.1;Solyc12g008900.2.1;Solyc12g011170.2.1;Solyc12g040790.2.1
GO:0048856	anatomical structure development	11	55	0.156499	0.776372	Solyc01g109580.3.1;Solyc02g089050.3.1;Solyc02g092370.1.1;Solyc02g092770.3.1;Solyc04g077860.3.1;Solyc07g062980.3.1;Solyc08g066610.3.1;Solyc08g079710.3.1;Solyc08g081170.3.1;Solyc10g078760.2.1;Solyc10g078770.2.1
GO:0051252	regulation of RNA metabolic process	167	1084	0.158814	0.784444	Solyc00g318130.2.1;Solyc01g008977.1.1;Solyc01g009510.2.1;Solyc01g009860.3.1;Solyc01g060490.3.1;Solyc01g065980.3.1;Solyc01g073910.3.1;Solyc01g087990.3.1;Solyc01g090310.2.1;Solyc01g090340.2.1;Solyc01g090560.3.1;Solyc01g090760.3.1;Solyc01g096070.3.1;Solyc01g096320.3.1;Solyc01g096860.2.1;Solyc01g097290.3.1;Solyc01g100510.3.1;Solyc01g104900.3.1;Solyc01g105800.3.1;Solyc01g108240.3.1;Solyc01g111280.2.1;…
GO:0032989	cellular component morphogenesis	3	10	0.163006	0.795858	Solyc01g109580.3.1;Solyc02g089050.3.1;Solyc08g081170.3.1
GO:0046434	organophosphate catabolic process	3	10	0.163006	0.795858	Solyc02g067930.3.1;Solyc04g016330.3.1;Solyc07g017700.2.1
GO:0009063	cellular amino acid catabolic process	7	32	0.16531	0.795858	Solyc00g282510.2.1;Solyc01g107695.1.1;Solyc05g056170.3.1;Solyc08g007040.3.1;Solyc10g011920.2.1;Solyc10g086180.2.1;Solyc12g098500.2.1
GO:0009755	hormone-mediated signaling pathway	7	32	0.16531	0.795858	Solyc00g212260.2.1;Solyc02g063010.3.1;Solyc05g050280.3.1;Solyc09g089610.3.1;Solyc10g009620.2.1;Solyc10g011660.3.1;Solyc11g006180.2.1
GO:0032870	cellular response to hormone stimulus	7	32	0.16531	0.795858	Solyc00g212260.2.1;Solyc02g063010.3.1;Solyc05g050280.3.1;Solyc09g089610.3.1;Solyc10g009620.2.1;Solyc10g011660.3.1;Solyc11g006180.2.1
GO:0071495	cellular response to endogenous stimulus	7	32	0.16531	0.795858	Solyc00g212260.2.1;Solyc02g063010.3.1;Solyc05g050280.3.1;Solyc09g089610.3.1;Solyc10g009620.2.1;Solyc10g011660.3.1;Solyc11g006180.2.1
GO:0044723	single-organism carbohydrate metabolic process	49	299	0.173664	0.832566	Solyc01g005210.3.1;Solyc01g009470.2.1;Solyc01g079790.3.1;Solyc01g100830.2.1;Solyc01g109790.3.1;Solyc02g072240.3.1;Solyc02g087800.3.1;Solyc03g019750.3.1;Solyc03g083960.3.1;Solyc03g111140.3.1;Solyc03g114500.3.1;Solyc03g114860.3.1;Solyc03g118860.3.1;Solyc03g121070.3.1;Solyc04g050860.2.1;Solyc04g054740.3.1;Solyc04g071650.3.1;Solyc04g072800.3.1;Solyc04g078980.3.1;Solyc04g078990.3.1;Solyc04g082630.3.1;…
GO:0000226	microtubule cytoskeleton organization	8	39	0.18752	0.879833	Solyc02g080400.2.1;Solyc03g007130.3.1;Solyc03g111380.3.1;Solyc04g008290.3.1;Solyc06g035440.3.1;Solyc08g005940.1.1;Solyc10g008210.3.1;Solyc12g005480.2.1
GO:0009064	glutamine family amino acid metabolic process	8	39	0.18752	0.879833	Solyc01g005000.3.1;Solyc01g080280.3.1;Solyc02g086300.3.1;Solyc03g034320.3.1;Solyc03g098240.3.1;Solyc04g025530.3.1;Solyc05g051250.3.1;Solyc11g011920.2.1
GO:0009266	response to temperature stimulus	4	16	0.187549	0.879833	Solyc03g096030.3.1;Solyc05g055160.3.1;Solyc06g051350.3.1;Solyc11g071830.2.1
GO:0010556	regulation of macromolecule biosynthetic process	167	1095	0.196416	0.879833	Solyc00g318130.2.1;Solyc01g008977.1.1;Solyc01g009510.2.1;Solyc01g009860.3.1;Solyc01g060490.3.1;Solyc01g065980.3.1;Solyc01g073910.3.1;Solyc01g087990.3.1;Solyc01g090310.2.1;Solyc01g090340.2.1;Solyc01g090560.3.1;Solyc01g090760.3.1;Solyc01g096070.3.1;Solyc01g096320.3.1;Solyc01g096860.2.1;Solyc01g097290.3.1;Solyc01g100510.3.1;Solyc01g104900.3.1;Solyc01g105800.3.1;Solyc01g108240.3.1;Solyc01g111280.2.1;…
GO:0019219	regulation of nucleobase-containing compound metabolic process	167	1095	0.196416	0.879833	Solyc00g318130.2.1;Solyc01g008977.1.1;Solyc01g009510.2.1;Solyc01g009860.3.1;Solyc01g060490.3.1;Solyc01g065980.3.1;Solyc01g073910.3.1;Solyc01g087990.3.1;Solyc01g090310.2.1;Solyc01g090340.2.1;Solyc01g090560.3.1;Solyc01g090760.3.1;Solyc01g096070.3.1;Solyc01g096320.3.1;Solyc01g096860.2.1;Solyc01g097290.3.1;Solyc01g100510.3.1;Solyc01g104900.3.1;Solyc01g105800.3.1;Solyc01g108240.3.1;Solyc01g111280.2.1;…
GO:2000112	regulation of cellular macromolecule biosynthetic process	167	1095	0.196416	0.879833	Solyc00g318130.2.1;Solyc01g008977.1.1;Solyc01g009510.2.1;Solyc01g009860.3.1;Solyc01g060490.3.1;Solyc01g065980.3.1;Solyc01g073910.3.1;Solyc01g087990.3.1;Solyc01g090310.2.1;Solyc01g090340.2.1;Solyc01g090560.3.1;Solyc01g090760.3.1;Solyc01g096070.3.1;Solyc01g096320.3.1;Solyc01g096860.2.1;Solyc01g097290.3.1;Solyc01g100510.3.1;Solyc01g104900.3.1;Solyc01g105800.3.1;Solyc01g108240.3.1;Solyc01g111280.2.1;…
GO:0019752	carboxylic acid metabolic process	89	569	0.198601	0.879833	Solyc00g212260.2.1;Solyc00g282510.2.1;Solyc01g005000.3.1;Solyc01g005560.3.1;Solyc01g067730.3.1;Solyc01g080280.3.1;Solyc01g088400.3.1;Solyc01g090710.3.1;Solyc01g097930.3.1;Solyc01g097950.3.1;Solyc01g105060.3.1;Solyc01g107695.1.1;Solyc02g070790.3.1;Solyc02g080620.3.1;Solyc02g086300.3.1;Solyc03g005320.3.1;Solyc03g007960.3.1;Solyc03g034320.3.1;Solyc03g043880.3.1;Solyc03g044660.3.1;Solyc03g097390.3.1;…
GO:1901617	organic hydroxy compound biosynthetic process	5	22	0.199055	0.879833	Solyc04g050860.2.1;Solyc04g054740.3.1;Solyc05g051850.3.1;Solyc06g068950.3.1;Solyc12g040790.2.1
GO:0009889	regulation of biosynthetic process	167	1096	0.20007	0.879833	Solyc00g318130.2.1;Solyc01g008977.1.1;Solyc01g009510.2.1;Solyc01g009860.3.1;Solyc01g060490.3.1;Solyc01g065980.3.1;Solyc01g073910.3.1;Solyc01g087990.3.1;Solyc01g090310.2.1;Solyc01g090340.2.1;Solyc01g090560.3.1;Solyc01g090760.3.1;Solyc01g096070.3.1;Solyc01g096320.3.1;Solyc01g096860.2.1;Solyc01g097290.3.1;Solyc01g100510.3.1;Solyc01g104900.3.1;Solyc01g105800.3.1;Solyc01g108240.3.1;Solyc01g111280.2.1;…
GO:0031326	regulation of cellular biosynthetic process	167	1096	0.20007	0.879833	Solyc00g318130.2.1;Solyc01g008977.1.1;Solyc01g009510.2.1;Solyc01g009860.3.1;Solyc01g060490.3.1;Solyc01g065980.3.1;Solyc01g073910.3.1;Solyc01g087990.3.1;Solyc01g090310.2.1;Solyc01g090340.2.1;Solyc01g090560.3.1;Solyc01g090760.3.1;Solyc01g096070.3.1;Solyc01g096320.3.1;Solyc01g096860.2.1;Solyc01g097290.3.1;Solyc01g100510.3.1;Solyc01g104900.3.1;Solyc01g105800.3.1;Solyc01g108240.3.1;Solyc01g111280.2.1;…
GO:0007052	mitotic spindle organization	3	11	0.201498	0.879833	Solyc06g035440.3.1;Solyc10g008210.3.1;Solyc12g005480.2.1
GO:0032147	activation of protein kinase activity	3	11	0.201498	0.879833	Solyc06g035440.3.1;Solyc10g008210.3.1;Solyc12g005480.2.1
GO:0048869	cellular developmental process	3	11	0.201498	0.879833	Solyc01g109580.3.1;Solyc02g089050.3.1;Solyc08g081170.3.1
GO:0060236	regulation of mitotic spindle organization	3	11	0.201498	0.879833	Solyc06g035440.3.1;Solyc10g008210.3.1;Solyc12g005480.2.1
GO:0070507	regulation of microtubule cytoskeleton organization	3	11	0.201498	0.879833	Solyc06g035440.3.1;Solyc10g008210.3.1;Solyc12g005480.2.1
GO:0090224	regulation of spindle organization	3	11	0.201498	0.879833	Solyc06g035440.3.1;Solyc10g008210.3.1;Solyc12g005480.2.1
GO:0006022	aminoglycan metabolic process	6	28	0.204508	0.879833	Solyc02g061770.3.1;Solyc02g082920.3.1;Solyc02g082930.3.1;Solyc02g082960.3.1;Solyc03g007970.2.1;Solyc03g118860.3.1
GO:0045017	glycerolipid biosynthetic process	7	34	0.206699	0.879833	Solyc01g095930.3.1;Solyc06g068950.3.1;Solyc07g053890.3.1;Solyc09g059583.1.1;Solyc10g009430.3.1;Solyc12g010590.2.1;Solyc12g040790.2.1
GO:0009968	negative regulation of signal transduction	2	6	0.208199	0.879833	Solyc09g089610.3.1;Solyc11g006180.2.1
GO:0010104	regulation of ethylene-activated signaling pathway	2	6	0.208199	0.879833	Solyc09g089610.3.1;Solyc11g006180.2.1
GO:0010105	negative regulation of ethylene-activated signaling pathway	2	6	0.208199	0.879833	Solyc09g089610.3.1;Solyc11g006180.2.1
GO:0010648	negative regulation of cell communication	2	6	0.208199	0.879833	Solyc09g089610.3.1;Solyc11g006180.2.1
GO:0023057	negative regulation of signaling	2	6	0.208199	0.879833	Solyc09g089610.3.1;Solyc11g006180.2.1
GO:0048585	negative regulation of response to stimulus	2	6	0.208199	0.879833	Solyc09g089610.3.1;Solyc11g006180.2.1
GO:0051172	negative regulation of nitrogen compound metabolic process	2	6	0.208199	0.879833	Solyc02g068580.1.1;Solyc05g008400.3.1
GO:0070297	regulation of phosphorelay signal transduction system	2	6	0.208199	0.879833	Solyc09g089610.3.1;Solyc11g006180.2.1
GO:0070298	negative regulation of phosphorelay signal transduction system	2	6	0.208199	0.879833	Solyc09g089610.3.1;Solyc11g006180.2.1
GO:1901334	lactone metabolic process	2	6	0.208199	0.879833	Solyc02g092770.3.1;Solyc04g077860.3.1
GO:1901336	lactone biosynthetic process	2	6	0.208199	0.879833	Solyc02g092770.3.1;Solyc04g077860.3.1
GO:1901600	strigolactone metabolic process	2	6	0.208199	0.879833	Solyc02g092770.3.1;Solyc04g077860.3.1
GO:1901601	strigolactone biosynthetic process	2	6	0.208199	0.879833	Solyc02g092770.3.1;Solyc04g077860.3.1
GO:1902532	negative regulation of intracellular signal transduction	2	6	0.208199	0.879833	Solyc09g089610.3.1;Solyc11g006180.2.1
GO:0006091	generation of precursor metabolites and energy	40	246	0.216944	0.913406	Solyc00g019730.2.1;Solyc01g079790.3.1;Solyc01g103920.3.1;Solyc01g105030.3.1;Solyc01g105050.3.1;Solyc01g109790.3.1;Solyc02g070940.1.1;Solyc02g070950.1.1;Solyc02g070970.1.1;Solyc02g070980.1.1;Solyc02g070990.1.1;Solyc02g071000.1.1;Solyc02g071010.1.1;Solyc03g005760.1.1;Solyc03g005770.3.1;Solyc03g005780.3.1;Solyc03g005790.2.1;Solyc03g114500.3.1;Solyc03g115900.3.1;Solyc03g121070.3.1;Solyc04g072800.3.1;…
GO:0071229	cellular response to acid chemical	5	23	0.226433	0.949143	Solyc00g212260.2.1;Solyc05g050280.3.1;Solyc07g061740.3.1;Solyc10g009620.2.1;Solyc10g011660.3.1
GO:0071310	cellular response to organic substance	8	41	0.227162	0.949143	Solyc00g212260.2.1;Solyc02g063010.3.1;Solyc05g050280.3.1;Solyc07g061740.3.1;Solyc09g089610.3.1;Solyc10g009620.2.1;Solyc10g011660.3.1;Solyc11g006180.2.1
GO:0080090	regulation of primary metabolic process	174	1151	0.227927	0.949143	Solyc00g318130.2.1;Solyc01g008977.1.1;Solyc01g009510.2.1;Solyc01g009860.3.1;Solyc01g060490.3.1;Solyc01g065980.3.1;Solyc01g073910.3.1;Solyc01g087990.3.1;Solyc01g089850.3.1;Solyc01g090310.2.1;Solyc01g090340.2.1;Solyc01g090560.3.1;Solyc01g090760.3.1;Solyc01g096070.3.1;Solyc01g096320.3.1;Solyc01g096860.2.1;Solyc01g097290.3.1;Solyc01g100510.3.1;Solyc01g104900.3.1;Solyc01g105800.3.1;Solyc01g108240.3.1;…
GO:0043436	oxoacid metabolic process	89	575	0.229749	0.953251	Solyc00g212260.2.1;Solyc00g282510.2.1;Solyc01g005000.3.1;Solyc01g005560.3.1;Solyc01g067730.3.1;Solyc01g080280.3.1;Solyc01g088400.3.1;Solyc01g090710.3.1;Solyc01g097930.3.1;Solyc01g097950.3.1;Solyc01g105060.3.1;Solyc01g107695.1.1;Solyc02g070790.3.1;Solyc02g080620.3.1;Solyc02g086300.3.1;Solyc03g005320.3.1;Solyc03g007960.3.1;Solyc03g034320.3.1;Solyc03g043880.3.1;Solyc03g044660.3.1;Solyc03g097390.3.1;…
GO:0006082	organic acid metabolic process	89	576	0.235171	0.972211	Solyc00g212260.2.1;Solyc00g282510.2.1;Solyc01g005000.3.1;Solyc01g005560.3.1;Solyc01g067730.3.1;Solyc01g080280.3.1;Solyc01g088400.3.1;Solyc01g090710.3.1;Solyc01g097930.3.1;Solyc01g097950.3.1;Solyc01g105060.3.1;Solyc01g107695.1.1;Solyc02g070790.3.1;Solyc02g080620.3.1;Solyc02g086300.3.1;Solyc03g005320.3.1;Solyc03g007960.3.1;Solyc03g034320.3.1;Solyc03g043880.3.1;Solyc03g044660.3.1;Solyc03g097390.3.1;…
GO:0051171	regulation of nitrogen compound metabolic process	167	1106	0.238667	0.974893	Solyc00g318130.2.1;Solyc01g008977.1.1;Solyc01g009510.2.1;Solyc01g009860.3.1;Solyc01g060490.3.1;Solyc01g065980.3.1;Solyc01g073910.3.1;Solyc01g087990.3.1;Solyc01g090310.2.1;Solyc01g090340.2.1;Solyc01g090560.3.1;Solyc01g090760.3.1;Solyc01g096070.3.1;Solyc01g096320.3.1;Solyc01g096860.2.1;Solyc01g097290.3.1;Solyc01g100510.3.1;Solyc01g104900.3.1;Solyc01g105800.3.1;Solyc01g108240.3.1;Solyc01g111280.2.1;…
GO:0009072	aromatic amino acid family metabolic process	10	54	0.239745	0.974893	Solyc00g282510.2.1;Solyc01g107695.1.1;Solyc02g080620.3.1;Solyc05g041200.3.1;Solyc05g050980.3.1;Solyc05g056170.3.1;Solyc06g050630.3.1;Solyc10g005320.3.1;Solyc10g011920.2.1;Solyc10g086180.2.1
GO:0001934	positive regulation of protein phosphorylation	3	12	0.241801	0.974893	Solyc06g035440.3.1;Solyc10g008210.3.1;Solyc12g005480.2.1
GO:0015994	chlorophyll metabolic process	3	12	0.241801	0.974893	Solyc09g065620.3.1;Solyc09g082600.2.1;Solyc12g005300.2.1
GO:0042439	ethanolamine-containing compound metabolic process	3	12	0.241801	0.974893	Solyc06g068950.3.1;Solyc12g011170.2.1;Solyc12g040790.2.1
GO:0045860	positive regulation of protein kinase activity	3	12	0.241801	0.974893	Solyc06g035440.3.1;Solyc10g008210.3.1;Solyc12g005480.2.1
GO:0046470	phosphatidylcholine metabolic process	3	12	0.241801	0.974893	Solyc06g068950.3.1;Solyc12g011170.2.1;Solyc12g040790.2.1
GO:0048523	negative regulation of cellular process	7	36	0.251497	0.980254	Solyc02g068580.1.1;Solyc02g090680.3.1;Solyc03g044480.3.1;Solyc05g008400.3.1;Solyc09g061280.3.1;Solyc09g089610.3.1;Solyc11g006180.2.1
GO:0048367	shoot system development	4	18	0.252197	0.980254	Solyc02g092370.1.1;Solyc02g092770.3.1;Solyc04g077860.3.1;Solyc07g062980.3.1
GO:0048584	positive regulation of response to stimulus	4	18	0.252197	0.980254	Solyc00g212260.2.1;Solyc05g050280.3.1;Solyc10g009620.2.1;Solyc10g011660.3.1
GO:1901700	response to oxygen-containing compound	11	61	0.252658	0.980254	Solyc00g212260.2.1;Solyc02g062390.3.1;Solyc02g063010.3.1;Solyc02g084840.3.1;Solyc02g084850.3.1;Solyc04g082200.2.1;Solyc05g050280.3.1;Solyc07g061740.3.1;Solyc10g009620.2.1;Solyc10g011660.3.1;Solyc12g099970.2.1
GO:0006979	response to oxidative stress	26	158	0.253645	0.980254	Solyc01g058520.3.1;Solyc01g104860.3.1;Solyc01g105070.3.1;Solyc01g108320.3.1;Solyc02g083490.3.1;Solyc02g083620.3.1;Solyc02g083630.3.1;Solyc02g084800.3.1;Solyc02g087110.3.1;Solyc03g044100.3.1;Solyc04g064690.3.1;Solyc04g071890.3.1;Solyc04g071900.3.1;Solyc04g074640.3.1;Solyc04g076770.3.1;Solyc05g010330.3.1;Solyc05g052280.3.1;Solyc06g050440.3.1;Solyc06g082420.3.1;Solyc07g052510.4.1;Solyc07g052550.2.1;…
GO:0006040	amino sugar metabolic process	5	24	0.254827	0.980254	Solyc02g061770.3.1;Solyc02g082920.3.1;Solyc02g082930.3.1;Solyc02g082960.3.1;Solyc07g062550.3.1
GO:0006284	base-excision repair	5	24	0.254827	0.980254	Solyc03g113880.3.1;Solyc04g005260.2.1;Solyc09g009080.3.1;Solyc10g005210.3.1;Solyc11g007580.2.1
GO:0010468	regulation of gene expression	168	1117	0.255818	0.980254	Solyc00g318130.2.1;Solyc01g008977.1.1;Solyc01g009510.2.1;Solyc01g009860.3.1;Solyc01g060490.3.1;Solyc01g065980.3.1;Solyc01g073910.3.1;Solyc01g087990.3.1;Solyc01g090310.2.1;Solyc01g090340.2.1;Solyc01g090560.3.1;Solyc01g090760.3.1;Solyc01g096070.3.1;Solyc01g096320.3.1;Solyc01g096860.2.1;Solyc01g097290.3.1;Solyc01g100510.3.1;Solyc01g104900.3.1;Solyc01g105800.3.1;Solyc01g108240.3.1;Solyc01g111280.2.1;…
GO:0001763	morphogenesis of a branching structure	2	7	0.265135	0.980254	Solyc02g092770.3.1;Solyc04g077860.3.1
GO:0006542	glutamine biosynthetic process	2	7	0.265135	0.980254	Solyc01g080280.3.1;Solyc05g051250.3.1
GO:0006714	sesquiterpenoid metabolic process	2	7	0.265135	0.980254	Solyc02g092770.3.1;Solyc04g077860.3.1
GO:0009095	aromatic amino acid family biosynthetic process, prephenate pathway	2	7	0.265135	0.980254	Solyc02g080620.3.1;Solyc06g050630.3.1
GO:0009723	response to ethylene	2	7	0.265135	0.980254	Solyc09g089610.3.1;Solyc11g006180.2.1
GO:0009873	ethylene-activated signaling pathway	2	7	0.265135	0.980254	Solyc09g089610.3.1;Solyc11g006180.2.1
GO:0010223	secondary shoot formation	2	7	0.265135	0.980254	Solyc02g092770.3.1;Solyc04g077860.3.1
GO:0010346	shoot axis formation	2	7	0.265135	0.980254	Solyc02g092770.3.1;Solyc04g077860.3.1
GO:0016106	sesquiterpenoid biosynthetic process	2	7	0.265135	0.980254	Solyc02g092770.3.1;Solyc04g077860.3.1
GO:0071369	cellular response to ethylene stimulus	2	7	0.265135	0.980254	Solyc09g089610.3.1;Solyc11g006180.2.1
GO:0006011	UDP-glucose metabolic process	1	2	0.266327	0.980254	Solyc05g054060.3.1
GO:0006421	asparaginyl-tRNA aminoacylation	1	2	0.266327	0.980254	Solyc09g057950.3.1
GO:0008360	regulation of cell shape	1	2	0.266327	0.980254	Solyc08g081170.3.1
GO:0040029	regulation of gene expression, epigenetic	1	2	0.266327	0.980254	Solyc02g068580.1.1
GO:0043605	cellular amide catabolic process	1	2	0.266327	0.980254	Solyc02g078400.3.1
GO:0045048	protein insertion into ER membrane	1	2	0.266327	0.980254	Solyc00g007080.3.1
GO:0045132	meiotic chromosome segregation	1	2	0.266327	0.980254	Solyc11g066350.2.1
GO:0071816	tail-anchored membrane protein insertion into ER membrane	1	2	0.266327	0.980254	Solyc00g007080.3.1
GO:1901292	nucleoside phosphate catabolic process	1	2	0.266327	0.980254	Solyc07g017700.2.1
GO:0015698	inorganic anion transport	8	43	0.269475	0.985485	Solyc03g117810.3.1;Solyc03g120250.3.1;Solyc04g072740.3.1;Solyc04g072760.3.1;Solyc05g013510.3.1;Solyc06g068600.3.1;Solyc06g084140.3.1;Solyc12g056920.2.1
GO:0030258	lipid modification	8	43	0.269475	0.985485	Solyc00g009110.3.1;Solyc02g079273.1.1;Solyc03g098030.3.1;Solyc03g118860.3.1;Solyc08g014580.3.1;Solyc09g005670.2.1;Solyc09g061860.3.1;Solyc09g082370.3.1
GO:0006535	cysteine biosynthetic process from serine	3	13	0.283232	1	Solyc01g097930.3.1;Solyc01g097950.3.1;Solyc07g065340.1.1
GO:0006544	glycine metabolic process	3	13	0.283232	1	Solyc05g053810.3.1;Solyc08g007040.3.1;Solyc12g098490.2.1
GO:0006730	one-carbon metabolic process	3	13	0.283232	1	Solyc11g069640.2.1;Solyc11g069660.2.1;Solyc12g098500.2.1
GO:0019344	cysteine biosynthetic process	3	13	0.283232	1	Solyc01g097930.3.1;Solyc01g097950.3.1;Solyc07g065340.1.1
GO:0019751	polyol metabolic process	5	25	0.284015	1	Solyc04g050860.2.1;Solyc04g054740.3.1;Solyc05g051850.3.1;Solyc12g008650.2.1;Solyc12g088200.2.1
GO:0060255	regulation of macromolecule metabolic process	175	1172	0.285973	1	Solyc00g318130.2.1;Solyc01g008977.1.1;Solyc01g009510.2.1;Solyc01g009860.3.1;Solyc01g060490.3.1;Solyc01g065980.3.1;Solyc01g073910.3.1;Solyc01g087990.3.1;Solyc01g089850.3.1;Solyc01g090310.2.1;Solyc01g090340.2.1;Solyc01g090560.3.1;Solyc01g090760.3.1;Solyc01g096070.3.1;Solyc01g096320.3.1;Solyc01g096860.2.1;Solyc01g097290.3.1;Solyc01g100510.3.1;Solyc01g104900.3.1;Solyc01g105800.3.1;Solyc01g108240.3.1;…
GO:0001932	regulation of protein phosphorylation	4	19	0.286081	1	Solyc01g089850.3.1;Solyc06g035440.3.1;Solyc10g008210.3.1;Solyc12g005480.2.1
GO:0016998	cell wall macromolecule catabolic process	4	19	0.286081	1	Solyc02g061770.3.1;Solyc02g082920.3.1;Solyc02g082930.3.1;Solyc02g082960.3.1
GO:0031401	positive regulation of protein modification process	4	19	0.286081	1	Solyc06g035440.3.1;Solyc06g043150.3.1;Solyc10g008210.3.1;Solyc12g005480.2.1
GO:0045859	regulation of protein kinase activity	4	19	0.286081	1	Solyc01g089850.3.1;Solyc06g035440.3.1;Solyc10g008210.3.1;Solyc12g005480.2.1
GO:0044703	multi-organism reproductive process	13	76	0.290382	1	Solyc01g090810.4.1;Solyc02g078750.3.1;Solyc02g079540.2.1;Solyc03g006770.3.1;Solyc03g006780.2.1;Solyc04g077360.3.1;Solyc07g049540.2.1;Solyc07g053220.2.1;Solyc07g054170.3.1;Solyc07g055690.1.1;Solyc07g063735.1.1;Solyc07g063780.2.1;Solyc10g006720.3.1
GO:0051726	regulation of cell cycle	8	44	0.291424	1	Solyc01g089850.3.1;Solyc02g090680.3.1;Solyc03g006670.3.1;Solyc03g044480.3.1;Solyc06g035440.3.1;Solyc09g061280.3.1;Solyc10g008210.3.1;Solyc12g005480.2.1
GO:0046486	glycerolipid metabolic process	16	96	0.297821	1	Solyc00g009110.3.1;Solyc01g095930.3.1;Solyc01g096410.3.1;Solyc02g079273.1.1;Solyc03g098030.3.1;Solyc04g015470.3.1;Solyc06g068950.3.1;Solyc07g053890.3.1;Solyc08g014580.3.1;Solyc09g005670.2.1;Solyc09g059583.1.1;Solyc09g082370.3.1;Solyc10g009430.3.1;Solyc12g010590.2.1;Solyc12g011170.2.1;Solyc12g040790.2.1
GO:0000160	phosphorelay signal transduction system	12	70	0.298497	1	Solyc02g071220.3.1;Solyc03g081240.3.1;Solyc03g113720.3.1;Solyc05g007020.3.1;Solyc06g048930.3.1;Solyc06g061030.3.1;Solyc08g066350.2.1;Solyc08g068960.3.1;Solyc09g089610.3.1;Solyc10g005030.3.1;Solyc11g006180.2.1;Solyc12g099720.2.1
GO:0031323	regulation of cellular metabolic process	172	1156	0.306067	1	Solyc00g318130.2.1;Solyc01g008977.1.1;Solyc01g009510.2.1;Solyc01g009860.3.1;Solyc01g060490.3.1;Solyc01g065980.3.1;Solyc01g073910.3.1;Solyc01g087990.3.1;Solyc01g089850.3.1;Solyc01g090310.2.1;Solyc01g090340.2.1;Solyc01g090560.3.1;Solyc01g090760.3.1;Solyc01g096070.3.1;Solyc01g096320.3.1;Solyc01g096860.2.1;Solyc01g097290.3.1;Solyc01g100510.3.1;Solyc01g104900.3.1;Solyc01g105800.3.1;Solyc01g108240.3.1;…
GO:0007051	spindle organization	4	20	0.320552	1	Solyc02g080400.2.1;Solyc06g035440.3.1;Solyc10g008210.3.1;Solyc12g005480.2.1
GO:0097164	ammonium ion metabolic process	4	20	0.320552	1	Solyc06g054460.1.1;Solyc06g068950.3.1;Solyc12g011170.2.1;Solyc12g040790.2.1
GO:0006621	protein retention in ER lumen	2	8	0.322038	1	Solyc06g083270.3.1;Solyc06g083280.2.1
GO:0009262	deoxyribonucleotide metabolic process	2	8	0.322038	1	Solyc01g100030.4.1;Solyc07g017700.2.1
GO:0015696	ammonium transport	2	8	0.322038	1	Solyc03g045070.1.1;Solyc10g076480.2.1
GO:0015718	monocarboxylic acid transport	2	8	0.322038	1	Solyc07g014730.3.1;Solyc10g051120.2.1
GO:0032507	maintenance of protein location in cell	2	8	0.322038	1	Solyc06g083270.3.1;Solyc06g083280.2.1
GO:0035437	maintenance of protein localization in endoplasmic reticulum	2	8	0.322038	1	Solyc06g083270.3.1;Solyc06g083280.2.1
GO:0043101	purine-containing compound salvage	2	8	0.322038	1	Solyc09g007940.3.1;Solyc10g086190.2.1
GO:0045185	maintenance of protein location	2	8	0.322038	1	Solyc06g083270.3.1;Solyc06g083280.2.1
GO:0046835	carbohydrate phosphorylation	2	8	0.322038	1	Solyc03g121070.3.1;Solyc07g014640.3.1
GO:0051220	cytoplasmic sequestering of protein	2	8	0.322038	1	Solyc06g083270.3.1;Solyc06g083280.2.1
GO:0051651	maintenance of location in cell	2	8	0.322038	1	Solyc06g083270.3.1;Solyc06g083280.2.1
GO:0071214	cellular response to abiotic stimulus	2	8	0.322038	1	Solyc05g053410.3.1;Solyc12g057040.2.1
GO:0071478	cellular response to radiation	2	8	0.322038	1	Solyc05g053410.3.1;Solyc12g057040.2.1
GO:0071482	cellular response to light stimulus	2	8	0.322038	1	Solyc05g053410.3.1;Solyc12g057040.2.1
GO:0072488	ammonium transmembrane transport	2	8	0.322038	1	Solyc03g045070.1.1;Solyc10g076480.2.1
GO:0072595	maintenance of protein localization in organelle	2	8	0.322038	1	Solyc06g083270.3.1;Solyc06g083280.2.1
GO:0016054	organic acid catabolic process	7	39	0.323199	1	Solyc00g282510.2.1;Solyc01g107695.1.1;Solyc05g056170.3.1;Solyc08g007040.3.1;Solyc10g011920.2.1;Solyc10g086180.2.1;Solyc12g098500.2.1
GO:0046395	carboxylic acid catabolic process	7	39	0.323199	1	Solyc00g282510.2.1;Solyc01g107695.1.1;Solyc05g056170.3.1;Solyc08g007040.3.1;Solyc10g011920.2.1;Solyc10g086180.2.1;Solyc12g098500.2.1
GO:0006534	cysteine metabolic process	3	14	0.325176	1	Solyc01g097930.3.1;Solyc01g097950.3.1;Solyc07g065340.1.1
GO:0010562	positive regulation of phosphorus metabolic process	3	14	0.325176	1	Solyc06g035440.3.1;Solyc10g008210.3.1;Solyc12g005480.2.1
GO:0033674	positive regulation of kinase activity	3	14	0.325176	1	Solyc06g035440.3.1;Solyc10g008210.3.1;Solyc12g005480.2.1
GO:0042327	positive regulation of phosphorylation	3	14	0.325176	1	Solyc06g035440.3.1;Solyc10g008210.3.1;Solyc12g005480.2.1
GO:0045937	positive regulation of phosphate metabolic process	3	14	0.325176	1	Solyc06g035440.3.1;Solyc10g008210.3.1;Solyc12g005480.2.1
GO:0050793	regulation of developmental process	3	14	0.325176	1	Solyc02g089050.3.1;Solyc08g066610.3.1;Solyc08g081170.3.1
GO:0006820	anion transport	19	118	0.329815	1	Solyc01g007080.3.1;Solyc01g034080.1.1;Solyc01g079150.3.1;Solyc01g096930.3.1;Solyc02g070280.3.1;Solyc03g117810.3.1;Solyc03g119640.3.1;Solyc03g120250.3.1;Solyc03g121810.2.1;Solyc04g049340.3.1;Solyc04g072740.3.1;Solyc04g072760.3.1;Solyc05g013510.3.1;Solyc06g068600.3.1;Solyc06g084140.3.1;Solyc07g014730.3.1;Solyc10g051120.2.1;Solyc11g006710.2.1;Solyc12g056920.2.1
GO:0070887	cellular response to chemical stimulus	8	46	0.33647	1	Solyc00g212260.2.1;Solyc02g063010.3.1;Solyc05g050280.3.1;Solyc07g061740.3.1;Solyc09g089610.3.1;Solyc10g009620.2.1;Solyc10g011660.3.1;Solyc11g006180.2.1
GO:0000003	reproduction	15	92	0.337831	1	Solyc01g090810.4.1;Solyc02g078750.3.1;Solyc02g079540.2.1;Solyc03g006770.3.1;Solyc03g006780.2.1;Solyc04g077360.3.1;Solyc07g049540.2.1;Solyc07g053220.2.1;Solyc07g054170.3.1;Solyc07g055690.1.1;Solyc07g062980.3.1;Solyc07g063735.1.1;Solyc07g063780.2.1;Solyc10g006720.3.1;Solyc11g066350.2.1
GO:0022414	reproductive process	15	92	0.337831	1	Solyc01g090810.4.1;Solyc02g078750.3.1;Solyc02g079540.2.1;Solyc03g006770.3.1;Solyc03g006780.2.1;Solyc04g077360.3.1;Solyc07g049540.2.1;Solyc07g053220.2.1;Solyc07g054170.3.1;Solyc07g055690.1.1;Solyc07g062980.3.1;Solyc07g063735.1.1;Solyc07g063780.2.1;Solyc10g006720.3.1;Solyc11g066350.2.1
GO:0000096	sulfur amino acid metabolic process	5	27	0.343921	1	Solyc01g097930.3.1;Solyc01g097950.3.1;Solyc05g055730.3.1;Solyc07g065340.1.1;Solyc11g008870.2.1
GO:0009698	phenylpropanoid metabolic process	4	21	0.355292	1	Solyc02g085120.3.1;Solyc05g052390.3.1;Solyc06g050530.3.1;Solyc09g014240.3.1
GO:0009808	lignin metabolic process	4	21	0.355292	1	Solyc02g085120.3.1;Solyc05g052390.3.1;Solyc06g050530.3.1;Solyc09g014240.3.1
GO:0046271	phenylpropanoid catabolic process	4	21	0.355292	1	Solyc02g085120.3.1;Solyc05g052390.3.1;Solyc06g050530.3.1;Solyc09g014240.3.1
GO:0046274	lignin catabolic process	4	21	0.355292	1	Solyc02g085120.3.1;Solyc05g052390.3.1;Solyc06g050530.3.1;Solyc09g014240.3.1
GO:0051347	positive regulation of transferase activity	4	21	0.355292	1	Solyc06g035440.3.1;Solyc06g043150.3.1;Solyc10g008210.3.1;Solyc12g005480.2.1
GO:0009225	nucleotide-sugar metabolic process	3	15	0.367096	1	Solyc02g084210.1.1;Solyc05g054060.3.1;Solyc07g062550.3.1
GO:0045786	negative regulation of cell cycle	3	15	0.367096	1	Solyc02g090680.3.1;Solyc03g044480.3.1;Solyc09g061280.3.1
GO:0001558	regulation of cell growth	1	3	0.371587	1	Solyc02g089050.3.1
GO:0006097	glyoxylate cycle	1	3	0.371587	1	Solyc03g111140.3.1
GO:0006102	isocitrate metabolic process	1	3	0.371587	1	Solyc01g005560.3.1
GO:0006433	prolyl-tRNA aminoacylation	1	3	0.371587	1	Solyc03g117330.3.1
GO:0006528	asparagine metabolic process	1	3	0.371587	1	Solyc06g007180.3.1
GO:0006529	asparagine biosynthetic process	1	3	0.371587	1	Solyc06g007180.3.1
GO:0006569	tryptophan catabolic process	1	3	0.371587	1	Solyc01g107695.1.1
GO:0006571	tyrosine biosynthetic process	1	3	0.371587	1	Solyc06g050630.3.1
GO:0007029	endoplasmic reticulum organization	1	3	0.371587	1	Solyc00g007080.3.1
GO:0009200	deoxyribonucleoside triphosphate metabolic process	1	3	0.371587	1	Solyc01g100030.4.1
GO:0009211	pyrimidine deoxyribonucleoside triphosphate metabolic process	1	3	0.371587	1	Solyc01g100030.4.1
GO:0009251	glucan catabolic process	1	3	0.371587	1	Solyc11g008720.2.1
GO:0009310	amine catabolic process	1	3	0.371587	1	Solyc01g107695.1.1
GO:0009606	tropism	1	3	0.371587	1	Solyc07g043130.3.1
GO:0009785	blue light signaling pathway	1	3	0.371587	1	Solyc12g057040.2.1
GO:0009826	unidimensional cell growth	1	3	0.371587	1	Solyc02g089050.3.1
GO:0015908	fatty acid transport	1	3	0.371587	1	Solyc07g014730.3.1
GO:0015909	long-chain fatty acid transport	1	3	0.371587	1	Solyc07g014730.3.1
GO:0019441	tryptophan catabolic process to kynurenine	1	3	0.371587	1	Solyc01g107695.1.1
GO:0019464	glycine decarboxylation via glycine cleavage system	1	3	0.371587	1	Solyc08g007040.3.1
GO:0019566	arabinose metabolic process	1	3	0.371587	1	Solyc10g077080.2.1
GO:0019646	aerobic electron transport chain	1	3	0.371587	1	Solyc00g019730.2.1
GO:0030522	intracellular receptor signaling pathway	1	3	0.371587	1	Solyc12g057040.2.1
GO:0032309	icosanoid secretion	1	3	0.371587	1	Solyc07g014730.3.1
GO:0042402	cellular biogenic amine catabolic process	1	3	0.371587	1	Solyc01g107695.1.1
GO:0042436	indole-containing compound catabolic process	1	3	0.371587	1	Solyc01g107695.1.1
GO:0042537	benzene-containing compound metabolic process	1	3	0.371587	1	Solyc01g107695.1.1
GO:0042814	monopolar cell growth	1	3	0.371587	1	Solyc02g089050.3.1
GO:0044247	cellular polysaccharide catabolic process	1	3	0.371587	1	Solyc11g008720.2.1
GO:0046080	dUTP metabolic process	1	3	0.371587	1	Solyc01g100030.4.1
GO:0046218	indolalkylamine catabolic process	1	3	0.371587	1	Solyc01g107695.1.1
GO:0046373	L-arabinose metabolic process	1	3	0.371587	1	Solyc10g077080.2.1
GO:0046487	glyoxylate metabolic process	1	3	0.371587	1	Solyc03g111140.3.1
GO:0046717	acid secretion	1	3	0.371587	1	Solyc07g014730.3.1
GO:0050482	arachidonic acid secretion	1	3	0.371587	1	Solyc07g014730.3.1
GO:0051510	regulation of unidimensional cell growth	1	3	0.371587	1	Solyc02g089050.3.1
GO:0051513	regulation of monopolar cell growth	1	3	0.371587	1	Solyc02g089050.3.1
GO:0060560	developmental growth involved in morphogenesis	1	3	0.371587	1	Solyc02g089050.3.1
GO:0070189	kynurenine metabolic process	1	3	0.371587	1	Solyc01g107695.1.1
GO:0071483	cellular response to blue light	1	3	0.371587	1	Solyc12g057040.2.1
GO:0071715	icosanoid transport	1	3	0.371587	1	Solyc07g014730.3.1
GO:1901571	fatty acid derivative transport	1	3	0.371587	1	Solyc07g014730.3.1
GO:1903963	arachidonate transport	1	3	0.371587	1	Solyc07g014730.3.1
GO:0006814	sodium ion transport	2	9	0.377745	1	Solyc01g098190.3.1;Solyc11g012360.2.1
GO:0010016	shoot system morphogenesis	2	9	0.377745	1	Solyc02g092770.3.1;Solyc04g077860.3.1
GO:0015931	nucleobase-containing compound transport	2	9	0.377745	1	Solyc06g071390.3.1;Solyc09g065595.1.1
GO:0044275	cellular carbohydrate catabolic process	2	9	0.377745	1	Solyc11g008720.2.1;Solyc12g008650.2.1
GO:0070588	calcium ion transmembrane transport	2	9	0.377745	1	Solyc04g077870.3.1;Solyc09g082870.2.1
GO:1901264	carbohydrate derivative transport	2	9	0.377745	1	Solyc04g064920.3.1;Solyc09g065595.1.1
GO:0015849	organic acid transport	8	48	0.382464	1	Solyc01g007080.3.1;Solyc01g034080.1.1;Solyc02g070280.3.1;Solyc03g119640.3.1;Solyc04g049340.3.1;Solyc07g014730.3.1;Solyc10g051120.2.1;Solyc11g006710.2.1
GO:0046942	carboxylic acid transport	8	48	0.382464	1	Solyc01g007080.3.1;Solyc01g034080.1.1;Solyc02g070280.3.1;Solyc03g119640.3.1;Solyc04g049340.3.1;Solyc07g014730.3.1;Solyc10g051120.2.1;Solyc11g006710.2.1
GO:0006950	response to stress	102	690	0.38483	1	Solyc00g060810.3.1;Solyc00g212260.2.1;Solyc01g057000.3.1;Solyc01g058520.3.1;Solyc01g068270.3.1;Solyc01g086930.3.1;Solyc01g097240.3.1;Solyc01g097270.3.1;Solyc01g098190.3.1;Solyc01g100240.3.1;Solyc01g100370.3.1;Solyc01g100940.2.1;Solyc01g102520.3.1;Solyc01g104860.3.1;Solyc01g105070.3.1;Solyc01g107280.3.1;Solyc01g108320.3.1;Solyc01g108390.3.1;Solyc01g111570.3.1;Solyc02g062390.3.1;Solyc02g071530.2.1;…
GO:0006857	oligopeptide transport	6	35	0.387568	1	Solyc01g096880.3.1;Solyc06g060620.3.1;Solyc07g008520.3.1;Solyc08g061010.3.1;Solyc08g078950.3.1;Solyc12g044310.2.1
GO:0015833	peptide transport	6	35	0.387568	1	Solyc01g096880.3.1;Solyc06g060620.3.1;Solyc07g008520.3.1;Solyc08g061010.3.1;Solyc08g078950.3.1;Solyc12g044310.2.1
GO:0019748	secondary metabolic process	4	22	0.390011	1	Solyc02g085120.3.1;Solyc05g052390.3.1;Solyc06g050530.3.1;Solyc09g014240.3.1
GO:0070085	glycosylation	9	55	0.390431	1	Solyc01g009470.2.1;Solyc03g118860.3.1;Solyc05g007930.3.1;Solyc07g008030.2.1;Solyc07g044820.1.1;Solyc07g052320.3.1;Solyc08g074740.3.1;Solyc09g061860.3.1;Solyc11g067250.2.1
GO:0006066	alcohol metabolic process	8	49	0.405603	1	Solyc04g050860.2.1;Solyc04g054740.3.1;Solyc05g051850.3.1;Solyc06g068950.3.1;Solyc12g008650.2.1;Solyc12g011170.2.1;Solyc12g040790.2.1;Solyc12g088200.2.1
GO:0009416	response to light stimulus	3	16	0.40853	1	Solyc05g053410.3.1;Solyc07g043130.3.1;Solyc12g057040.2.1
GO:1901361	organic cyclic compound catabolic process	17	110	0.409994	1	Solyc00g282510.2.1;Solyc01g107695.1.1;Solyc02g078400.3.1;Solyc02g085120.3.1;Solyc05g009430.3.1;Solyc05g052390.3.1;Solyc05g056170.3.1;Solyc06g050530.3.1;Solyc07g017700.2.1;Solyc07g049780.2.1;Solyc09g014240.3.1;Solyc09g065620.3.1;Solyc09g082600.2.1;Solyc10g011920.2.1;Solyc10g086180.2.1;Solyc12g005300.2.1;Solyc12g098500.2.1
GO:0042886	amide transport	6	36	0.414783	1	Solyc01g096880.3.1;Solyc06g060620.3.1;Solyc07g008520.3.1;Solyc08g061010.3.1;Solyc08g078950.3.1;Solyc12g044310.2.1
GO:0006026	aminoglycan catabolic process	4	23	0.424448	1	Solyc02g061770.3.1;Solyc02g082920.3.1;Solyc02g082930.3.1;Solyc02g082960.3.1
GO:0006030	chitin metabolic process	4	23	0.424448	1	Solyc02g061770.3.1;Solyc02g082920.3.1;Solyc02g082930.3.1;Solyc02g082960.3.1
GO:0006032	chitin catabolic process	4	23	0.424448	1	Solyc02g061770.3.1;Solyc02g082920.3.1;Solyc02g082930.3.1;Solyc02g082960.3.1
GO:0010035	response to inorganic substance	4	23	0.424448	1	Solyc02g062390.3.1;Solyc02g084840.3.1;Solyc02g084850.3.1;Solyc04g082200.2.1
GO:0042325	regulation of phosphorylation	4	23	0.424448	1	Solyc01g089850.3.1;Solyc06g035440.3.1;Solyc10g008210.3.1;Solyc12g005480.2.1
GO:0043549	regulation of kinase activity	4	23	0.424448	1	Solyc01g089850.3.1;Solyc06g035440.3.1;Solyc10g008210.3.1;Solyc12g005480.2.1
GO:0046348	amino sugar catabolic process	4	23	0.424448	1	Solyc02g061770.3.1;Solyc02g082920.3.1;Solyc02g082930.3.1;Solyc02g082960.3.1
GO:1901071	glucosamine-containing compound metabolic process	4	23	0.424448	1	Solyc02g061770.3.1;Solyc02g082920.3.1;Solyc02g082930.3.1;Solyc02g082960.3.1
GO:1901072	glucosamine-containing compound catabolic process	4	23	0.424448	1	Solyc02g061770.3.1;Solyc02g082920.3.1;Solyc02g082930.3.1;Solyc02g082960.3.1
GO:0016310	phosphorylation	204	1403	0.425078	1	Solyc00g110870.3.1;Solyc01g009300.3.1;Solyc01g014690.2.1;Solyc01g067510.3.1;Solyc01g068270.3.1;Solyc01g068360.3.1;Solyc01g079750.3.1;Solyc01g080770.3.1;Solyc01g087990.3.1;Solyc01g089850.3.1;Solyc01g091230.3.1;Solyc01g096940.3.1;Solyc01g098740.3.1;Solyc01g103240.3.1;Solyc01g105800.3.1;Solyc01g107650.3.1;Solyc01g108000.3.1;Solyc01g108400.3.1;Solyc01g109590.3.1;Solyc01g111570.3.1;Solyc02g064980.1.1;…
GO:0006086	acetyl-CoA biosynthetic process from pyruvate	2	10	0.43143	1	Solyc04g008590.3.1;Solyc05g024160.3.1
GO:0048646	anatomical structure formation involved in morphogenesis	2	10	0.43143	1	Solyc02g092770.3.1;Solyc04g077860.3.1
GO:0019222	regulation of metabolic process	175	1206	0.445029	1	Solyc00g318130.2.1;Solyc01g008977.1.1;Solyc01g009510.2.1;Solyc01g009860.3.1;Solyc01g060490.3.1;Solyc01g065980.3.1;Solyc01g073910.3.1;Solyc01g087990.3.1;Solyc01g089850.3.1;Solyc01g090310.2.1;Solyc01g090340.2.1;Solyc01g090560.3.1;Solyc01g090760.3.1;Solyc01g096070.3.1;Solyc01g096320.3.1;Solyc01g096860.2.1;Solyc01g097290.3.1;Solyc01g100510.3.1;Solyc01g104900.3.1;Solyc01g105800.3.1;Solyc01g108240.3.1;…
GO:0006576	cellular biogenic amine metabolic process	7	44	0.447369	1	Solyc01g107695.1.1;Solyc04g082030.1.1;Solyc06g054460.1.1;Solyc06g068950.3.1;Solyc10g005320.3.1;Solyc12g011170.2.1;Solyc12g040790.2.1
GO:0044106	cellular amine metabolic process	7	44	0.447369	1	Solyc01g107695.1.1;Solyc04g082030.1.1;Solyc06g054460.1.1;Solyc06g068950.3.1;Solyc10g005320.3.1;Solyc12g011170.2.1;Solyc12g040790.2.1
GO:0007010	cytoskeleton organization	13	85	0.447663	1	Solyc01g109580.3.1;Solyc01g111380.3.1;Solyc02g080400.2.1;Solyc03g007130.3.1;Solyc03g111380.3.1;Solyc04g008040.3.1;Solyc04g008290.3.1;Solyc04g015010.3.1;Solyc04g015830.3.1;Solyc06g035440.3.1;Solyc08g005940.1.1;Solyc10g008210.3.1;Solyc12g005480.2.1
GO:0006108	malate metabolic process	3	17	0.449093	1	Solyc01g090710.3.1;Solyc08g066360.3.1;Solyc12g008430.2.1
GO:0009314	response to radiation	3	17	0.449093	1	Solyc05g053410.3.1;Solyc07g043130.3.1;Solyc12g057040.2.1
GO:0003333	amino acid transmembrane transport	4	24	0.458373	1	Solyc01g034080.1.1;Solyc02g070280.3.1;Solyc04g049340.3.1;Solyc11g006710.2.1
GO:0006865	amino acid transport	4	24	0.458373	1	Solyc01g034080.1.1;Solyc02g070280.3.1;Solyc04g049340.3.1;Solyc11g006710.2.1
GO:1903825	organic acid transmembrane transport	4	24	0.458373	1	Solyc01g034080.1.1;Solyc02g070280.3.1;Solyc04g049340.3.1;Solyc11g006710.2.1
GO:0015711	organic anion transport	10	65	0.458434	1	Solyc01g007080.3.1;Solyc01g034080.1.1;Solyc01g096930.3.1;Solyc02g070280.3.1;Solyc03g119640.3.1;Solyc03g121810.2.1;Solyc04g049340.3.1;Solyc07g014730.3.1;Solyc10g051120.2.1;Solyc11g006710.2.1
GO:0006152	purine nucleoside catabolic process	1	4	0.461753	1	Solyc12g098500.2.1
GO:0006359	regulation of transcription from RNA polymerase III promoter	1	4	0.461753	1	Solyc05g008400.3.1
GO:0006405	RNA export from nucleus	1	4	0.461753	1	Solyc06g071390.3.1
GO:0006406	mRNA export from nucleus	1	4	0.461753	1	Solyc06g071390.3.1
GO:0006743	ubiquinone metabolic process	1	4	0.461753	1	Solyc09g091565.1.1
GO:0006744	ubiquinone biosynthetic process	1	4	0.461753	1	Solyc09g091565.1.1
GO:0006862	nucleotide transport	1	4	0.461753	1	Solyc09g065595.1.1
GO:0006885	regulation of pH	1	4	0.461753	1	Solyc01g098190.3.1
GO:0006970	response to osmotic stress	1	4	0.461753	1	Solyc01g098190.3.1
GO:0009094	L-phenylalanine biosynthetic process	1	4	0.461753	1	Solyc02g080620.3.1
GO:0009651	response to salt stress	1	4	0.461753	1	Solyc01g098190.3.1
GO:0010155	regulation of proton transport	1	4	0.461753	1	Solyc08g068850.3.1
GO:0015780	nucleotide-sugar transport	1	4	0.461753	1	Solyc09g065595.1.1
GO:0016255	attachment of GPI anchor to protein	1	4	0.461753	1	Solyc09g059583.1.1
GO:0016559	peroxisome fission	1	4	0.461753	1	Solyc03g093180.1.1
GO:0019510	S-adenosylhomocysteine catabolic process	1	4	0.461753	1	Solyc12g098500.2.1
GO:0040008	regulation of growth	1	4	0.461753	1	Solyc02g089050.3.1
GO:0043650	dicarboxylic acid biosynthetic process	1	4	0.461753	1	Solyc07g062810.3.1
GO:0046130	purine ribonucleoside catabolic process	1	4	0.461753	1	Solyc12g098500.2.1
GO:0046498	S-adenosylhomocysteine metabolic process	1	4	0.461753	1	Solyc12g098500.2.1
GO:0048589	developmental growth	1	4	0.461753	1	Solyc02g089050.3.1
GO:0048638	regulation of developmental growth	1	4	0.461753	1	Solyc02g089050.3.1
GO:0051168	nuclear export	1	4	0.461753	1	Solyc06g071390.3.1
GO:0055067	monovalent inorganic cation homeostasis	1	4	0.461753	1	Solyc01g098190.3.1
GO:0055075	potassium ion homeostasis	1	4	0.461753	1	Solyc01g098190.3.1
GO:0071166	ribonucleoprotein complex localization	1	4	0.461753	1	Solyc06g071390.3.1
GO:0071426	ribonucleoprotein complex export from nucleus	1	4	0.461753	1	Solyc06g071390.3.1
GO:0071427	mRNA-containing ribonucleoprotein complex export from nucleus	1	4	0.461753	1	Solyc06g071390.3.1
GO:1902223	erythrose 4-phosphate/phosphoenolpyruvate family amino acid biosynthetic process	1	4	0.461753	1	Solyc02g080620.3.1
GO:1902358	sulfate transmembrane transport	1	4	0.461753	1	Solyc03g120250.3.1
GO:0071705	nitrogen compound transport	14	93	0.467215	1	Solyc01g034080.1.1;Solyc01g096880.3.1;Solyc02g070280.3.1;Solyc03g045070.1.1;Solyc04g049340.3.1;Solyc06g060620.3.1;Solyc06g071390.3.1;Solyc07g008520.3.1;Solyc08g061010.3.1;Solyc08g078950.3.1;Solyc09g065595.1.1;Solyc10g076480.2.1;Solyc11g006710.2.1;Solyc12g044310.2.1
GO:1901701	cellular response to oxygen-containing compound	6	38	0.468669	1	Solyc00g212260.2.1;Solyc02g063010.3.1;Solyc05g050280.3.1;Solyc07g061740.3.1;Solyc10g009620.2.1;Solyc10g011660.3.1
GO:0055085	transmembrane transport	105	726	0.479873	1	Solyc01g034080.1.1;Solyc01g068410.3.1;Solyc01g080680.3.1;Solyc01g087150.3.1;Solyc01g091840.3.1;Solyc01g098190.3.1;Solyc01g098560.3.1;Solyc01g106920.3.1;Solyc02g032660.3.1;Solyc02g061745.1.1;Solyc02g063020.2.1;Solyc02g063260.3.1;Solyc02g067790.3.1;Solyc02g070280.3.1;Solyc02g071350.3.1;Solyc02g078600.3.1;Solyc02g079220.3.1;Solyc02g081570.3.1;Solyc02g081600.3.1;Solyc02g087410.3.1;Solyc02g088560.3.1;…
GO:0006002	fructose 6-phosphate metabolic process	2	11	0.482526	1	Solyc07g045160.3.1;Solyc08g066100.3.1
GO:0009408	response to heat	2	11	0.482526	1	Solyc05g055160.3.1;Solyc11g071830.2.1
GO:0009620	response to fungus	2	11	0.482526	1	Solyc01g097240.3.1;Solyc01g097270.3.1
GO:0050832	defense response to fungus	2	11	0.482526	1	Solyc01g097240.3.1;Solyc01g097270.3.1
GO:0051235	maintenance of location	2	11	0.482526	1	Solyc06g083270.3.1;Solyc06g083280.2.1
GO:0007049	cell cycle	16	108	0.486198	1	Solyc01g089850.3.1;Solyc01g107630.3.1;Solyc02g080400.2.1;Solyc02g090680.3.1;Solyc03g006670.3.1;Solyc03g007130.3.1;Solyc03g044480.3.1;Solyc04g008290.3.1;Solyc06g035440.3.1;Solyc06g051300.3.1;Solyc08g066050.3.1;Solyc09g061280.3.1;Solyc10g008210.3.1;Solyc10g078430.2.1;Solyc11g066350.2.1;Solyc12g005480.2.1
GO:0032270	positive regulation of cellular protein metabolic process	4	25	0.491584	1	Solyc06g035440.3.1;Solyc06g043150.3.1;Solyc10g008210.3.1;Solyc12g005480.2.1
GO:0051247	positive regulation of protein metabolic process	4	25	0.491584	1	Solyc06g035440.3.1;Solyc06g043150.3.1;Solyc10g008210.3.1;Solyc12g005480.2.1
GO:0044282	small molecule catabolic process	8	53	0.497272	1	Solyc00g282510.2.1;Solyc01g107695.1.1;Solyc05g056170.3.1;Solyc08g007040.3.1;Solyc10g011920.2.1;Solyc10g086180.2.1;Solyc12g008650.2.1;Solyc12g098500.2.1
GO:0019439	aromatic compound catabolic process	16	109	0.501958	1	Solyc00g282510.2.1;Solyc01g107695.1.1;Solyc02g085120.3.1;Solyc05g009430.3.1;Solyc05g052390.3.1;Solyc05g056170.3.1;Solyc06g050530.3.1;Solyc07g017700.2.1;Solyc07g049780.2.1;Solyc09g014240.3.1;Solyc09g065620.3.1;Solyc09g082600.2.1;Solyc10g011920.2.1;Solyc10g086180.2.1;Solyc12g005300.2.1;Solyc12g098500.2.1
GO:0030001	metal ion transport	28	193	0.505744	1	Solyc01g080070.3.1;Solyc01g095070.3.1;Solyc01g098190.3.1;Solyc01g111600.3.1;Solyc02g081600.3.1;Solyc03g080100.3.1;Solyc03g097380.3.1;Solyc03g123790.3.1;Solyc04g015030.3.1;Solyc04g054500.3.1;Solyc04g077870.3.1;Solyc05g008300.2.1;Solyc05g009440.2.1;Solyc05g051220.3.1;Solyc05g051820.3.1;Solyc05g054210.3.1;Solyc06g006110.3.1;Solyc06g009330.3.1;Solyc06g073070.2.1;Solyc07g056210.3.1;Solyc08g080890.3.1;…
GO:0044702	single organism reproductive process	12	82	0.518178	1	Solyc02g078750.3.1;Solyc02g079540.2.1;Solyc03g006770.3.1;Solyc03g006780.2.1;Solyc04g077360.3.1;Solyc07g053220.2.1;Solyc07g055690.1.1;Solyc07g062980.3.1;Solyc07g063735.1.1;Solyc07g063780.2.1;Solyc10g006720.3.1;Solyc11g066350.2.1
GO:0008037	cell recognition	10	68	0.51873	1	Solyc02g078750.3.1;Solyc02g079540.2.1;Solyc03g006770.3.1;Solyc03g006780.2.1;Solyc04g077360.3.1;Solyc07g053220.2.1;Solyc07g055690.1.1;Solyc07g063735.1.1;Solyc07g063780.2.1;Solyc10g006720.3.1
GO:0009856	pollination	10	68	0.51873	1	Solyc02g078750.3.1;Solyc02g079540.2.1;Solyc03g006770.3.1;Solyc03g006780.2.1;Solyc04g077360.3.1;Solyc07g053220.2.1;Solyc07g055690.1.1;Solyc07g063735.1.1;Solyc07g063780.2.1;Solyc10g006720.3.1
GO:0009875	pollen-pistil interaction	10	68	0.51873	1	Solyc02g078750.3.1;Solyc02g079540.2.1;Solyc03g006770.3.1;Solyc03g006780.2.1;Solyc04g077360.3.1;Solyc07g053220.2.1;Solyc07g055690.1.1;Solyc07g063735.1.1;Solyc07g063780.2.1;Solyc10g006720.3.1
GO:0044706	multi-multicellular organism process	10	68	0.51873	1	Solyc02g078750.3.1;Solyc02g079540.2.1;Solyc03g006770.3.1;Solyc03g006780.2.1;Solyc04g077360.3.1;Solyc07g053220.2.1;Solyc07g055690.1.1;Solyc07g063735.1.1;Solyc07g063780.2.1;Solyc10g006720.3.1
GO:0048544	recognition of pollen	10	68	0.51873	1	Solyc02g078750.3.1;Solyc02g079540.2.1;Solyc03g006770.3.1;Solyc03g006780.2.1;Solyc04g077360.3.1;Solyc07g053220.2.1;Solyc07g055690.1.1;Solyc07g063735.1.1;Solyc07g063780.2.1;Solyc10g006720.3.1
GO:0009066	aspartate family amino acid metabolic process	4	26	0.523911	1	Solyc03g044660.3.1;Solyc05g055730.3.1;Solyc06g007180.3.1;Solyc11g008870.2.1
GO:0019220	regulation of phosphate metabolic process	4	26	0.523911	1	Solyc01g089850.3.1;Solyc06g035440.3.1;Solyc10g008210.3.1;Solyc12g005480.2.1
GO:0051174	regulation of phosphorus metabolic process	4	26	0.523911	1	Solyc01g089850.3.1;Solyc06g035440.3.1;Solyc10g008210.3.1;Solyc12g005480.2.1
GO:0006012	galactose metabolic process	2	12	0.53067	1	Solyc01g100830.2.1;Solyc07g014640.3.1
GO:0006085	acetyl-CoA biosynthetic process	2	12	0.53067	1	Solyc04g008590.3.1;Solyc05g024160.3.1
GO:0006555	methionine metabolic process	2	12	0.53067	1	Solyc05g055730.3.1;Solyc11g008870.2.1
GO:0006596	polyamine biosynthetic process	2	12	0.53067	1	Solyc04g082030.1.1;Solyc06g054460.1.1
GO:0009791	post-embryonic development	2	12	0.53067	1	Solyc07g062980.3.1;Solyc08g066610.3.1
GO:0035384	thioester biosynthetic process	2	12	0.53067	1	Solyc04g008590.3.1;Solyc05g024160.3.1
GO:0042180	cellular ketone metabolic process	2	12	0.53067	1	Solyc01g107695.1.1;Solyc09g091565.1.1
GO:0071616	acyl-CoA biosynthetic process	2	12	0.53067	1	Solyc04g008590.3.1;Solyc05g024160.3.1
GO:0006644	phospholipid metabolic process	16	111	0.533136	1	Solyc00g009110.3.1;Solyc01g096410.3.1;Solyc02g079273.1.1;Solyc03g098030.3.1;Solyc04g015470.3.1;Solyc04g050860.2.1;Solyc04g054740.3.1;Solyc05g051850.3.1;Solyc06g068950.3.1;Solyc07g014730.3.1;Solyc08g014580.3.1;Solyc09g005670.2.1;Solyc09g059583.1.1;Solyc09g082370.3.1;Solyc12g011170.2.1;Solyc12g040790.2.1
GO:0006403	RNA localization	1	5	0.538988	1	Solyc06g071390.3.1
GO:0006546	glycine catabolic process	1	5	0.538988	1	Solyc08g007040.3.1
GO:0006570	tyrosine metabolic process	1	5	0.538988	1	Solyc06g050630.3.1
GO:0006597	spermine biosynthetic process	1	5	0.538988	1	Solyc06g054460.1.1
GO:0006848	pyruvate transport	1	5	0.538988	1	Solyc10g051120.2.1
GO:0006850	mitochondrial pyruvate transport	1	5	0.538988	1	Solyc10g051120.2.1
GO:0007602	phototransduction	1	5	0.538988	1	Solyc05g053410.3.1
GO:0008215	spermine metabolic process	1	5	0.538988	1	Solyc06g054460.1.1
GO:0009071	serine family amino acid catabolic process	1	5	0.538988	1	Solyc08g007040.3.1
GO:0009164	nucleoside catabolic process	1	5	0.538988	1	Solyc12g098500.2.1
GO:0009219	pyrimidine deoxyribonucleotide metabolic process	1	5	0.538988	1	Solyc01g100030.4.1
GO:0009228	thiamine biosynthetic process	1	5	0.538988	1	Solyc06g006080.3.1
GO:0009394	2'-deoxyribonucleotide metabolic process	1	5	0.538988	1	Solyc01g100030.4.1
GO:0009581	detection of external stimulus	1	5	0.538988	1	Solyc05g053410.3.1
GO:0009582	detection of abiotic stimulus	1	5	0.538988	1	Solyc05g053410.3.1
GO:0009583	detection of light stimulus	1	5	0.538988	1	Solyc05g053410.3.1
GO:0009584	detection of visible light	1	5	0.538988	1	Solyc05g053410.3.1
GO:0009585	red, far-red light phototransduction	1	5	0.538988	1	Solyc05g053410.3.1
GO:0009639	response to red or far red light	1	5	0.538988	1	Solyc05g053410.3.1
GO:0010017	red or far-red light signaling pathway	1	5	0.538988	1	Solyc05g053410.3.1
GO:0010256	endomembrane system organization	1	5	0.538988	1	Solyc00g007080.3.1
GO:0015801	aromatic amino acid transport	1	5	0.538988	1	Solyc04g049340.3.1
GO:0018298	protein-chromophore linkage	1	5	0.538988	1	Solyc05g053410.3.1
GO:0019692	deoxyribose phosphate metabolic process	1	5	0.538988	1	Solyc01g100030.4.1
GO:0042454	ribonucleoside catabolic process	1	5	0.538988	1	Solyc12g098500.2.1
GO:0042724	thiamine-containing compound biosynthetic process	1	5	0.538988	1	Solyc06g006080.3.1
GO:0046836	glycolipid transport	1	5	0.538988	1	Solyc04g064920.3.1
GO:0048366	leaf development	1	5	0.538988	1	Solyc02g092370.1.1
GO:0048827	phyllome development	1	5	0.538988	1	Solyc02g092370.1.1
GO:0050657	nucleic acid transport	1	5	0.538988	1	Solyc06g071390.3.1
GO:0050658	RNA transport	1	5	0.538988	1	Solyc06g071390.3.1
GO:0051013	microtubule severing	1	5	0.538988	1	Solyc04g008720.3.1
GO:0051028	mRNA transport	1	5	0.538988	1	Solyc06g071390.3.1
GO:0051236	establishment of RNA localization	1	5	0.538988	1	Solyc06g071390.3.1
GO:0051606	detection of stimulus	1	5	0.538988	1	Solyc05g053410.3.1
GO:0071489	cellular response to red or far red light	1	5	0.538988	1	Solyc05g053410.3.1
GO:0072523	purine-containing compound catabolic process	1	5	0.538988	1	Solyc12g098500.2.1
GO:1901658	glycosyl compound catabolic process	1	5	0.538988	1	Solyc12g098500.2.1
GO:0043085	positive regulation of catalytic activity	4	27	0.555214	1	Solyc06g035440.3.1;Solyc06g043150.3.1;Solyc10g008210.3.1;Solyc12g005480.2.1
GO:0044093	positive regulation of molecular function	4	27	0.555214	1	Solyc06g035440.3.1;Solyc06g043150.3.1;Solyc10g008210.3.1;Solyc12g005480.2.1
GO:0006351	transcription, DNA-templated	176	1237	0.562955	1	Solyc00g318130.2.1;Solyc01g008977.1.1;Solyc01g009510.2.1;Solyc01g009860.3.1;Solyc01g060490.3.1;Solyc01g065980.3.1;Solyc01g073910.3.1;Solyc01g087990.3.1;Solyc01g090310.2.1;Solyc01g090340.2.1;Solyc01g090560.3.1;Solyc01g090760.3.1;Solyc01g091540.2.1;Solyc01g096070.3.1;Solyc01g096320.3.1;Solyc01g096860.2.1;Solyc01g097290.3.1;Solyc01g100510.3.1;Solyc01g104900.3.1;Solyc01g105800.3.1;Solyc01g108240.3.1;…
GO:0097659	nucleic acid-templated transcription	176	1237	0.562955	1	Solyc00g318130.2.1;Solyc01g008977.1.1;Solyc01g009510.2.1;Solyc01g009860.3.1;Solyc01g060490.3.1;Solyc01g065980.3.1;Solyc01g073910.3.1;Solyc01g087990.3.1;Solyc01g090310.2.1;Solyc01g090340.2.1;Solyc01g090560.3.1;Solyc01g090760.3.1;Solyc01g091540.2.1;Solyc01g096070.3.1;Solyc01g096320.3.1;Solyc01g096860.2.1;Solyc01g097290.3.1;Solyc01g100510.3.1;Solyc01g104900.3.1;Solyc01g105800.3.1;Solyc01g108240.3.1;…
GO:0044711	single-organism biosynthetic process	95	670	0.567821	1	Solyc01g005210.3.1;Solyc01g056850.3.1;Solyc01g067730.3.1;Solyc01g079790.3.1;Solyc01g080280.3.1;Solyc01g088400.3.1;Solyc01g094070.3.1;Solyc01g095930.3.1;Solyc01g097930.3.1;Solyc01g097950.3.1;Solyc01g101060.3.1;Solyc01g105060.3.1;Solyc01g109790.3.1;Solyc02g070790.3.1;Solyc02g072240.3.1;Solyc02g080620.3.1;Solyc02g086770.3.1;Solyc02g092770.3.1;Solyc03g005320.3.1;Solyc03g007960.3.1;Solyc03g007970.2.1;…
GO:0008654	phospholipid biosynthetic process	6	42	0.571364	1	Solyc04g050860.2.1;Solyc04g054740.3.1;Solyc05g051850.3.1;Solyc06g068950.3.1;Solyc09g059583.1.1;Solyc12g040790.2.1
GO:0032774	RNA biosynthetic process	176	1239	0.572587	1	Solyc00g318130.2.1;Solyc01g008977.1.1;Solyc01g009510.2.1;Solyc01g009860.3.1;Solyc01g060490.3.1;Solyc01g065980.3.1;Solyc01g073910.3.1;Solyc01g087990.3.1;Solyc01g090310.2.1;Solyc01g090340.2.1;Solyc01g090560.3.1;Solyc01g090760.3.1;Solyc01g091540.2.1;Solyc01g096070.3.1;Solyc01g096320.3.1;Solyc01g096860.2.1;Solyc01g097290.3.1;Solyc01g100510.3.1;Solyc01g104900.3.1;Solyc01g105800.3.1;Solyc01g108240.3.1;…
GO:0005985	sucrose metabolic process	2	13	0.575659	1	Solyc07g042520.3.1;Solyc12g009300.3.1
GO:0031324	negative regulation of cellular metabolic process	2	13	0.575659	1	Solyc02g068580.1.1;Solyc05g008400.3.1
GO:0000413	protein peptidyl-prolyl isomerization	5	35	0.577283	1	Solyc01g108340.3.1;Solyc01g111360.3.1;Solyc02g061800.2.1;Solyc03g119860.3.1;Solyc12g049430.1.1
GO:0018208	peptidyl-proline modification	5	35	0.577283	1	Solyc01g108340.3.1;Solyc01g111360.3.1;Solyc02g061800.2.1;Solyc03g119860.3.1;Solyc12g049430.1.1
GO:0070838	divalent metal ion transport	5	35	0.577283	1	Solyc02g081600.3.1;Solyc03g123790.3.1;Solyc04g077870.3.1;Solyc06g006110.3.1;Solyc09g082870.2.1
GO:0072511	divalent inorganic cation transport	5	35	0.577283	1	Solyc02g081600.3.1;Solyc03g123790.3.1;Solyc04g077870.3.1;Solyc06g006110.3.1;Solyc09g082870.2.1
GO:0050794	regulation of cellular process	246	1732	0.584103	1	Solyc00g212260.2.1;Solyc00g318130.2.1;Solyc01g008130.3.1;Solyc01g008977.1.1;Solyc01g009510.2.1;Solyc01g009860.3.1;Solyc01g014840.3.1;Solyc01g060490.3.1;Solyc01g065980.3.1;Solyc01g066740.3.1;Solyc01g067440.3.1;Solyc01g067460.2.1;Solyc01g073910.3.1;Solyc01g087990.3.1;Solyc01g088780.3.1;Solyc01g089850.3.1;Solyc01g090310.2.1;Solyc01g090340.2.1;Solyc01g090560.3.1;Solyc01g090760.3.1;Solyc01g096070.3.1;…
GO:0009073	aromatic amino acid family biosynthetic process	4	28	0.585378	1	Solyc02g080620.3.1;Solyc05g050980.3.1;Solyc06g050630.3.1;Solyc10g005320.3.1
GO:0006650	glycerophospholipid metabolic process	12	86	0.588427	1	Solyc00g009110.3.1;Solyc01g096410.3.1;Solyc02g079273.1.1;Solyc03g098030.3.1;Solyc04g015470.3.1;Solyc06g068950.3.1;Solyc08g014580.3.1;Solyc09g005670.2.1;Solyc09g059583.1.1;Solyc09g082370.3.1;Solyc12g011170.2.1;Solyc12g040790.2.1
GO:0006486	protein glycosylation	7	50	0.589291	1	Solyc01g009470.2.1;Solyc05g007930.3.1;Solyc07g008030.2.1;Solyc07g044820.1.1;Solyc07g052320.3.1;Solyc08g074740.3.1;Solyc11g067250.2.1
GO:0043413	macromolecule glycosylation	7	50	0.589291	1	Solyc01g009470.2.1;Solyc05g007930.3.1;Solyc07g008030.2.1;Solyc07g044820.1.1;Solyc07g052320.3.1;Solyc08g074740.3.1;Solyc11g067250.2.1
GO:0009309	amine biosynthetic process	3	21	0.597326	1	Solyc04g082030.1.1;Solyc06g054460.1.1;Solyc10g005320.3.1
GO:0015748	organophosphate ester transport	3	21	0.597326	1	Solyc01g096930.3.1;Solyc03g121810.2.1;Solyc09g065595.1.1
GO:0042401	cellular biogenic amine biosynthetic process	3	21	0.597326	1	Solyc04g082030.1.1;Solyc06g054460.1.1;Solyc10g005320.3.1
GO:0048878	chemical homeostasis	3	21	0.597326	1	Solyc01g098190.3.1;Solyc03g121070.3.1;Solyc06g036440.2.1
GO:0005984	disaccharide metabolic process	5	36	0.603493	1	Solyc01g005210.3.1;Solyc03g083960.3.1;Solyc07g006500.3.1;Solyc07g042520.3.1;Solyc12g009300.3.1
GO:0051338	regulation of transferase activity	5	36	0.603493	1	Solyc01g089850.3.1;Solyc06g035440.3.1;Solyc06g043150.3.1;Solyc10g008210.3.1;Solyc12g005480.2.1
GO:0001678	cellular glucose homeostasis	1	6	0.605146	1	Solyc03g121070.3.1
GO:0006308	DNA catabolic process	1	6	0.605146	1	Solyc05g009430.3.1
GO:0007064	mitotic sister chromatid cohesion	1	6	0.605146	1	Solyc06g051300.3.1
GO:0007126	meiotic nuclear division	1	6	0.605146	1	Solyc11g066350.2.1
GO:0009743	response to carbohydrate	1	6	0.605146	1	Solyc12g099970.2.1
GO:0009744	response to sucrose	1	6	0.605146	1	Solyc12g099970.2.1
GO:0009908	flower development	1	6	0.605146	1	Solyc07g062980.3.1
GO:0019310	inositol catabolic process	1	6	0.605146	1	Solyc12g008650.2.1
GO:0033500	carbohydrate homeostasis	1	6	0.605146	1	Solyc03g121070.3.1
GO:0034285	response to disaccharide	1	6	0.605146	1	Solyc12g099970.2.1
GO:0042593	glucose homeostasis	1	6	0.605146	1	Solyc03g121070.3.1
GO:0043562	cellular response to nitrogen levels	1	6	0.605146	1	Solyc12g099970.2.1
GO:0090567	reproductive shoot system development	1	6	0.605146	1	Solyc07g062980.3.1
GO:1903046	meiotic cell cycle process	1	6	0.605146	1	Solyc11g066350.2.1
GO:0000165	MAPK cascade	7	51	0.611171	1	Solyc01g087990.3.1;Solyc01g105800.3.1;Solyc02g089210.3.1;Solyc03g114840.3.1;Solyc04g005320.3.1;Solyc11g010570.2.1;Solyc11g028020.2.1
GO:0023014	signal transduction by protein phosphorylation	7	51	0.611171	1	Solyc01g087990.3.1;Solyc01g105800.3.1;Solyc02g089210.3.1;Solyc03g114840.3.1;Solyc04g005320.3.1;Solyc11g010570.2.1;Solyc11g028020.2.1
GO:0051301	cell division	4	29	0.614316	1	Solyc02g092370.1.1;Solyc03g007130.3.1;Solyc04g008290.3.1;Solyc08g081170.3.1
GO:0050789	regulation of biological process	256	1810	0.616139	1	Solyc00g212260.2.1;Solyc00g318130.2.1;Solyc01g008130.3.1;Solyc01g008977.1.1;Solyc01g009510.2.1;Solyc01g009860.3.1;Solyc01g014840.3.1;Solyc01g060490.3.1;Solyc01g065980.3.1;Solyc01g066740.3.1;Solyc01g067440.3.1;Solyc01g067460.2.1;Solyc01g073910.3.1;Solyc01g087990.3.1;Solyc01g088780.3.1;Solyc01g089850.3.1;Solyc01g090310.2.1;Solyc01g090340.2.1;Solyc01g090560.3.1;Solyc01g090760.3.1;Solyc01g096070.3.1;…
GO:0000272	polysaccharide catabolic process	2	14	0.617407	1	Solyc07g052695.1.1;Solyc11g008720.2.1
GO:0006084	acetyl-CoA metabolic process	2	14	0.617407	1	Solyc04g008590.3.1;Solyc05g024160.3.1
GO:0009147	pyrimidine nucleoside triphosphate metabolic process	2	14	0.617407	1	Solyc01g056850.3.1;Solyc01g100030.4.1
GO:0042176	regulation of protein catabolic process	2	14	0.617407	1	Solyc01g111700.2.1;Solyc10g008170.3.1
GO:0050801	ion homeostasis	2	14	0.617407	1	Solyc01g098190.3.1;Solyc06g036440.2.1
GO:0042440	pigment metabolic process	6	44	0.618883	1	Solyc08g074620.3.1;Solyc08g074682.1.1;Solyc08g074683.1.1;Solyc09g065620.3.1;Solyc09g082600.2.1;Solyc12g005300.2.1
GO:0044272	sulfur compound biosynthetic process	8	59	0.625034	1	Solyc01g097930.3.1;Solyc01g097950.3.1;Solyc01g101060.3.1;Solyc04g008590.3.1;Solyc05g024160.3.1;Solyc06g006080.3.1;Solyc07g065340.1.1;Solyc09g008280.2.1
GO:1901615	organic hydroxy compound metabolic process	8	59	0.625034	1	Solyc04g050860.2.1;Solyc04g054740.3.1;Solyc05g051850.3.1;Solyc06g068950.3.1;Solyc12g008650.2.1;Solyc12g011170.2.1;Solyc12g040790.2.1;Solyc12g088200.2.1
GO:0022402	cell cycle process	11	81	0.626351	1	Solyc02g080400.2.1;Solyc02g090680.3.1;Solyc03g007130.3.1;Solyc03g044480.3.1;Solyc04g008290.3.1;Solyc06g035440.3.1;Solyc06g051300.3.1;Solyc09g061280.3.1;Solyc10g008210.3.1;Solyc11g066350.2.1;Solyc12g005480.2.1
GO:0031399	regulation of protein modification process	5	37	0.628749	1	Solyc01g089850.3.1;Solyc06g035440.3.1;Solyc06g043150.3.1;Solyc10g008210.3.1;Solyc12g005480.2.1
GO:0005992	trehalose biosynthetic process	3	22	0.630061	1	Solyc01g005210.3.1;Solyc03g083960.3.1;Solyc07g006500.3.1
GO:0006694	steroid biosynthetic process	3	22	0.630061	1	Solyc01g094070.3.1;Solyc02g086770.3.1;Solyc10g018140.2.1
GO:0042398	cellular modified amino acid biosynthetic process	3	22	0.630061	1	Solyc01g101060.3.1;Solyc07g062810.3.1;Solyc09g008280.2.1
GO:0006520	cellular amino acid metabolic process	40	291	0.641715	1	Solyc00g282510.2.1;Solyc01g005000.3.1;Solyc01g080280.3.1;Solyc01g097930.3.1;Solyc01g097950.3.1;Solyc01g107695.1.1;Solyc02g080620.3.1;Solyc02g086300.3.1;Solyc03g034320.3.1;Solyc03g043880.3.1;Solyc03g044660.3.1;Solyc03g098240.3.1;Solyc03g117330.3.1;Solyc03g123830.3.1;Solyc04g009960.3.1;Solyc04g025530.3.1;Solyc05g041200.3.1;Solyc05g050980.3.1;Solyc05g051250.3.1;Solyc05g053810.3.1;Solyc05g055730.3.1;…
GO:0009100	glycoprotein metabolic process	7	53	0.652975	1	Solyc01g009470.2.1;Solyc05g007930.3.1;Solyc07g008030.2.1;Solyc07g044820.1.1;Solyc07g052320.3.1;Solyc08g074740.3.1;Solyc11g067250.2.1
GO:0009101	glycoprotein biosynthetic process	7	53	0.652975	1	Solyc01g009470.2.1;Solyc05g007930.3.1;Solyc07g008030.2.1;Solyc07g044820.1.1;Solyc07g052320.3.1;Solyc08g074740.3.1;Solyc11g067250.2.1
GO:0006575	cellular modified amino acid metabolic process	5	38	0.653004	1	Solyc01g101060.3.1;Solyc01g107695.1.1;Solyc07g062810.3.1;Solyc09g008280.2.1;Solyc12g098500.2.1
GO:0048731	system development	5	38	0.653004	1	Solyc02g092370.1.1;Solyc02g092770.3.1;Solyc04g077860.3.1;Solyc07g062980.3.1;Solyc08g079710.3.1
GO:0000910	cytokinesis	2	15	0.655916	1	Solyc03g007130.3.1;Solyc04g008290.3.1
GO:0006595	polyamine metabolic process	2	15	0.655916	1	Solyc04g082030.1.1;Solyc06g054460.1.1
GO:0009894	regulation of catabolic process	2	15	0.655916	1	Solyc01g111700.2.1;Solyc10g008170.3.1
GO:1902531	regulation of intracellular signal transduction	2	15	0.655916	1	Solyc09g089610.3.1;Solyc11g006180.2.1
GO:0000097	sulfur amino acid biosynthetic process	3	23	0.660902	1	Solyc01g097930.3.1;Solyc01g097950.3.1;Solyc07g065340.1.1
GO:0005991	trehalose metabolic process	3	23	0.660902	1	Solyc01g005210.3.1;Solyc03g083960.3.1;Solyc07g006500.3.1
GO:0010564	regulation of cell cycle process	3	23	0.660902	1	Solyc06g035440.3.1;Solyc10g008210.3.1;Solyc12g005480.2.1
GO:0000103	sulfate assimilation	1	7	0.661815	1	Solyc02g092410.3.1
GO:0006207	'de novo' pyrimidine nucleobase biosynthetic process	1	7	0.661815	1	Solyc08g077300.3.1
GO:0006368	transcription elongation from RNA polymerase II promoter	1	7	0.661815	1	Solyc03g121010.3.1
GO:0006772	thiamine metabolic process	1	7	0.661815	1	Solyc06g006080.3.1
GO:0007062	sister chromatid cohesion	1	7	0.661815	1	Solyc06g051300.3.1
GO:0008216	spermidine metabolic process	1	7	0.661815	1	Solyc06g054460.1.1
GO:0008295	spermidine biosynthetic process	1	7	0.661815	1	Solyc06g054460.1.1
GO:0016197	endosomal transport	1	7	0.661815	1	Solyc02g030105.1.1
GO:0031398	positive regulation of protein ubiquitination	1	7	0.661815	1	Solyc06g043150.3.1
GO:0042147	retrograde transport, endosome to Golgi	1	7	0.661815	1	Solyc02g030105.1.1
GO:0042723	thiamine-containing compound metabolic process	1	7	0.661815	1	Solyc06g006080.3.1
GO:0051017	actin filament bundle assembly	1	7	0.661815	1	Solyc04g015830.3.1
GO:0051321	meiotic cell cycle	1	7	0.661815	1	Solyc11g066350.2.1
GO:0051351	positive regulation of ligase activity	1	7	0.661815	1	Solyc06g043150.3.1
GO:0051443	positive regulation of ubiquitin-protein transferase activity	1	7	0.661815	1	Solyc06g043150.3.1
GO:0055065	metal ion homeostasis	1	7	0.661815	1	Solyc01g098190.3.1
GO:0055080	cation homeostasis	1	7	0.661815	1	Solyc01g098190.3.1
GO:0061572	actin filament bundle organization	1	7	0.661815	1	Solyc04g015830.3.1
GO:0098771	inorganic ion homeostasis	1	7	0.661815	1	Solyc01g098190.3.1
GO:1903322	positive regulation of protein modification by small protein conjugation or removal	1	7	0.661815	1	Solyc06g043150.3.1
GO:1904668	positive regulation of ubiquitin protein ligase activity	1	7	0.661815	1	Solyc06g043150.3.1
GO:0006790	sulfur compound metabolic process	12	91	0.669248	1	Solyc01g097930.3.1;Solyc01g097950.3.1;Solyc01g101060.3.1;Solyc02g092410.3.1;Solyc04g008590.3.1;Solyc05g024160.3.1;Solyc05g055730.3.1;Solyc06g006080.3.1;Solyc07g065340.1.1;Solyc09g008280.2.1;Solyc11g008870.2.1;Solyc12g098500.2.1
GO:0008152	metabolic process	1299	9108	0.685607	1	Solyc00g009110.3.1;Solyc00g011870.1.1;Solyc00g019730.2.1;Solyc00g056680.1.1;Solyc00g095465.1.1;Solyc00g095860.1.1;Solyc00g110870.3.1;Solyc00g156980.3.1;Solyc00g212260.2.1;Solyc00g247300.3.1;Solyc00g282510.2.1;Solyc00g318130.2.1;Solyc01g005000.3.1;Solyc01g005160.3.1;Solyc01g005210.3.1;Solyc01g005560.3.1;Solyc01g006540.3.1;Solyc01g006560.3.1;Solyc01g006660.2.1;Solyc01g006670.2.1;Solyc01g007000.3.1;…
GO:0007346	regulation of mitotic cell cycle	3	24	0.689835	1	Solyc06g035440.3.1;Solyc10g008210.3.1;Solyc12g005480.2.1
GO:0008202	steroid metabolic process	3	24	0.689835	1	Solyc01g094070.3.1;Solyc02g086770.3.1;Solyc10g018140.2.1
GO:0046351	disaccharide biosynthetic process	3	24	0.689835	1	Solyc01g005210.3.1;Solyc03g083960.3.1;Solyc07g006500.3.1
GO:0046474	glycerophospholipid biosynthetic process	3	24	0.689835	1	Solyc06g068950.3.1;Solyc09g059583.1.1;Solyc12g040790.2.1
GO:0006568	tryptophan metabolic process	2	16	0.691257	1	Solyc01g107695.1.1;Solyc10g005320.3.1
GO:0006586	indolalkylamine metabolic process	2	16	0.691257	1	Solyc01g107695.1.1;Solyc10g005320.3.1
GO:0006637	acyl-CoA metabolic process	2	16	0.691257	1	Solyc04g008590.3.1;Solyc05g024160.3.1
GO:0006835	dicarboxylic acid transport	2	16	0.691257	1	Solyc01g007080.3.1;Solyc03g119640.3.1
GO:0015740	C4-dicarboxylate transport	2	16	0.691257	1	Solyc01g007080.3.1;Solyc03g119640.3.1
GO:0015743	malate transport	2	16	0.691257	1	Solyc01g007080.3.1;Solyc03g119640.3.1
GO:0035383	thioester metabolic process	2	16	0.691257	1	Solyc04g008590.3.1;Solyc05g024160.3.1
GO:0042430	indole-containing compound metabolic process	2	16	0.691257	1	Solyc01g107695.1.1;Solyc10g005320.3.1
GO:0055082	cellular chemical homeostasis	2	16	0.691257	1	Solyc03g121070.3.1;Solyc06g036440.2.1
GO:0019318	hexose metabolic process	5	40	0.698382	1	Solyc01g100830.2.1;Solyc02g087800.3.1;Solyc04g082630.3.1;Solyc07g014640.3.1;Solyc12g094640.2.1
GO:0046488	phosphatidylinositol metabolic process	9	71	0.706757	1	Solyc00g009110.3.1;Solyc01g096410.3.1;Solyc02g079273.1.1;Solyc03g098030.3.1;Solyc04g015470.3.1;Solyc08g014580.3.1;Solyc09g005670.2.1;Solyc09g059583.1.1;Solyc09g082370.3.1
GO:0000079	regulation of cyclin-dependent protein serine/threonine kinase activity	1	8	0.710354	1	Solyc01g089850.3.1
GO:0000162	tryptophan biosynthetic process	1	8	0.710354	1	Solyc10g005320.3.1
GO:0007020	microtubule nucleation	1	8	0.710354	1	Solyc03g111380.3.1
GO:0007205	protein kinase C-activating G-protein coupled receptor signaling pathway	1	8	0.710354	1	Solyc05g056420.3.1
GO:0031109	microtubule polymerization or depolymerization	1	8	0.710354	1	Solyc03g111380.3.1
GO:0031667	response to nutrient levels	1	8	0.710354	1	Solyc12g099970.2.1
GO:0031669	cellular response to nutrient levels	1	8	0.710354	1	Solyc12g099970.2.1
GO:0032879	regulation of localization	1	8	0.710354	1	Solyc08g068850.3.1
GO:0032957	inositol trisphosphate metabolic process	1	8	0.710354	1	Solyc12g088200.2.1
GO:0042181	ketone biosynthetic process	1	8	0.710354	1	Solyc09g091565.1.1
GO:0042219	cellular modified amino acid catabolic process	1	8	0.710354	1	Solyc12g098500.2.1
GO:0042435	indole-containing compound biosynthetic process	1	8	0.710354	1	Solyc10g005320.3.1
GO:0043269	regulation of ion transport	1	8	0.710354	1	Solyc08g068850.3.1
GO:0044273	sulfur compound catabolic process	1	8	0.710354	1	Solyc12g098500.2.1
GO:0046219	indolalkylamine biosynthetic process	1	8	0.710354	1	Solyc10g005320.3.1
GO:0046785	microtubule polymerization	1	8	0.710354	1	Solyc03g111380.3.1
GO:0048580	regulation of post-embryonic development	1	8	0.710354	1	Solyc08g066610.3.1
GO:0051049	regulation of transport	1	8	0.710354	1	Solyc08g068850.3.1
GO:0071900	regulation of protein serine/threonine kinase activity	1	8	0.710354	1	Solyc01g089850.3.1
GO:1901661	quinone metabolic process	1	8	0.710354	1	Solyc09g091565.1.1
GO:1901663	quinone biosynthetic process	1	8	0.710354	1	Solyc09g091565.1.1
GO:1904029	regulation of cyclin-dependent protein kinase activity	1	8	0.710354	1	Solyc01g089850.3.1
GO:2000026	regulation of multicellular organismal development	1	8	0.710354	1	Solyc08g066610.3.1
GO:0051246	regulation of protein metabolic process	7	56	0.710373	1	Solyc01g089850.3.1;Solyc01g111700.2.1;Solyc06g035440.3.1;Solyc06g043150.3.1;Solyc10g008170.3.1;Solyc10g008210.3.1;Solyc12g005480.2.1
GO:0042221	response to chemical	41	307	0.716014	1	Solyc00g212260.2.1;Solyc01g087150.3.1;Solyc01g096070.3.1;Solyc01g110560.3.1;Solyc01g110570.3.1;Solyc01g110605.1.1;Solyc02g032660.3.1;Solyc02g061745.1.1;Solyc02g062230.1.1;Solyc02g062390.3.1;Solyc02g063010.3.1;Solyc02g063260.3.1;Solyc02g084840.3.1;Solyc02g084850.3.1;Solyc03g034400.3.1;Solyc04g007530.3.1;Solyc04g009790.3.1;Solyc04g074850.3.1;Solyc04g081250.1.1;Solyc04g082200.2.1;Solyc05g013450.3.1;…
GO:0042364	water-soluble vitamin biosynthetic process	3	25	0.716869	1	Solyc06g006080.3.1;Solyc07g053270.3.1;Solyc07g062810.3.1
GO:0051493	regulation of cytoskeleton organization	3	25	0.716869	1	Solyc06g035440.3.1;Solyc10g008210.3.1;Solyc12g005480.2.1
GO:0010629	negative regulation of gene expression	2	17	0.723545	1	Solyc02g068580.1.1;Solyc05g008400.3.1
GO:0015914	phospholipid transport	2	17	0.723545	1	Solyc01g096930.3.1;Solyc03g121810.2.1
GO:0043094	cellular metabolic compound salvage	2	17	0.723545	1	Solyc09g007940.3.1;Solyc10g086190.2.1
GO:1901607	alpha-amino acid biosynthetic process	13	103	0.733095	1	Solyc01g080280.3.1;Solyc01g097930.3.1;Solyc01g097950.3.1;Solyc02g080620.3.1;Solyc03g044660.3.1;Solyc03g123830.3.1;Solyc05g051250.3.1;Solyc06g007180.3.1;Solyc06g050630.3.1;Solyc07g062810.3.1;Solyc07g065340.1.1;Solyc10g005320.3.1;Solyc10g049890.2.1
GO:0048518	positive regulation of biological process	18	141	0.739721	1	Solyc00g212260.2.1;Solyc01g087990.3.1;Solyc01g090760.3.1;Solyc01g105800.3.1;Solyc02g089210.3.1;Solyc03g033660.3.1;Solyc03g114840.3.1;Solyc04g005320.3.1;Solyc05g050280.3.1;Solyc06g035440.3.1;Solyc06g043150.3.1;Solyc08g066610.3.1;Solyc10g008210.3.1;Solyc10g009620.2.1;Solyc10g011660.3.1;Solyc11g010570.2.1;Solyc11g028020.2.1;Solyc12g005480.2.1
GO:0009110	vitamin biosynthetic process	3	26	0.742038	1	Solyc06g006080.3.1;Solyc07g053270.3.1;Solyc07g062810.3.1
GO:0003006	developmental process involved in reproduction	1	9	0.75193	1	Solyc07g062980.3.1
GO:0006206	pyrimidine nucleobase metabolic process	1	9	0.75193	1	Solyc08g077300.3.1
GO:0006383	transcription from RNA polymerase III promoter	1	9	0.75193	1	Solyc05g008400.3.1
GO:0009089	lysine biosynthetic process via diaminopimelate	1	9	0.75193	1	Solyc03g044660.3.1
GO:0009751	response to salicylic acid	1	9	0.75193	1	Solyc07g061740.3.1
GO:0009863	salicylic acid mediated signaling pathway	1	9	0.75193	1	Solyc07g061740.3.1
GO:0017006	protein-tetrapyrrole linkage	1	9	0.75193	1	Solyc05g053410.3.1
GO:0019856	pyrimidine nucleobase biosynthetic process	1	9	0.75193	1	Solyc08g077300.3.1
GO:0035434	copper ion transmembrane transport	1	9	0.75193	1	Solyc10g084980.2.1
GO:0046451	diaminopimelate metabolic process	1	9	0.75193	1	Solyc03g044660.3.1
GO:0048608	reproductive structure development	1	9	0.75193	1	Solyc07g062980.3.1
GO:0051239	regulation of multicellular organismal process	1	9	0.75193	1	Solyc08g066610.3.1
GO:0061458	reproductive system development	1	9	0.75193	1	Solyc07g062980.3.1
GO:0071446	cellular response to salicylic acid stimulus	1	9	0.75193	1	Solyc07g061740.3.1
GO:2000031	regulation of salicylic acid mediated signaling pathway	1	9	0.75193	1	Solyc07g061740.3.1
GO:0006338	chromatin remodeling	2	18	0.752929	1	Solyc06g009600.1.1;Solyc11g013430.2.1
GO:0007186	G-protein coupled receptor signaling pathway	2	18	0.752929	1	Solyc05g045650.3.1;Solyc05g056420.3.1
GO:0010604	positive regulation of macromolecule metabolic process	13	105	0.758055	1	Solyc01g087990.3.1;Solyc01g090760.3.1;Solyc01g105800.3.1;Solyc02g089210.3.1;Solyc03g033660.3.1;Solyc03g114840.3.1;Solyc04g005320.3.1;Solyc06g035440.3.1;Solyc06g043150.3.1;Solyc10g008210.3.1;Solyc11g010570.2.1;Solyc11g028020.2.1;Solyc12g005480.2.1
GO:0005996	monosaccharide metabolic process	6	51	0.759122	1	Solyc01g100830.2.1;Solyc02g087800.3.1;Solyc04g082630.3.1;Solyc07g014640.3.1;Solyc10g077080.2.1;Solyc12g094640.2.1
GO:0006767	water-soluble vitamin metabolic process	3	27	0.765391	1	Solyc06g006080.3.1;Solyc07g053270.3.1;Solyc07g062810.3.1
GO:0006006	glucose metabolic process	2	19	0.779578	1	Solyc04g082630.3.1;Solyc12g094640.2.1
GO:0014070	response to organic cyclic compound	2	19	0.779578	1	Solyc02g063010.3.1;Solyc07g061740.3.1
GO:0071407	cellular response to organic cyclic compound	2	19	0.779578	1	Solyc02g063010.3.1;Solyc07g061740.3.1
GO:0044270	cellular nitrogen compound catabolic process	9	76	0.780449	1	Solyc01g107695.1.1;Solyc02g078400.3.1;Solyc05g009430.3.1;Solyc07g017700.2.1;Solyc07g049780.2.1;Solyc09g065620.3.1;Solyc09g082600.2.1;Solyc12g005300.2.1;Solyc12g098500.2.1
GO:0007165	signal transduction	59	448	0.784083	1	Solyc00g212260.2.1;Solyc01g008130.3.1;Solyc01g014840.3.1;Solyc01g066740.3.1;Solyc01g087990.3.1;Solyc01g088780.3.1;Solyc01g105800.3.1;Solyc01g109230.3.1;Solyc02g032650.3.1;Solyc02g063010.3.1;Solyc02g071220.3.1;Solyc02g072530.2.1;Solyc02g082050.3.1;Solyc02g089210.3.1;Solyc03g081240.3.1;Solyc03g096070.3.1;Solyc03g113720.3.1;Solyc03g114840.3.1;Solyc04g005320.3.1;Solyc04g005380.3.1;Solyc04g076140.3.1;…
GO:0023052	signaling	59	448	0.784083	1	Solyc00g212260.2.1;Solyc01g008130.3.1;Solyc01g014840.3.1;Solyc01g066740.3.1;Solyc01g087990.3.1;Solyc01g088780.3.1;Solyc01g105800.3.1;Solyc01g109230.3.1;Solyc02g032650.3.1;Solyc02g063010.3.1;Solyc02g071220.3.1;Solyc02g072530.2.1;Solyc02g082050.3.1;Solyc02g089210.3.1;Solyc03g081240.3.1;Solyc03g096070.3.1;Solyc03g113720.3.1;Solyc03g114840.3.1;Solyc04g005320.3.1;Solyc04g005380.3.1;Solyc04g076140.3.1;…
GO:0044700	single organism signaling	59	448	0.784083	1	Solyc00g212260.2.1;Solyc01g008130.3.1;Solyc01g014840.3.1;Solyc01g066740.3.1;Solyc01g087990.3.1;Solyc01g088780.3.1;Solyc01g105800.3.1;Solyc01g109230.3.1;Solyc02g032650.3.1;Solyc02g063010.3.1;Solyc02g071220.3.1;Solyc02g072530.2.1;Solyc02g082050.3.1;Solyc02g089210.3.1;Solyc03g081240.3.1;Solyc03g096070.3.1;Solyc03g113720.3.1;Solyc03g114840.3.1;Solyc04g005320.3.1;Solyc04g005380.3.1;Solyc04g076140.3.1;…
GO:0006766	vitamin metabolic process	3	28	0.786992	1	Solyc06g006080.3.1;Solyc07g053270.3.1;Solyc07g062810.3.1
GO:0006074	(1->3)-beta-D-glucan metabolic process	1	10	0.787542	1	Solyc07g053980.3.1
GO:0006075	(1->3)-beta-D-glucan biosynthetic process	1	10	0.787542	1	Solyc07g053980.3.1
GO:0006487	protein N-linked glycosylation	1	10	0.787542	1	Solyc07g008030.2.1
GO:0006553	lysine metabolic process	1	10	0.787542	1	Solyc03g044660.3.1
GO:0006771	riboflavin metabolic process	1	10	0.787542	1	Solyc07g053270.3.1
GO:0006829	zinc II ion transport	1	10	0.787542	1	Solyc02g081600.3.1
GO:0006873	cellular ion homeostasis	1	10	0.787542	1	Solyc06g036440.2.1
GO:0009085	lysine biosynthetic process	1	10	0.787542	1	Solyc03g044660.3.1
GO:0009226	nucleotide-sugar biosynthetic process	1	10	0.787542	1	Solyc07g062550.3.1
GO:0009231	riboflavin biosynthetic process	1	10	0.787542	1	Solyc07g053270.3.1
GO:0009435	NAD biosynthetic process	1	10	0.787542	1	Solyc03g112060.3.1
GO:0009741	response to brassinosteroid	1	10	0.787542	1	Solyc02g063010.3.1
GO:0009742	brassinosteroid mediated signaling pathway	1	10	0.787542	1	Solyc02g063010.3.1
GO:0019673	GDP-mannose metabolic process	1	10	0.787542	1	Solyc02g084210.1.1
GO:0042726	flavin-containing compound metabolic process	1	10	0.787542	1	Solyc07g053270.3.1
GO:0042727	flavin-containing compound biosynthetic process	1	10	0.787542	1	Solyc07g053270.3.1
GO:0043248	proteasome assembly	1	10	0.787542	1	Solyc06g071390.3.1
GO:0043401	steroid hormone mediated signaling pathway	1	10	0.787542	1	Solyc02g063010.3.1
GO:0046164	alcohol catabolic process	1	10	0.787542	1	Solyc12g008650.2.1
GO:0046174	polyol catabolic process	1	10	0.787542	1	Solyc12g008650.2.1
GO:0048545	response to steroid hormone	1	10	0.787542	1	Solyc02g063010.3.1
GO:0071367	cellular response to brassinosteroid stimulus	1	10	0.787542	1	Solyc02g063010.3.1
GO:0071383	cellular response to steroid hormone stimulus	1	10	0.787542	1	Solyc02g063010.3.1
GO:0071396	cellular response to lipid	1	10	0.787542	1	Solyc02g063010.3.1
GO:0071577	zinc II ion transmembrane transport	1	10	0.787542	1	Solyc02g081600.3.1
GO:0097306	cellular response to alcohol	1	10	0.787542	1	Solyc02g063010.3.1
GO:1901616	organic hydroxy compound catabolic process	1	10	0.787542	1	Solyc12g008650.2.1
GO:0006811	ion transport	63	478	0.788951	1	Solyc01g007080.3.1;Solyc01g034080.1.1;Solyc01g079150.3.1;Solyc01g080070.3.1;Solyc01g095070.3.1;Solyc01g096930.3.1;Solyc01g098190.3.1;Solyc01g111600.3.1;Solyc02g070280.3.1;Solyc02g081600.3.1;Solyc02g088560.3.1;Solyc03g045070.1.1;Solyc03g080100.3.1;Solyc03g097380.3.1;Solyc03g117810.3.1;Solyc03g119640.3.1;Solyc03g120250.3.1;Solyc03g121810.2.1;Solyc03g123790.3.1;Solyc04g015030.3.1;Solyc04g049340.3.1;…
GO:0007154	cell communication	70	529	0.789568	1	Solyc00g212260.2.1;Solyc01g008130.3.1;Solyc01g014840.3.1;Solyc01g066740.3.1;Solyc01g087990.3.1;Solyc01g088780.3.1;Solyc01g105800.3.1;Solyc01g109230.3.1;Solyc02g032650.3.1;Solyc02g063010.3.1;Solyc02g071220.3.1;Solyc02g072530.2.1;Solyc02g078750.3.1;Solyc02g079540.2.1;Solyc02g082050.3.1;Solyc02g089210.3.1;Solyc03g006770.3.1;Solyc03g006780.2.1;Solyc03g081240.3.1;Solyc03g096070.3.1;Solyc03g113720.3.1;…
GO:0048519	negative regulation of biological process	7	61	0.79108	1	Solyc02g068580.1.1;Solyc02g090680.3.1;Solyc03g044480.3.1;Solyc05g008400.3.1;Solyc09g061280.3.1;Solyc09g089610.3.1;Solyc11g006180.2.1
GO:0009311	oligosaccharide metabolic process	5	45	0.793175	1	Solyc01g005210.3.1;Solyc03g083960.3.1;Solyc07g006500.3.1;Solyc07g042520.3.1;Solyc12g009300.3.1
GO:0046700	heterocycle catabolic process	9	77	0.793437	1	Solyc01g107695.1.1;Solyc02g078400.3.1;Solyc05g009430.3.1;Solyc07g017700.2.1;Solyc07g049780.2.1;Solyc09g065620.3.1;Solyc09g082600.2.1;Solyc12g005300.2.1;Solyc12g098500.2.1
GO:0065007	biological regulation	265	1927	0.800451	1	Solyc00g212260.2.1;Solyc00g318130.2.1;Solyc01g008130.3.1;Solyc01g008977.1.1;Solyc01g009510.2.1;Solyc01g009860.3.1;Solyc01g014840.3.1;Solyc01g060490.3.1;Solyc01g065980.3.1;Solyc01g066740.3.1;Solyc01g067440.3.1;Solyc01g067460.2.1;Solyc01g073910.3.1;Solyc01g087990.3.1;Solyc01g088780.3.1;Solyc01g089850.3.1;Solyc01g090310.2.1;Solyc01g090340.2.1;Solyc01g090560.3.1;Solyc01g090760.3.1;Solyc01g096070.3.1;…
GO:0006721	terpenoid metabolic process	2	20	0.803669	1	Solyc02g092770.3.1;Solyc04g077860.3.1
GO:0016114	terpenoid biosynthetic process	2	20	0.803669	1	Solyc02g092770.3.1;Solyc04g077860.3.1
GO:0016571	histone methylation	2	20	0.803669	1	Solyc08g077940.2.1;Solyc09g090630.2.1
GO:0018022	peptidyl-lysine methylation	2	20	0.803669	1	Solyc08g077940.2.1;Solyc09g090630.2.1
GO:0034968	histone lysine methylation	2	20	0.803669	1	Solyc08g077940.2.1;Solyc09g090630.2.1
GO:0006662	glycerol ether metabolic process	3	29	0.806917	1	Solyc04g071565.1.1;Solyc05g006850.3.1;Solyc05g006860.3.1
GO:0018904	ether metabolic process	3	29	0.806917	1	Solyc04g071565.1.1;Solyc05g006850.3.1;Solyc05g006860.3.1
GO:0031325	positive regulation of cellular metabolic process	13	110	0.813351	1	Solyc01g087990.3.1;Solyc01g090760.3.1;Solyc01g105800.3.1;Solyc02g089210.3.1;Solyc03g033660.3.1;Solyc03g114840.3.1;Solyc04g005320.3.1;Solyc06g035440.3.1;Solyc06g043150.3.1;Solyc10g008210.3.1;Solyc11g010570.2.1;Solyc11g028020.2.1;Solyc12g005480.2.1
GO:0050896	response to stimulus	187	1377	0.815674	1	Solyc00g060810.3.1;Solyc00g212260.2.1;Solyc01g008130.3.1;Solyc01g014840.3.1;Solyc01g057000.3.1;Solyc01g058520.3.1;Solyc01g066740.3.1;Solyc01g068270.3.1;Solyc01g086930.3.1;Solyc01g087150.3.1;Solyc01g087990.3.1;Solyc01g088780.3.1;Solyc01g096070.3.1;Solyc01g097240.3.1;Solyc01g097270.3.1;Solyc01g098190.3.1;Solyc01g100240.3.1;Solyc01g100370.3.1;Solyc01g100940.2.1;Solyc01g102520.3.1;Solyc01g104860.3.1;…
GO:0045893	positive regulation of transcription, DNA-templated	9	79	0.817692	1	Solyc01g087990.3.1;Solyc01g090760.3.1;Solyc01g105800.3.1;Solyc02g089210.3.1;Solyc03g033660.3.1;Solyc03g114840.3.1;Solyc04g005320.3.1;Solyc11g010570.2.1;Solyc11g028020.2.1
GO:0051254	positive regulation of RNA metabolic process	9	79	0.817692	1	Solyc01g087990.3.1;Solyc01g090760.3.1;Solyc01g105800.3.1;Solyc02g089210.3.1;Solyc03g033660.3.1;Solyc03g114840.3.1;Solyc04g005320.3.1;Solyc11g010570.2.1;Solyc11g028020.2.1
GO:1902680	positive regulation of RNA biosynthetic process	9	79	0.817692	1	Solyc01g087990.3.1;Solyc01g090760.3.1;Solyc01g105800.3.1;Solyc02g089210.3.1;Solyc03g033660.3.1;Solyc03g114840.3.1;Solyc04g005320.3.1;Solyc11g010570.2.1;Solyc11g028020.2.1
GO:1903508	positive regulation of nucleic acid-templated transcription	9	79	0.817692	1	Solyc01g087990.3.1;Solyc01g090760.3.1;Solyc01g105800.3.1;Solyc02g089210.3.1;Solyc03g033660.3.1;Solyc03g114840.3.1;Solyc04g005320.3.1;Solyc11g010570.2.1;Solyc11g028020.2.1
GO:0006241	CTP biosynthetic process	1	11	0.818043	1	Solyc01g056850.3.1
GO:0006354	DNA-templated transcription, elongation	1	11	0.818043	1	Solyc03g121010.3.1
GO:0006825	copper ion transport	1	11	0.818043	1	Solyc10g084980.2.1
GO:0009148	pyrimidine nucleoside triphosphate biosynthetic process	1	11	0.818043	1	Solyc01g056850.3.1
GO:0009208	pyrimidine ribonucleoside triphosphate metabolic process	1	11	0.818043	1	Solyc01g056850.3.1
GO:0009209	pyrimidine ribonucleoside triphosphate biosynthetic process	1	11	0.818043	1	Solyc01g056850.3.1
GO:0009396	folic acid-containing compound biosynthetic process	1	11	0.818043	1	Solyc07g062810.3.1
GO:0019321	pentose metabolic process	1	11	0.818043	1	Solyc10g077080.2.1
GO:0033993	response to lipid	1	11	0.818043	1	Solyc02g063010.3.1
GO:0042026	protein refolding	1	11	0.818043	1	Solyc05g010240.3.1
GO:0046036	CTP metabolic process	1	11	0.818043	1	Solyc01g056850.3.1
GO:0097305	response to alcohol	1	11	0.818043	1	Solyc02g063010.3.1
GO:0016567	protein ubiquitination	16	134	0.820875	1	Solyc01g005160.3.1;Solyc01g007000.3.1;Solyc01g110100.3.1;Solyc03g093450.3.1;Solyc03g115920.3.1;Solyc04g057940.3.1;Solyc05g008230.3.1;Solyc05g010650.3.1;Solyc05g056500.1.1;Solyc06g043150.3.1;Solyc06g054540.3.1;Solyc06g061020.3.1;Solyc06g076040.3.1;Solyc08g007120.3.1;Solyc08g077460.3.1;Solyc12g094610.2.1
GO:0006220	pyrimidine nucleotide metabolic process	3	30	0.825245	1	Solyc01g056850.3.1;Solyc01g100030.4.1;Solyc08g077300.3.1
GO:0006778	porphyrin-containing compound metabolic process	3	30	0.825245	1	Solyc09g065620.3.1;Solyc09g082600.2.1;Solyc12g005300.2.1
GO:0009312	oligosaccharide biosynthetic process	3	30	0.825245	1	Solyc01g005210.3.1;Solyc03g083960.3.1;Solyc07g006500.3.1
GO:0009966	regulation of signal transduction	3	30	0.825245	1	Solyc07g061740.3.1;Solyc09g089610.3.1;Solyc11g006180.2.1
GO:0010646	regulation of cell communication	3	30	0.825245	1	Solyc07g061740.3.1;Solyc09g089610.3.1;Solyc11g006180.2.1
GO:0023051	regulation of signaling	3	30	0.825245	1	Solyc07g061740.3.1;Solyc09g089610.3.1;Solyc11g006180.2.1
GO:0098813	nuclear chromosome segregation	2	21	0.82539	1	Solyc06g051300.3.1;Solyc11g066350.2.1
GO:0045935	positive regulation of nucleobase-containing compound metabolic process	9	80	0.828977	1	Solyc01g087990.3.1;Solyc01g090760.3.1;Solyc01g105800.3.1;Solyc02g089210.3.1;Solyc03g033660.3.1;Solyc03g114840.3.1;Solyc04g005320.3.1;Solyc11g010570.2.1;Solyc11g028020.2.1
GO:0033013	tetrapyrrole metabolic process	4	39	0.830559	1	Solyc04g009200.3.1;Solyc09g065620.3.1;Solyc09g082600.2.1;Solyc12g005300.2.1
GO:1903047	mitotic cell cycle process	4	39	0.830559	1	Solyc06g035440.3.1;Solyc06g051300.3.1;Solyc10g008210.3.1;Solyc12g005480.2.1
GO:0051128	regulation of cellular component organization	5	48	0.83779	1	Solyc02g089050.3.1;Solyc06g035440.3.1;Solyc08g081170.3.1;Solyc10g008210.3.1;Solyc12g005480.2.1
GO:0044765	single-organism transport	157	1170	0.839991	1	Solyc01g007080.3.1;Solyc01g034080.1.1;Solyc01g068410.3.1;Solyc01g079150.3.1;Solyc01g080070.3.1;Solyc01g080680.3.1;Solyc01g087150.3.1;Solyc01g090350.3.1;Solyc01g090360.3.1;Solyc01g091840.3.1;Solyc01g095070.3.1;Solyc01g095780.2.1;Solyc01g096880.3.1;Solyc01g096930.3.1;Solyc01g098190.3.1;Solyc01g098560.3.1;Solyc01g106920.3.1;Solyc01g111600.3.1;Solyc02g030105.1.1;Solyc02g032660.3.1;Solyc02g061745.1.1;…
GO:0006473	protein acetylation	1	12	0.844168	1	Solyc02g068580.1.1
GO:0006475	internal protein amino acid acetylation	1	12	0.844168	1	Solyc02g068580.1.1
GO:0006760	folic acid-containing compound metabolic process	1	12	0.844168	1	Solyc07g062810.3.1
GO:0016573	histone acetylation	1	12	0.844168	1	Solyc02g068580.1.1
GO:0018393	internal peptidyl-lysine acetylation	1	12	0.844168	1	Solyc02g068580.1.1
GO:0018394	peptidyl-lysine acetylation	1	12	0.844168	1	Solyc02g068580.1.1
GO:1902578	single-organism localization	160	1193	0.844269	1	Solyc00g007080.3.1;Solyc01g007080.3.1;Solyc01g034080.1.1;Solyc01g068410.3.1;Solyc01g079150.3.1;Solyc01g080070.3.1;Solyc01g080680.3.1;Solyc01g087150.3.1;Solyc01g090350.3.1;Solyc01g090360.3.1;Solyc01g091840.3.1;Solyc01g095070.3.1;Solyc01g095780.2.1;Solyc01g096880.3.1;Solyc01g096930.3.1;Solyc01g098190.3.1;Solyc01g098560.3.1;Solyc01g106920.3.1;Solyc01g111600.3.1;Solyc02g030105.1.1;Solyc02g032660.3.1;…
GO:0006839	mitochondrial transport	2	22	0.844923	1	Solyc10g051120.2.1;Solyc11g010500.1.1
GO:0009084	glutamine family amino acid biosynthetic process	2	22	0.844923	1	Solyc01g080280.3.1;Solyc05g051250.3.1
GO:0099402	plant organ development	2	22	0.844923	1	Solyc02g092370.1.1;Solyc08g079710.3.1
GO:0000278	mitotic cell cycle	4	40	0.845245	1	Solyc06g035440.3.1;Solyc06g051300.3.1;Solyc10g008210.3.1;Solyc12g005480.2.1
GO:0009893	positive regulation of metabolic process	13	114	0.850427	1	Solyc01g087990.3.1;Solyc01g090760.3.1;Solyc01g105800.3.1;Solyc02g089210.3.1;Solyc03g033660.3.1;Solyc03g114840.3.1;Solyc04g005320.3.1;Solyc06g035440.3.1;Solyc06g043150.3.1;Solyc10g008210.3.1;Solyc11g010570.2.1;Solyc11g028020.2.1;Solyc12g005480.2.1
GO:0034654	nucleobase-containing compound biosynthetic process	186	1382	0.850754	1	Solyc00g318130.2.1;Solyc01g008977.1.1;Solyc01g009510.2.1;Solyc01g009860.3.1;Solyc01g056850.3.1;Solyc01g060490.3.1;Solyc01g065980.3.1;Solyc01g073910.3.1;Solyc01g087990.3.1;Solyc01g090310.2.1;Solyc01g090340.2.1;Solyc01g090560.3.1;Solyc01g090760.3.1;Solyc01g091540.2.1;Solyc01g096070.3.1;Solyc01g096320.3.1;Solyc01g096860.2.1;Solyc01g097290.3.1;Solyc01g100510.3.1;Solyc01g101060.3.1;Solyc01g104900.3.1;…
GO:0032268	regulation of cellular protein metabolic process	5	49	0.850786	1	Solyc01g089850.3.1;Solyc06g035440.3.1;Solyc06g043150.3.1;Solyc10g008210.3.1;Solyc12g005480.2.1
GO:0008652	cellular amino acid biosynthetic process	15	130	0.852612	1	Solyc01g080280.3.1;Solyc01g097930.3.1;Solyc01g097950.3.1;Solyc02g080620.3.1;Solyc03g044660.3.1;Solyc03g123830.3.1;Solyc05g050980.3.1;Solyc05g051250.3.1;Solyc06g007180.3.1;Solyc06g050630.3.1;Solyc07g062810.3.1;Solyc07g065340.1.1;Solyc09g090900.3.1;Solyc10g005320.3.1;Solyc10g049890.2.1
GO:0045454	cell redox homeostasis	17	146	0.855447	1	Solyc01g008130.3.1;Solyc01g067440.3.1;Solyc01g067460.2.1;Solyc02g077580.1.1;Solyc03g096040.3.1;Solyc04g039900.1.1;Solyc04g071565.1.1;Solyc05g006850.3.1;Solyc05g006860.3.1;Solyc05g053100.3.1;Solyc06g008760.1.1;Solyc07g053550.2.1;Solyc07g062580.3.1;Solyc08g062970.1.1;Solyc08g082590.3.1;Solyc09g009860.1.1;Solyc10g007230.2.1
GO:0009067	aspartate family amino acid biosynthetic process	2	23	0.862448	1	Solyc03g044660.3.1;Solyc06g007180.3.1
GO:0045944	positive regulation of transcription from RNA polymerase II promoter	7	67	0.864052	1	Solyc01g087990.3.1;Solyc01g105800.3.1;Solyc02g089210.3.1;Solyc03g114840.3.1;Solyc04g005320.3.1;Solyc11g010570.2.1;Solyc11g028020.2.1
GO:0019725	cellular homeostasis	19	163	0.865486	1	Solyc01g008130.3.1;Solyc01g067440.3.1;Solyc01g067460.2.1;Solyc02g077580.1.1;Solyc03g096040.3.1;Solyc03g121070.3.1;Solyc04g039900.1.1;Solyc04g071565.1.1;Solyc05g006850.3.1;Solyc05g006860.3.1;Solyc05g053100.3.1;Solyc06g008760.1.1;Solyc06g036440.2.1;Solyc07g053550.2.1;Solyc07g062580.3.1;Solyc08g062970.1.1;Solyc08g082590.3.1;Solyc09g009860.1.1;Solyc10g007230.2.1
GO:0007031	peroxisome organization	1	13	0.866544	1	Solyc03g093180.1.1
GO:0009218	pyrimidine ribonucleotide metabolic process	1	13	0.866544	1	Solyc01g056850.3.1
GO:0009220	pyrimidine ribonucleotide biosynthetic process	1	13	0.866544	1	Solyc01g056850.3.1
GO:0009991	response to extracellular stimulus	1	13	0.866544	1	Solyc12g099970.2.1
GO:0030042	actin filament depolymerization	1	13	0.866544	1	Solyc01g111380.3.1
GO:0031396	regulation of protein ubiquitination	1	13	0.866544	1	Solyc06g043150.3.1
GO:0031668	cellular response to extracellular stimulus	1	13	0.866544	1	Solyc12g099970.2.1
GO:0042559	pteridine-containing compound biosynthetic process	1	13	0.866544	1	Solyc07g062810.3.1
GO:0043647	inositol phosphate metabolic process	1	13	0.866544	1	Solyc12g088200.2.1
GO:0046132	pyrimidine ribonucleoside biosynthetic process	1	13	0.866544	1	Solyc01g056850.3.1
GO:0046134	pyrimidine nucleoside biosynthetic process	1	13	0.866544	1	Solyc01g056850.3.1
GO:0051261	protein depolymerization	1	13	0.866544	1	Solyc01g111380.3.1
GO:0051340	regulation of ligase activity	1	13	0.866544	1	Solyc06g043150.3.1
GO:0051438	regulation of ubiquitin-protein transferase activity	1	13	0.866544	1	Solyc06g043150.3.1
GO:0071496	cellular response to external stimulus	1	13	0.866544	1	Solyc12g099970.2.1
GO:1903320	regulation of protein modification by small protein conjugation or removal	1	13	0.866544	1	Solyc06g043150.3.1
GO:1904666	regulation of ubiquitin protein ligase activity	1	13	0.866544	1	Solyc06g043150.3.1
GO:0009891	positive regulation of biosynthetic process	9	85	0.877457	1	Solyc01g087990.3.1;Solyc01g090760.3.1;Solyc01g105800.3.1;Solyc02g089210.3.1;Solyc03g033660.3.1;Solyc03g114840.3.1;Solyc04g005320.3.1;Solyc11g010570.2.1;Solyc11g028020.2.1
GO:0010557	positive regulation of macromolecule biosynthetic process	9	85	0.877457	1	Solyc01g087990.3.1;Solyc01g090760.3.1;Solyc01g105800.3.1;Solyc02g089210.3.1;Solyc03g033660.3.1;Solyc03g114840.3.1;Solyc04g005320.3.1;Solyc11g010570.2.1;Solyc11g028020.2.1
GO:0010628	positive regulation of gene expression	9	85	0.877457	1	Solyc01g087990.3.1;Solyc01g090760.3.1;Solyc01g105800.3.1;Solyc02g089210.3.1;Solyc03g033660.3.1;Solyc03g114840.3.1;Solyc04g005320.3.1;Solyc11g010570.2.1;Solyc11g028020.2.1
GO:0031328	positive regulation of cellular biosynthetic process	9	85	0.877457	1	Solyc01g087990.3.1;Solyc01g090760.3.1;Solyc01g105800.3.1;Solyc02g089210.3.1;Solyc03g033660.3.1;Solyc03g114840.3.1;Solyc04g005320.3.1;Solyc11g010570.2.1;Solyc11g028020.2.1
GO:0016568	chromatin modification	6	60	0.878349	1	Solyc02g068580.1.1;Solyc03g121010.3.1;Solyc06g009600.1.1;Solyc08g077940.2.1;Solyc09g090630.2.1;Solyc11g013430.2.1
GO:0035556	intracellular signal transduction	31	258	0.880498	1	Solyc01g008130.3.1;Solyc01g087990.3.1;Solyc01g088780.3.1;Solyc01g105800.3.1;Solyc01g109230.3.1;Solyc02g071220.3.1;Solyc02g089210.3.1;Solyc03g081240.3.1;Solyc03g096070.3.1;Solyc03g113720.3.1;Solyc03g114840.3.1;Solyc04g005320.3.1;Solyc05g007020.3.1;Solyc05g056420.3.1;Solyc06g005350.3.1;Solyc06g007120.3.1;Solyc06g048930.3.1;Solyc06g051630.4.1;Solyc06g061030.3.1;Solyc06g082000.3.1;Solyc07g020800.3.1;…
GO:0016569	covalent chromatin modification	4	43	0.882994	1	Solyc02g068580.1.1;Solyc03g121010.3.1;Solyc08g077940.2.1;Solyc09g090630.2.1
GO:0016570	histone modification	4	43	0.882994	1	Solyc02g068580.1.1;Solyc03g121010.3.1;Solyc08g077940.2.1;Solyc09g090630.2.1
GO:0072527	pyrimidine-containing compound metabolic process	4	43	0.882994	1	Solyc01g056850.3.1;Solyc01g100030.4.1;Solyc06g006080.3.1;Solyc08g077300.3.1
GO:0051173	positive regulation of nitrogen compound metabolic process	9	86	0.885665	1	Solyc01g087990.3.1;Solyc01g090760.3.1;Solyc01g105800.3.1;Solyc02g089210.3.1;Solyc03g033660.3.1;Solyc03g114840.3.1;Solyc04g005320.3.1;Solyc11g010570.2.1;Solyc11g028020.2.1
GO:0006213	pyrimidine nucleoside metabolic process	1	14	0.885708	1	Solyc01g056850.3.1
GO:0006265	DNA topological change	1	14	0.885708	1	Solyc01g087500.3.1
GO:0006801	superoxide metabolic process	1	14	0.885708	1	Solyc03g095180.3.1
GO:0042558	pteridine-containing compound metabolic process	1	14	0.885708	1	Solyc07g062810.3.1
GO:0043543	protein acylation	1	14	0.885708	1	Solyc02g068580.1.1
GO:0046131	pyrimidine ribonucleoside metabolic process	1	14	0.885708	1	Solyc01g056850.3.1
GO:0051205	protein insertion into membrane	1	14	0.885708	1	Solyc00g007080.3.1
GO:0016052	carbohydrate catabolic process	8	78	0.888261	1	Solyc03g114500.3.1;Solyc03g121070.3.1;Solyc04g072800.3.1;Solyc07g045160.3.1;Solyc07g052695.1.1;Solyc08g066100.3.1;Solyc11g008720.2.1;Solyc12g008650.2.1
GO:0044281	small molecule metabolic process	126	964	0.890536	1	Solyc00g212260.2.1;Solyc00g282510.2.1;Solyc01g005000.3.1;Solyc01g005560.3.1;Solyc01g010250.3.1;Solyc01g056850.3.1;Solyc01g067730.3.1;Solyc01g080280.3.1;Solyc01g088400.3.1;Solyc01g090710.3.1;Solyc01g097930.3.1;Solyc01g097950.3.1;Solyc01g100030.4.1;Solyc01g100830.2.1;Solyc01g101060.3.1;Solyc01g105060.3.1;Solyc01g107695.1.1;Solyc02g070790.3.1;Solyc02g080620.3.1;Solyc02g086300.3.1;Solyc02g087800.3.1;…
GO:0006090	pyruvate metabolic process	7	70	0.891852	1	Solyc03g114500.3.1;Solyc03g121070.3.1;Solyc04g008590.3.1;Solyc04g072800.3.1;Solyc05g024160.3.1;Solyc07g045160.3.1;Solyc08g066100.3.1
GO:0000041	transition metal ion transport	2	25	0.892164	1	Solyc02g081600.3.1;Solyc10g084980.2.1
GO:0033043	regulation of organelle organization	3	35	0.896017	1	Solyc06g035440.3.1;Solyc10g008210.3.1;Solyc12g005480.2.1
GO:0048285	organelle fission	3	35	0.896017	1	Solyc03g093180.1.1;Solyc06g051300.3.1;Solyc11g066350.2.1
GO:0006505	GPI anchor metabolic process	1	15	0.902122	1	Solyc09g059583.1.1
GO:0006506	GPI anchor biosynthetic process	1	15	0.902122	1	Solyc09g059583.1.1
GO:0016458	gene silencing	1	15	0.902122	1	Solyc02g068580.1.1
GO:0019359	nicotinamide nucleotide biosynthetic process	1	15	0.902122	1	Solyc03g112060.3.1
GO:0019363	pyridine nucleotide biosynthetic process	1	15	0.902122	1	Solyc03g112060.3.1
GO:0019674	NAD metabolic process	1	15	0.902122	1	Solyc03g112060.3.1
GO:0046112	nucleobase biosynthetic process	1	15	0.902122	1	Solyc08g077300.3.1
GO:0046834	lipid phosphorylation	1	15	0.902122	1	Solyc02g079273.1.1
GO:0046854	phosphatidylinositol phosphorylation	1	15	0.902122	1	Solyc02g079273.1.1
GO:0048268	clathrin coat assembly	1	15	0.902122	1	Solyc12g006000.1.1
GO:0007059	chromosome segregation	2	26	0.904675	1	Solyc06g051300.3.1;Solyc11g066350.2.1
GO:0010605	negative regulation of macromolecule metabolic process	2	26	0.904675	1	Solyc02g068580.1.1;Solyc05g008400.3.1
GO:0032446	protein modification by small protein conjugation	16	146	0.905838	1	Solyc01g005160.3.1;Solyc01g007000.3.1;Solyc01g110100.3.1;Solyc03g093450.3.1;Solyc03g115920.3.1;Solyc04g057940.3.1;Solyc05g008230.3.1;Solyc05g010650.3.1;Solyc05g056500.1.1;Solyc06g043150.3.1;Solyc06g054540.3.1;Solyc06g061020.3.1;Solyc06g076040.3.1;Solyc08g007120.3.1;Solyc08g077460.3.1;Solyc12g094610.2.1
GO:0048522	positive regulation of cellular process	13	122	0.907224	1	Solyc01g087990.3.1;Solyc01g090760.3.1;Solyc01g105800.3.1;Solyc02g089210.3.1;Solyc03g033660.3.1;Solyc03g114840.3.1;Solyc04g005320.3.1;Solyc06g035440.3.1;Solyc06g043150.3.1;Solyc10g008210.3.1;Solyc11g010570.2.1;Solyc11g028020.2.1;Solyc12g005480.2.1
GO:0044724	single-organism carbohydrate catabolic process	6	64	0.912714	1	Solyc03g114500.3.1;Solyc03g121070.3.1;Solyc04g072800.3.1;Solyc07g045160.3.1;Solyc08g066100.3.1;Solyc12g008650.2.1
GO:0006221	pyrimidine nucleotide biosynthetic process	2	27	0.915817	1	Solyc01g056850.3.1;Solyc08g077300.3.1
GO:0006098	pentose-phosphate shunt	1	16	0.91618	1	Solyc01g010250.3.1
GO:0051156	glucose 6-phosphate metabolic process	1	16	0.91618	1	Solyc01g010250.3.1
GO:0006352	DNA-templated transcription, initiation	3	37	0.916224	1	Solyc03g007370.3.1;Solyc03g097320.3.1;Solyc10g079370.2.1
GO:0046148	pigment biosynthetic process	3	37	0.916224	1	Solyc08g074620.3.1;Solyc08g074682.1.1;Solyc08g074683.1.1
GO:0006793	phosphorus metabolic process	244	1830	0.916415	1	Solyc00g009110.3.1;Solyc00g011870.1.1;Solyc00g110870.3.1;Solyc01g009300.3.1;Solyc01g010250.3.1;Solyc01g014690.2.1;Solyc01g056850.3.1;Solyc01g067510.3.1;Solyc01g068270.3.1;Solyc01g068360.3.1;Solyc01g079720.3.1;Solyc01g079750.3.1;Solyc01g080770.3.1;Solyc01g087990.3.1;Solyc01g089850.3.1;Solyc01g091230.3.1;Solyc01g096410.3.1;Solyc01g096940.3.1;Solyc01g098740.3.1;Solyc01g100030.4.1;Solyc01g103240.3.1;…
GO:0006796	phosphate-containing compound metabolic process	242	1816	0.917006	1	Solyc00g009110.3.1;Solyc00g011870.1.1;Solyc00g110870.3.1;Solyc01g009300.3.1;Solyc01g010250.3.1;Solyc01g014690.2.1;Solyc01g056850.3.1;Solyc01g067510.3.1;Solyc01g068270.3.1;Solyc01g068360.3.1;Solyc01g079720.3.1;Solyc01g079750.3.1;Solyc01g080770.3.1;Solyc01g087990.3.1;Solyc01g089850.3.1;Solyc01g091230.3.1;Solyc01g096410.3.1;Solyc01g096940.3.1;Solyc01g098740.3.1;Solyc01g100030.4.1;Solyc01g103240.3.1;…
GO:0006334	nucleosome assembly	4	47	0.9207	1	Solyc02g084240.3.1;Solyc03g121840.3.1;Solyc09g083380.3.1;Solyc11g011160.1.1
GO:0031497	chromatin assembly	4	47	0.9207	1	Solyc02g084240.3.1;Solyc03g121840.3.1;Solyc09g083380.3.1;Solyc11g011160.1.1
GO:0006464	cellular protein modification process	236	1778	0.924865	1	Solyc00g011870.1.1;Solyc00g110870.3.1;Solyc01g005160.3.1;Solyc01g007000.3.1;Solyc01g009300.3.1;Solyc01g009470.2.1;Solyc01g014690.2.1;Solyc01g067510.3.1;Solyc01g068270.3.1;Solyc01g068360.3.1;Solyc01g079720.3.1;Solyc01g079750.3.1;Solyc01g080770.3.1;Solyc01g087990.3.1;Solyc01g089850.3.1;Solyc01g091230.3.1;Solyc01g096940.3.1;Solyc01g098740.3.1;Solyc01g103240.3.1;Solyc01g105800.3.1;Solyc01g107650.3.1;…
GO:0036211	protein modification process	236	1778	0.924865	1	Solyc00g011870.1.1;Solyc00g110870.3.1;Solyc01g005160.3.1;Solyc01g007000.3.1;Solyc01g009300.3.1;Solyc01g009470.2.1;Solyc01g014690.2.1;Solyc01g067510.3.1;Solyc01g068270.3.1;Solyc01g068360.3.1;Solyc01g079720.3.1;Solyc01g079750.3.1;Solyc01g080770.3.1;Solyc01g087990.3.1;Solyc01g089850.3.1;Solyc01g091230.3.1;Solyc01g096940.3.1;Solyc01g098740.3.1;Solyc01g103240.3.1;Solyc01g105800.3.1;Solyc01g107650.3.1;…
GO:0000280	nuclear division	2	28	0.925727	1	Solyc06g051300.3.1;Solyc11g066350.2.1
GO:0006081	cellular aldehyde metabolic process	2	28	0.925727	1	Solyc01g010250.3.1;Solyc03g111140.3.1
GO:0006096	glycolytic process	5	57	0.926518	1	Solyc03g114500.3.1;Solyc03g121070.3.1;Solyc04g072800.3.1;Solyc07g045160.3.1;Solyc08g066100.3.1
GO:0006757	ATP generation from ADP	5	57	0.926518	1	Solyc03g114500.3.1;Solyc03g121070.3.1;Solyc04g072800.3.1;Solyc07g045160.3.1;Solyc08g066100.3.1
GO:0009135	purine nucleoside diphosphate metabolic process	5	57	0.926518	1	Solyc03g114500.3.1;Solyc03g121070.3.1;Solyc04g072800.3.1;Solyc07g045160.3.1;Solyc08g066100.3.1
GO:0009179	purine ribonucleoside diphosphate metabolic process	5	57	0.926518	1	Solyc03g114500.3.1;Solyc03g121070.3.1;Solyc04g072800.3.1;Solyc07g045160.3.1;Solyc08g066100.3.1
GO:0009185	ribonucleoside diphosphate metabolic process	5	57	0.926518	1	Solyc03g114500.3.1;Solyc03g121070.3.1;Solyc04g072800.3.1;Solyc07g045160.3.1;Solyc08g066100.3.1
GO:0046031	ADP metabolic process	5	57	0.926518	1	Solyc03g114500.3.1;Solyc03g121070.3.1;Solyc04g072800.3.1;Solyc07g045160.3.1;Solyc08g066100.3.1
GO:0006497	protein lipidation	1	17	0.928219	1	Solyc09g059583.1.1
GO:0006900	membrane budding	1	17	0.928219	1	Solyc12g006000.1.1
GO:0006901	vesicle coating	1	17	0.928219	1	Solyc12g006000.1.1
GO:0009112	nucleobase metabolic process	1	17	0.928219	1	Solyc08g077300.3.1
GO:0019682	glyceraldehyde-3-phosphate metabolic process	1	17	0.928219	1	Solyc01g010250.3.1
GO:0022622	root system development	1	17	0.928219	1	Solyc08g079710.3.1
GO:0042157	lipoprotein metabolic process	1	17	0.928219	1	Solyc09g059583.1.1
GO:0042158	lipoprotein biosynthetic process	1	17	0.928219	1	Solyc09g059583.1.1
GO:0048364	root development	1	17	0.928219	1	Solyc08g079710.3.1
GO:0034728	nucleosome organization	4	48	0.928237	1	Solyc02g084240.3.1;Solyc03g121840.3.1;Solyc09g083380.3.1;Solyc11g011160.1.1
GO:0018193	peptidyl-amino acid modification	8	84	0.929166	1	Solyc01g108340.3.1;Solyc01g111360.3.1;Solyc02g061800.2.1;Solyc02g068580.1.1;Solyc03g119860.3.1;Solyc08g077940.2.1;Solyc09g090630.2.1;Solyc12g049430.1.1
GO:0006810	transport	213	1616	0.930592	1	Solyc01g006950.3.1;Solyc01g007080.3.1;Solyc01g008020.3.1;Solyc01g010350.3.1;Solyc01g034080.1.1;Solyc01g068410.3.1;Solyc01g079150.3.1;Solyc01g080070.3.1;Solyc01g080680.3.1;Solyc01g087150.3.1;Solyc01g090350.3.1;Solyc01g090360.3.1;Solyc01g091180.3.1;Solyc01g091840.3.1;Solyc01g094690.3.1;Solyc01g095070.3.1;Solyc01g095780.2.1;Solyc01g096880.3.1;Solyc01g096930.3.1;Solyc01g098190.3.1;Solyc01g098560.3.1;…
GO:0072528	pyrimidine-containing compound biosynthetic process	3	39	0.932788	1	Solyc01g056850.3.1;Solyc06g006080.3.1;Solyc08g077300.3.1
GO:0015988	energy coupled proton transmembrane transport, against electrochemical gradient	2	29	0.934528	1	Solyc06g063330.3.1;Solyc07g032080.3.1
GO:0015991	ATP hydrolysis coupled proton transport	2	29	0.934528	1	Solyc06g063330.3.1;Solyc07g032080.3.1
GO:0090662	ATP hydrolysis coupled transmembrane transport	2	29	0.934528	1	Solyc06g063330.3.1;Solyc07g032080.3.1
GO:0000070	mitotic sister chromatid segregation	1	18	0.93853	1	Solyc06g051300.3.1
GO:0006415	translational termination	1	18	0.93853	1	Solyc10g079840.2.1
GO:0016042	lipid catabolic process	1	18	0.93853	1	Solyc07g014730.3.1
GO:0009108	coenzyme biosynthetic process	7	77	0.938596	1	Solyc01g101060.3.1;Solyc03g112060.3.1;Solyc04g008590.3.1;Solyc05g024160.3.1;Solyc07g062810.3.1;Solyc09g008280.2.1;Solyc09g091565.1.1
GO:0006333	chromatin assembly or disassembly	4	50	0.941401	1	Solyc02g084240.3.1;Solyc03g121840.3.1;Solyc09g083380.3.1;Solyc11g011160.1.1
GO:0006813	potassium ion transport	4	50	0.941401	1	Solyc05g051220.3.1;Solyc06g009330.3.1;Solyc12g005680.3.1;Solyc12g006850.2.1
GO:0065004	protein-DNA complex assembly	4	50	0.941401	1	Solyc02g084240.3.1;Solyc03g121840.3.1;Solyc09g083380.3.1;Solyc11g011160.1.1
GO:0019438	aromatic compound biosynthetic process	193	1479	0.941443	1	Solyc00g318130.2.1;Solyc01g008977.1.1;Solyc01g009510.2.1;Solyc01g009860.3.1;Solyc01g056850.3.1;Solyc01g060490.3.1;Solyc01g065980.3.1;Solyc01g073910.3.1;Solyc01g087990.3.1;Solyc01g090310.2.1;Solyc01g090340.2.1;Solyc01g090560.3.1;Solyc01g090760.3.1;Solyc01g091540.2.1;Solyc01g096070.3.1;Solyc01g096320.3.1;Solyc01g096860.2.1;Solyc01g097290.3.1;Solyc01g100510.3.1;Solyc01g101060.3.1;Solyc01g104900.3.1;…
GO:0051179	localization	216	1646	0.941691	1	Solyc00g007080.3.1;Solyc01g006950.3.1;Solyc01g007080.3.1;Solyc01g008020.3.1;Solyc01g010350.3.1;Solyc01g034080.1.1;Solyc01g068410.3.1;Solyc01g079150.3.1;Solyc01g080070.3.1;Solyc01g080680.3.1;Solyc01g087150.3.1;Solyc01g090350.3.1;Solyc01g090360.3.1;Solyc01g091180.3.1;Solyc01g091840.3.1;Solyc01g094690.3.1;Solyc01g095070.3.1;Solyc01g095780.2.1;Solyc01g096880.3.1;Solyc01g096930.3.1;Solyc01g098190.3.1;…
GO:0051234	establishment of localization	214	1632	0.942292	1	Solyc00g007080.3.1;Solyc01g006950.3.1;Solyc01g007080.3.1;Solyc01g008020.3.1;Solyc01g010350.3.1;Solyc01g034080.1.1;Solyc01g068410.3.1;Solyc01g079150.3.1;Solyc01g080070.3.1;Solyc01g080680.3.1;Solyc01g087150.3.1;Solyc01g090350.3.1;Solyc01g090360.3.1;Solyc01g091180.3.1;Solyc01g091840.3.1;Solyc01g094690.3.1;Solyc01g095070.3.1;Solyc01g095780.2.1;Solyc01g096880.3.1;Solyc01g096930.3.1;Solyc01g098190.3.1;…
GO:0050790	regulation of catalytic activity	5	60	0.944579	1	Solyc01g089850.3.1;Solyc06g035440.3.1;Solyc06g043150.3.1;Solyc10g008210.3.1;Solyc12g005480.2.1
GO:0034220	ion transmembrane transport	18	172	0.946969	1	Solyc01g034080.1.1;Solyc02g070280.3.1;Solyc02g081600.3.1;Solyc03g045070.1.1;Solyc03g117810.3.1;Solyc03g120250.3.1;Solyc04g049340.3.1;Solyc04g077870.3.1;Solyc06g009330.3.1;Solyc06g063330.3.1;Solyc06g065990.1.1;Solyc06g068600.3.1;Solyc07g032080.3.1;Solyc09g082870.2.1;Solyc10g076480.2.1;Solyc10g084980.2.1;Solyc11g006710.2.1;Solyc12g005680.3.1
GO:0071824	protein-DNA complex subunit organization	4	51	0.947122	1	Solyc02g084240.3.1;Solyc03g121840.3.1;Solyc09g083380.3.1;Solyc11g011160.1.1
GO:0000819	sister chromatid segregation	1	19	0.947361	1	Solyc06g051300.3.1
GO:0006913	nucleocytoplasmic transport	1	19	0.947361	1	Solyc06g071390.3.1
GO:0016050	vesicle organization	1	19	0.947361	1	Solyc12g006000.1.1
GO:0051169	nuclear transport	1	19	0.947361	1	Solyc06g071390.3.1
GO:0043241	protein complex disassembly	2	31	0.949249	1	Solyc01g111380.3.1;Solyc10g079840.2.1
GO:0043624	cellular protein complex disassembly	2	31	0.949249	1	Solyc01g111380.3.1;Solyc10g079840.2.1
GO:0071804	cellular potassium ion transport	2	31	0.949249	1	Solyc06g009330.3.1;Solyc12g005680.3.1
GO:0071805	potassium ion transmembrane transport	2	31	0.949249	1	Solyc06g009330.3.1;Solyc12g005680.3.1
GO:0006812	cation transport	39	341	0.952089	1	Solyc01g080070.3.1;Solyc01g095070.3.1;Solyc01g098190.3.1;Solyc01g111600.3.1;Solyc02g081600.3.1;Solyc03g045070.1.1;Solyc03g080100.3.1;Solyc03g097380.3.1;Solyc03g123790.3.1;Solyc04g015030.3.1;Solyc04g054500.3.1;Solyc04g077870.3.1;Solyc05g008300.2.1;Solyc05g009440.2.1;Solyc05g051220.3.1;Solyc05g051820.3.1;Solyc05g054210.3.1;Solyc06g006110.3.1;Solyc06g009330.3.1;Solyc06g063330.3.1;Solyc06g065990.1.1;…
GO:0006323	DNA packaging	4	52	0.952326	1	Solyc02g084240.3.1;Solyc03g121840.3.1;Solyc09g083380.3.1;Solyc11g011160.1.1
GO:0065009	regulation of molecular function	5	62	0.954282	1	Solyc01g089850.3.1;Solyc06g035440.3.1;Solyc06g043150.3.1;Solyc10g008210.3.1;Solyc12g005480.2.1
GO:0006661	phosphatidylinositol biosynthetic process	1	20	0.954924	1	Solyc09g059583.1.1
GO:0022411	cellular component disassembly	2	32	0.955368	1	Solyc01g111380.3.1;Solyc10g079840.2.1
GO:0032984	macromolecular complex disassembly	2	32	0.955368	1	Solyc01g111380.3.1;Solyc10g079840.2.1
GO:0070972	protein localization to endoplasmic reticulum	2	32	0.955368	1	Solyc06g083270.3.1;Solyc06g083280.2.1
GO:0046903	secretion	4	53	0.957056	1	Solyc07g014730.3.1;Solyc09g005830.1.1;Solyc09g005840.1.1;Solyc11g073010.1.1
GO:0044763	single-organism cellular process	468	3469	0.958431	1	Solyc00g007080.3.1;Solyc00g009110.3.1;Solyc00g019730.2.1;Solyc00g212260.2.1;Solyc00g282510.2.1;Solyc01g005000.3.1;Solyc01g005210.3.1;Solyc01g005460.3.1;Solyc01g005560.3.1;Solyc01g008130.3.1;Solyc01g009470.2.1;Solyc01g010250.3.1;Solyc01g014840.3.1;Solyc01g034080.1.1;Solyc01g056850.3.1;Solyc01g057320.2.1;Solyc01g058520.3.1;Solyc01g066740.3.1;Solyc01g067440.3.1;Solyc01g067460.2.1;Solyc01g067730.3.1;…
GO:1901362	organic cyclic compound biosynthetic process	199	1540	0.960666	1	Solyc00g318130.2.1;Solyc01g008977.1.1;Solyc01g009510.2.1;Solyc01g009860.3.1;Solyc01g056850.3.1;Solyc01g060490.3.1;Solyc01g065980.3.1;Solyc01g073910.3.1;Solyc01g087990.3.1;Solyc01g090310.2.1;Solyc01g090340.2.1;Solyc01g090560.3.1;Solyc01g090760.3.1;Solyc01g091540.2.1;Solyc01g094070.3.1;Solyc01g096070.3.1;Solyc01g096320.3.1;Solyc01g096860.2.1;Solyc01g097290.3.1;Solyc01g100510.3.1;Solyc01g101060.3.1;…
GO:0006739	NADP metabolic process	1	21	0.961401	1	Solyc01g010250.3.1
GO:0009081	branched-chain amino acid metabolic process	1	21	0.961401	1	Solyc03g043880.3.1
GO:0072525	pyridine-containing compound biosynthetic process	1	21	0.961401	1	Solyc03g112060.3.1
GO:0018205	peptidyl-lysine modification	3	44	0.961873	1	Solyc02g068580.1.1;Solyc08g077940.2.1;Solyc09g090630.2.1
GO:0018130	heterocycle biosynthetic process	193	1498	0.962308	1	Solyc00g318130.2.1;Solyc01g008977.1.1;Solyc01g009510.2.1;Solyc01g009860.3.1;Solyc01g056850.3.1;Solyc01g060490.3.1;Solyc01g065980.3.1;Solyc01g073910.3.1;Solyc01g087990.3.1;Solyc01g090310.2.1;Solyc01g090340.2.1;Solyc01g090560.3.1;Solyc01g090760.3.1;Solyc01g091540.2.1;Solyc01g096070.3.1;Solyc01g096320.3.1;Solyc01g096860.2.1;Solyc01g097290.3.1;Solyc01g100510.3.1;Solyc01g101060.3.1;Solyc01g104900.3.1;…
GO:0006733	oxidoreduction coenzyme metabolic process	8	92	0.963107	1	Solyc01g010250.3.1;Solyc03g112060.3.1;Solyc03g114500.3.1;Solyc03g121070.3.1;Solyc04g072800.3.1;Solyc07g045160.3.1;Solyc08g066100.3.1;Solyc09g091565.1.1
GO:0006165	nucleoside diphosphate phosphorylation	5	65	0.965957	1	Solyc03g114500.3.1;Solyc03g121070.3.1;Solyc04g072800.3.1;Solyc07g045160.3.1;Solyc08g066100.3.1
GO:0046939	nucleotide phosphorylation	5	65	0.965957	1	Solyc03g114500.3.1;Solyc03g121070.3.1;Solyc04g072800.3.1;Solyc07g045160.3.1;Solyc08g066100.3.1
GO:0007067	mitotic nuclear division	1	22	0.966947	1	Solyc06g051300.3.1
GO:0051258	protein polymerization	1	22	0.966947	1	Solyc03g111380.3.1
GO:0009132	nucleoside diphosphate metabolic process	5	66	0.969192	1	Solyc03g114500.3.1;Solyc03g121070.3.1;Solyc04g072800.3.1;Solyc07g045160.3.1;Solyc08g066100.3.1
GO:0071103	DNA conformation change	5	66	0.969192	1	Solyc01g087500.3.1;Solyc02g084240.3.1;Solyc03g121840.3.1;Solyc09g083380.3.1;Solyc11g011160.1.1
GO:0044248	cellular catabolic process	49	429	0.969225	1	Solyc00g282510.2.1;Solyc01g058520.3.1;Solyc01g104860.3.1;Solyc01g105070.3.1;Solyc01g107695.1.1;Solyc01g108320.3.1;Solyc02g061770.3.1;Solyc02g078400.3.1;Solyc02g082920.3.1;Solyc02g082930.3.1;Solyc02g082960.3.1;Solyc02g083490.3.1;Solyc02g084800.3.1;Solyc02g085120.3.1;Solyc03g044100.3.1;Solyc04g064690.3.1;Solyc04g071890.3.1;Solyc04g071900.3.1;Solyc04g076770.3.1;Solyc05g009430.3.1;Solyc05g010330.3.1;…
GO:0007015	actin filament organization	2	35	0.969769	1	Solyc01g111380.3.1;Solyc04g015830.3.1
GO:0009163	nucleoside biosynthetic process	6	76	0.970402	1	Solyc01g056850.3.1;Solyc01g101060.3.1;Solyc06g065990.1.1;Solyc09g007940.3.1;Solyc09g008280.2.1;Solyc10g086190.2.1
GO:0042455	ribonucleoside biosynthetic process	6	76	0.970402	1	Solyc01g056850.3.1;Solyc01g101060.3.1;Solyc06g065990.1.1;Solyc09g007940.3.1;Solyc09g008280.2.1;Solyc10g086190.2.1
GO:1901659	glycosyl compound biosynthetic process	6	76	0.970402	1	Solyc01g056850.3.1;Solyc01g101060.3.1;Solyc06g065990.1.1;Solyc09g007940.3.1;Solyc09g008280.2.1;Solyc10g086190.2.1
GO:0098660	inorganic ion transmembrane transport	14	148	0.971489	1	Solyc02g081600.3.1;Solyc03g045070.1.1;Solyc03g117810.3.1;Solyc03g120250.3.1;Solyc04g077870.3.1;Solyc06g009330.3.1;Solyc06g063330.3.1;Solyc06g065990.1.1;Solyc06g068600.3.1;Solyc07g032080.3.1;Solyc09g082870.2.1;Solyc10g076480.2.1;Solyc10g084980.2.1;Solyc12g005680.3.1
GO:0009247	glycolipid biosynthetic process	1	23	0.971697	1	Solyc09g059583.1.1
GO:0009892	negative regulation of metabolic process	2	36	0.973484	1	Solyc02g068580.1.1;Solyc05g008400.3.1
GO:0006325	chromatin organization	10	114	0.97358	1	Solyc02g068580.1.1;Solyc02g084240.3.1;Solyc03g121010.3.1;Solyc03g121840.3.1;Solyc06g009600.1.1;Solyc08g077940.2.1;Solyc09g083380.3.1;Solyc09g090630.2.1;Solyc11g011160.1.1;Solyc11g013430.2.1
GO:0016311	dephosphorylation	14	150	0.975293	1	Solyc00g009110.3.1;Solyc00g011870.1.1;Solyc01g079720.3.1;Solyc03g006930.2.1;Solyc03g098030.3.1;Solyc05g055740.3.1;Solyc05g055790.3.1;Solyc07g040990.3.1;Solyc08g014580.3.1;Solyc08g082260.2.1;Solyc09g005670.2.1;Solyc09g082370.3.1;Solyc11g011970.2.1;Solyc12g010450.2.1
GO:0001522	pseudouridine synthesis	1	24	0.975765	1	Solyc02g081810.3.1
GO:0008154	actin polymerization or depolymerization	1	24	0.975765	1	Solyc01g111380.3.1
GO:0046467	membrane lipid biosynthetic process	1	24	0.975765	1	Solyc09g059583.1.1
GO:0006887	exocytosis	3	48	0.976123	1	Solyc09g005830.1.1;Solyc09g005840.1.1;Solyc11g073010.1.1
GO:0019362	pyridine nucleotide metabolic process	7	88	0.976689	1	Solyc01g010250.3.1;Solyc03g112060.3.1;Solyc03g114500.3.1;Solyc03g121070.3.1;Solyc04g072800.3.1;Solyc07g045160.3.1;Solyc08g066100.3.1
GO:0046496	nicotinamide nucleotide metabolic process	7	88	0.976689	1	Solyc01g010250.3.1;Solyc03g112060.3.1;Solyc03g114500.3.1;Solyc03g121070.3.1;Solyc04g072800.3.1;Solyc07g045160.3.1;Solyc08g066100.3.1
GO:0006479	protein methylation	2	37	0.976756	1	Solyc08g077940.2.1;Solyc09g090630.2.1
GO:0008213	protein alkylation	2	37	0.976756	1	Solyc08g077940.2.1;Solyc09g090630.2.1
GO:0030029	actin filament-based process	2	37	0.976756	1	Solyc01g111380.3.1;Solyc04g015830.3.1
GO:0030036	actin cytoskeleton organization	2	37	0.976756	1	Solyc01g111380.3.1;Solyc04g015830.3.1
GO:0006457	protein folding	13	143	0.978197	1	Solyc01g108340.3.1;Solyc01g111360.3.1;Solyc02g061800.2.1;Solyc02g077670.3.1;Solyc03g007890.3.1;Solyc03g119860.3.1;Solyc05g010240.3.1;Solyc05g055160.3.1;Solyc06g036290.3.1;Solyc11g020040.2.1;Solyc11g044450.2.1;Solyc11g071830.2.1;Solyc12g049430.1.1
GO:0006664	glycolipid metabolic process	1	25	0.979248	1	Solyc09g059583.1.1
GO:1903509	liposaccharide metabolic process	1	25	0.979248	1	Solyc09g059583.1.1
GO:0043412	macromolecule modification	238	1855	0.981166	1	Solyc00g011870.1.1;Solyc00g110870.3.1;Solyc01g005160.3.1;Solyc01g007000.3.1;Solyc01g009300.3.1;Solyc01g009470.2.1;Solyc01g014690.2.1;Solyc01g067510.3.1;Solyc01g068270.3.1;Solyc01g068360.3.1;Solyc01g079720.3.1;Solyc01g079750.3.1;Solyc01g080770.3.1;Solyc01g087990.3.1;Solyc01g089850.3.1;Solyc01g091230.3.1;Solyc01g096940.3.1;Solyc01g098740.3.1;Solyc01g103240.3.1;Solyc01g105800.3.1;Solyc01g107650.3.1;…
GO:0032940	secretion by cell	3	50	0.981184	1	Solyc09g005830.1.1;Solyc09g005840.1.1;Solyc11g073010.1.1
GO:0042451	purine nucleoside biosynthetic process	5	71	0.981502	1	Solyc01g101060.3.1;Solyc06g065990.1.1;Solyc09g007940.3.1;Solyc09g008280.2.1;Solyc10g086190.2.1
GO:0046129	purine ribonucleoside biosynthetic process	5	71	0.981502	1	Solyc01g101060.3.1;Solyc06g065990.1.1;Solyc09g007940.3.1;Solyc09g008280.2.1;Solyc10g086190.2.1
GO:0044085	cellular component biogenesis	36	337	0.981581	1	Solyc01g081060.3.1;Solyc01g099630.3.1;Solyc01g103860.3.1;Solyc01g103866.1.1;Solyc01g106650.3.1;Solyc02g065770.3.1;Solyc02g080160.3.1;Solyc02g084240.3.1;Solyc03g007970.2.1;Solyc03g031800.3.1;Solyc03g070440.3.1;Solyc03g093080.3.1;Solyc03g111380.3.1;Solyc03g114880.2.1;Solyc03g114890.3.1;Solyc03g115830.2.1;Solyc03g118860.3.1;Solyc03g121840.3.1;Solyc04g008210.2.1;Solyc04g015830.3.1;Solyc04g078980.3.1;…
GO:0006400	tRNA modification	1	26	0.982231	1	Solyc04g072775.1.1
GO:1901137	carbohydrate derivative biosynthetic process	17	181	0.982829	1	Solyc01g009470.2.1;Solyc01g056850.3.1;Solyc01g101060.3.1;Solyc03g007970.2.1;Solyc03g118860.3.1;Solyc05g007930.3.1;Solyc06g065990.1.1;Solyc07g008030.2.1;Solyc07g044820.1.1;Solyc07g052320.3.1;Solyc07g062550.3.1;Solyc08g074740.3.1;Solyc09g007940.3.1;Solyc09g008280.2.1;Solyc09g059583.1.1;Solyc10g086190.2.1;Solyc11g067250.2.1
GO:0006418	tRNA aminoacylation for protein translation	3	52	0.98521	1	Solyc03g117330.3.1;Solyc09g057950.3.1;Solyc12g019100.2.1
GO:0043038	amino acid activation	3	52	0.98521	1	Solyc03g117330.3.1;Solyc09g057950.3.1;Solyc12g019100.2.1
GO:0043039	tRNA aminoacylation	3	52	0.98521	1	Solyc03g117330.3.1;Solyc09g057950.3.1;Solyc12g019100.2.1
GO:0034655	nucleobase-containing compound catabolic process	4	63	0.985516	1	Solyc05g009430.3.1;Solyc07g017700.2.1;Solyc07g049780.2.1;Solyc12g098500.2.1
GO:0072524	pyridine-containing compound metabolic process	7	94	0.986726	1	Solyc01g010250.3.1;Solyc03g112060.3.1;Solyc03g114500.3.1;Solyc03g121070.3.1;Solyc04g072800.3.1;Solyc07g045160.3.1;Solyc08g066100.3.1
GO:0010033	response to organic substance	19	203	0.98769	1	Solyc00g212260.2.1;Solyc01g096070.3.1;Solyc01g110560.3.1;Solyc01g110570.3.1;Solyc01g110605.1.1;Solyc02g062230.1.1;Solyc02g063010.3.1;Solyc04g081250.1.1;Solyc05g050280.3.1;Solyc06g053290.1.1;Solyc07g061740.3.1;Solyc08g082630.3.1;Solyc09g008170.2.1;Solyc09g008175.1.1;Solyc09g089610.3.1;Solyc10g009620.2.1;Solyc10g011660.3.1;Solyc11g006180.2.1;Solyc12g099970.2.1
GO:0009719	response to endogenous stimulus	17	187	0.988784	1	Solyc00g212260.2.1;Solyc01g096070.3.1;Solyc01g110560.3.1;Solyc01g110570.3.1;Solyc01g110605.1.1;Solyc02g062230.1.1;Solyc02g063010.3.1;Solyc04g081250.1.1;Solyc05g050280.3.1;Solyc06g053290.1.1;Solyc08g082630.3.1;Solyc09g008170.2.1;Solyc09g008175.1.1;Solyc09g089610.3.1;Solyc10g009620.2.1;Solyc10g011660.3.1;Solyc11g006180.2.1
GO:0009725	response to hormone	17	187	0.988784	1	Solyc00g212260.2.1;Solyc01g096070.3.1;Solyc01g110560.3.1;Solyc01g110570.3.1;Solyc01g110605.1.1;Solyc02g062230.1.1;Solyc02g063010.3.1;Solyc04g081250.1.1;Solyc05g050280.3.1;Solyc06g053290.1.1;Solyc08g082630.3.1;Solyc09g008170.2.1;Solyc09g008175.1.1;Solyc09g089610.3.1;Solyc10g009620.2.1;Solyc10g011660.3.1;Solyc11g006180.2.1
GO:0009056	catabolic process	60	538	0.988833	1	Solyc00g282510.2.1;Solyc01g058520.3.1;Solyc01g104860.3.1;Solyc01g105070.3.1;Solyc01g107695.1.1;Solyc01g108320.3.1;Solyc01g111700.2.1;Solyc02g061770.3.1;Solyc02g067930.3.1;Solyc02g078400.3.1;Solyc02g082920.3.1;Solyc02g082930.3.1;Solyc02g082960.3.1;Solyc02g083490.3.1;Solyc02g084800.3.1;Solyc02g085120.3.1;Solyc03g044100.3.1;Solyc03g114500.3.1;Solyc03g121070.3.1;Solyc04g016330.3.1;Solyc04g064690.3.1;…
GO:0006643	membrane lipid metabolic process	1	30	0.99045	1	Solyc09g059583.1.1
GO:0072350	tricarboxylic acid metabolic process	1	30	0.99045	1	Solyc01g005560.3.1
GO:0006414	translational elongation	1	32	0.992999	1	Solyc11g069700.2.1
GO:0033014	tetrapyrrole biosynthetic process	1	32	0.992999	1	Solyc04g009200.3.1
GO:0006357	regulation of transcription from RNA polymerase II promoter	7	101	0.9933	1	Solyc01g087990.3.1;Solyc01g105800.3.1;Solyc02g089210.3.1;Solyc03g114840.3.1;Solyc04g005320.3.1;Solyc11g010570.2.1;Solyc11g028020.2.1
GO:0051188	cofactor biosynthetic process	7	101	0.9933	1	Solyc01g101060.3.1;Solyc03g112060.3.1;Solyc04g008590.3.1;Solyc05g024160.3.1;Solyc07g062810.3.1;Solyc09g008280.2.1;Solyc09g091565.1.1
GO:1901135	carbohydrate derivative metabolic process	38	372	0.993345	1	Solyc01g009470.2.1;Solyc01g010250.3.1;Solyc01g056850.3.1;Solyc01g100030.4.1;Solyc01g101060.3.1;Solyc02g061770.3.1;Solyc02g067930.3.1;Solyc02g082920.3.1;Solyc02g082930.3.1;Solyc02g082960.3.1;Solyc02g084210.1.1;Solyc03g007970.2.1;Solyc03g114500.3.1;Solyc03g117490.3.1;Solyc03g118860.3.1;Solyc03g121070.3.1;Solyc04g016330.3.1;Solyc04g072800.3.1;Solyc05g007930.3.1;Solyc05g054060.3.1;Solyc06g063330.3.1;…
GO:0065008	regulation of biological quality	27	281	0.993571	1	Solyc01g008130.3.1;Solyc01g067440.3.1;Solyc01g067460.2.1;Solyc01g098190.3.1;Solyc02g077580.1.1;Solyc03g096040.3.1;Solyc03g121070.3.1;Solyc04g039900.1.1;Solyc04g071565.1.1;Solyc04g080820.2.1;Solyc05g006850.3.1;Solyc05g006860.3.1;Solyc05g053100.3.1;Solyc06g008760.1.1;Solyc06g036440.2.1;Solyc06g083270.3.1;Solyc06g083280.2.1;Solyc07g053550.2.1;Solyc07g062580.3.1;Solyc08g062970.1.1;Solyc08g081170.3.1;…
GO:0015980	energy derivation by oxidation of organic compounds	5	81	0.993644	1	Solyc00g019730.2.1;Solyc01g079790.3.1;Solyc01g109790.3.1;Solyc07g056140.3.1;Solyc09g009190.3.1
GO:0006732	coenzyme metabolic process	13	159	0.993833	1	Solyc01g010250.3.1;Solyc01g101060.3.1;Solyc03g112060.3.1;Solyc03g114500.3.1;Solyc03g121070.3.1;Solyc04g008590.3.1;Solyc04g072800.3.1;Solyc05g024160.3.1;Solyc07g045160.3.1;Solyc07g062810.3.1;Solyc08g066100.3.1;Solyc09g008280.2.1;Solyc09g091565.1.1
GO:0072522	purine-containing compound biosynthetic process	6	92	0.994025	1	Solyc01g101060.3.1;Solyc06g065990.1.1;Solyc08g075160.3.1;Solyc09g007940.3.1;Solyc09g008280.2.1;Solyc10g086190.2.1
GO:0070647	protein modification by small protein conjugation or removal	17	196	0.994246	1	Solyc01g005160.3.1;Solyc01g007000.3.1;Solyc01g110100.3.1;Solyc03g093450.3.1;Solyc03g115920.3.1;Solyc04g057940.3.1;Solyc05g008230.3.1;Solyc05g010650.3.1;Solyc05g056500.1.1;Solyc06g043150.3.1;Solyc06g054540.3.1;Solyc06g061020.3.1;Solyc06g073820.2.1;Solyc06g076040.3.1;Solyc08g007120.3.1;Solyc08g077460.3.1;Solyc12g094610.2.1
GO:0098655	cation transmembrane transport	11	142	0.994612	1	Solyc02g081600.3.1;Solyc03g045070.1.1;Solyc04g077870.3.1;Solyc06g009330.3.1;Solyc06g063330.3.1;Solyc06g065990.1.1;Solyc07g032080.3.1;Solyc09g082870.2.1;Solyc10g076480.2.1;Solyc10g084980.2.1;Solyc12g005680.3.1
GO:0098662	inorganic cation transmembrane transport	11	142	0.994612	1	Solyc02g081600.3.1;Solyc03g045070.1.1;Solyc04g077870.3.1;Solyc06g009330.3.1;Solyc06g063330.3.1;Solyc06g065990.1.1;Solyc07g032080.3.1;Solyc09g082870.2.1;Solyc10g076480.2.1;Solyc10g084980.2.1;Solyc12g005680.3.1
GO:0008299	isoprenoid biosynthetic process	2	48	0.994712	1	Solyc02g092770.3.1;Solyc04g077860.3.1
GO:0015672	monovalent inorganic cation transport	13	161	0.994777	1	Solyc01g098190.3.1;Solyc03g045070.1.1;Solyc05g051220.3.1;Solyc06g009330.3.1;Solyc06g063330.3.1;Solyc06g065990.1.1;Solyc07g032080.3.1;Solyc08g068850.3.1;Solyc10g076480.2.1;Solyc11g012360.2.1;Solyc12g005680.3.1;Solyc12g006850.2.1;Solyc12g009840.2.1
GO:0009060	aerobic respiration	1	35	0.995606	1	Solyc00g019730.2.1
GO:0033365	protein localization to organelle	3	62	0.995707	1	Solyc00g007080.3.1;Solyc06g083270.3.1;Solyc06g083280.2.1
GO:0051186	cofactor metabolic process	16	191	0.995773	1	Solyc01g010250.3.1;Solyc01g101060.3.1;Solyc03g112060.3.1;Solyc03g114500.3.1;Solyc03g121070.3.1;Solyc04g008590.3.1;Solyc04g072800.3.1;Solyc05g024160.3.1;Solyc07g045160.3.1;Solyc07g062810.3.1;Solyc08g066100.3.1;Solyc09g008280.2.1;Solyc09g065620.3.1;Solyc09g082600.2.1;Solyc09g091565.1.1;Solyc12g005300.2.1
GO:0006720	isoprenoid metabolic process	2	50	0.995981	1	Solyc02g092770.3.1;Solyc04g077860.3.1
GO:0071840	cellular component organization or biogenesis	91	809	0.996785	1	Solyc00g007080.3.1;Solyc00g170510.2.1;Solyc01g081060.3.1;Solyc01g087500.3.1;Solyc01g091050.3.1;Solyc01g099630.3.1;Solyc01g103860.3.1;Solyc01g103866.1.1;Solyc01g106650.3.1;Solyc01g109580.3.1;Solyc01g111380.3.1;Solyc02g065770.3.1;Solyc02g068580.1.1;Solyc02g080160.3.1;Solyc02g080400.2.1;Solyc02g084240.3.1;Solyc02g089050.3.1;Solyc03g007130.3.1;Solyc03g007970.2.1;Solyc03g031800.3.1;Solyc03g070440.3.1;…
GO:0009767	photosynthetic electron transport chain	1	38	0.997243	1	Solyc12g035280.1.1
GO:0006366	transcription from RNA polymerase II promoter	8	121	0.997521	1	Solyc01g087990.3.1;Solyc01g105800.3.1;Solyc02g089210.3.1;Solyc03g114840.3.1;Solyc03g121010.3.1;Solyc04g005320.3.1;Solyc11g010570.2.1;Solyc11g028020.2.1
GO:0006310	DNA recombination	1	40	0.997979	1	Solyc07g018300.3.1
GO:0022904	respiratory electron transport chain	1	40	0.997979	1	Solyc00g019730.2.1
GO:0072657	protein localization to membrane	1	42	0.998519	1	Solyc00g007080.3.1
GO:0090150	establishment of protein localization to membrane	1	42	0.998519	1	Solyc00g007080.3.1
GO:0006818	hydrogen transport	5	94	0.998534	1	Solyc06g063330.3.1;Solyc06g065990.1.1;Solyc07g032080.3.1;Solyc08g068850.3.1;Solyc12g009840.2.1
GO:0015992	proton transport	5	94	0.998534	1	Solyc06g063330.3.1;Solyc06g065990.1.1;Solyc07g032080.3.1;Solyc08g068850.3.1;Solyc12g009840.2.1
GO:0042592	homeostatic process	20	241	0.99857	1	Solyc01g008130.3.1;Solyc01g067440.3.1;Solyc01g067460.2.1;Solyc01g098190.3.1;Solyc02g077580.1.1;Solyc03g096040.3.1;Solyc03g121070.3.1;Solyc04g039900.1.1;Solyc04g071565.1.1;Solyc05g006850.3.1;Solyc05g006860.3.1;Solyc05g053100.3.1;Solyc06g008760.1.1;Solyc06g036440.2.1;Solyc07g053550.2.1;Solyc07g062580.3.1;Solyc08g062970.1.1;Solyc08g082590.3.1;Solyc09g009860.1.1;Solyc10g007230.2.1
GO:0006402	mRNA catabolic process	1	43	0.998732	1	Solyc07g049780.2.1
GO:0015985	energy coupled proton transport, down electrochemical gradient	1	44	0.998915	1	Solyc06g065990.1.1
GO:0015986	ATP synthesis coupled proton transport	1	44	0.998915	1	Solyc06g065990.1.1
GO:1902600	hydrogen ion transmembrane transport	3	73	0.998954	1	Solyc06g063330.3.1;Solyc06g065990.1.1;Solyc07g032080.3.1
GO:0009142	nucleoside triphosphate biosynthetic process	2	60	0.999	1	Solyc01g056850.3.1;Solyc06g065990.1.1
GO:0009201	ribonucleoside triphosphate biosynthetic process	2	60	0.999	1	Solyc01g056850.3.1;Solyc06g065990.1.1
GO:0061024	membrane organization	2	61	0.999131	1	Solyc00g007080.3.1;Solyc12g006000.1.1
GO:0044802	single-organism membrane organization	1	46	0.999205	1	Solyc00g007080.3.1
GO:0009733	response to auxin	8	133	0.99928	1	Solyc01g110560.3.1;Solyc01g110570.3.1;Solyc01g110605.1.1;Solyc02g062230.1.1;Solyc04g081250.1.1;Solyc06g053290.1.1;Solyc09g008170.2.1;Solyc09g008175.1.1
GO:0016579	protein deubiquitination	1	47	0.999319	1	Solyc06g073820.2.1
GO:0006470	protein dephosphorylation	7	123	0.99933	1	Solyc00g011870.1.1;Solyc01g079720.3.1;Solyc03g006930.2.1;Solyc05g055790.3.1;Solyc07g040990.3.1;Solyc08g082260.2.1;Solyc12g010450.2.1
GO:0022900	electron transport chain	5	101	0.999354	1	Solyc00g019730.2.1;Solyc01g103920.3.1;Solyc10g075160.1.1;Solyc11g006910.2.1;Solyc12g035280.1.1
GO:0009119	ribonucleoside metabolic process	13	187	0.99948	1	Solyc01g056850.3.1;Solyc01g101060.3.1;Solyc03g114500.3.1;Solyc03g121070.3.1;Solyc04g072800.3.1;Solyc06g063330.3.1;Solyc06g065990.1.1;Solyc07g045160.3.1;Solyc08g066100.3.1;Solyc09g007940.3.1;Solyc09g008280.2.1;Solyc10g086190.2.1;Solyc12g098500.2.1
GO:0006754	ATP biosynthetic process	1	49	0.999501	1	Solyc06g065990.1.1
GO:0009116	nucleoside metabolic process	15	208	0.999547	1	Solyc01g056850.3.1;Solyc01g101060.3.1;Solyc03g114500.3.1;Solyc03g121070.3.1;Solyc04g072800.3.1;Solyc06g063330.3.1;Solyc06g065990.1.1;Solyc07g045160.3.1;Solyc07g056330.3.1;Solyc08g066100.3.1;Solyc09g007940.3.1;Solyc09g008280.2.1;Solyc10g086190.2.1;Solyc11g007730.2.1;Solyc12g098500.2.1
GO:1901657	glycosyl compound metabolic process	15	208	0.999547	1	Solyc01g056850.3.1;Solyc01g101060.3.1;Solyc03g114500.3.1;Solyc03g121070.3.1;Solyc04g072800.3.1;Solyc06g063330.3.1;Solyc06g065990.1.1;Solyc07g045160.3.1;Solyc07g056330.3.1;Solyc08g066100.3.1;Solyc09g007940.3.1;Solyc09g008280.2.1;Solyc10g086190.2.1;Solyc11g007730.2.1;Solyc12g098500.2.1
GO:0006401	RNA catabolic process	1	50	0.999573	1	Solyc07g049780.2.1
GO:0070646	protein modification by small protein removal	1	50	0.999573	1	Solyc06g073820.2.1
GO:0043623	cellular protein complex assembly	3	80	0.999583	1	Solyc03g111380.3.1;Solyc06g071390.3.1;Solyc12g006000.1.1
GO:0006260	DNA replication	2	67	0.999628	1	Solyc03g111680.3.1;Solyc07g018300.3.1
GO:0009451	RNA modification	2	67	0.999628	1	Solyc02g081810.3.1;Solyc04g072775.1.1
GO:0042278	purine nucleoside metabolic process	12	181	0.999642	1	Solyc01g101060.3.1;Solyc03g114500.3.1;Solyc03g121070.3.1;Solyc04g072800.3.1;Solyc06g063330.3.1;Solyc06g065990.1.1;Solyc07g045160.3.1;Solyc08g066100.3.1;Solyc09g007940.3.1;Solyc09g008280.2.1;Solyc10g086190.2.1;Solyc12g098500.2.1
GO:0046128	purine ribonucleoside metabolic process	12	181	0.999642	1	Solyc01g101060.3.1;Solyc03g114500.3.1;Solyc03g121070.3.1;Solyc04g072800.3.1;Solyc06g063330.3.1;Solyc06g065990.1.1;Solyc07g045160.3.1;Solyc08g066100.3.1;Solyc09g007940.3.1;Solyc09g008280.2.1;Solyc10g086190.2.1;Solyc12g098500.2.1
GO:0071702	organic substance transport	38	419	0.999644	1	Solyc01g006950.3.1;Solyc01g007080.3.1;Solyc01g034080.1.1;Solyc01g090350.3.1;Solyc01g090360.3.1;Solyc01g095780.2.1;Solyc01g096880.3.1;Solyc01g096930.3.1;Solyc02g070280.3.1;Solyc02g086310.1.1;Solyc02g087910.2.1;Solyc03g034330.1.1;Solyc03g119210.1.1;Solyc03g119640.3.1;Solyc03g121810.2.1;Solyc04g049340.3.1;Solyc04g064920.3.1;Solyc06g005770.1.1;Solyc06g053760.3.1;Solyc06g060620.3.1;Solyc06g069070.1.1;…
GO:0090407	organophosphate biosynthetic process	11	171	0.999646	1	Solyc01g056850.3.1;Solyc03g112060.3.1;Solyc04g050860.2.1;Solyc04g054740.3.1;Solyc05g051850.3.1;Solyc06g065990.1.1;Solyc06g068950.3.1;Solyc08g075160.3.1;Solyc08g077300.3.1;Solyc09g059583.1.1;Solyc12g040790.2.1
GO:0071822	protein complex subunit organization	14	201	0.999648	1	Solyc01g111380.3.1;Solyc02g080400.2.1;Solyc02g084240.3.1;Solyc03g111380.3.1;Solyc03g121840.3.1;Solyc04g015830.3.1;Solyc06g035440.3.1;Solyc06g071390.3.1;Solyc09g083380.3.1;Solyc10g008210.3.1;Solyc10g079840.2.1;Solyc11g011160.1.1;Solyc12g005480.2.1;Solyc12g006000.1.1
GO:0032259	methylation	3	82	0.99968	1	Solyc04g080380.3.1;Solyc08g077940.2.1;Solyc09g090630.2.1
GO:0019637	organophosphate metabolic process	34	386	0.999686	1	Solyc00g009110.3.1;Solyc01g010250.3.1;Solyc01g056850.3.1;Solyc01g096410.3.1;Solyc01g100030.4.1;Solyc02g067930.3.1;Solyc02g079273.1.1;Solyc03g098030.3.1;Solyc03g112060.3.1;Solyc03g114500.3.1;Solyc03g117490.3.1;Solyc03g121070.3.1;Solyc04g015470.3.1;Solyc04g016330.3.1;Solyc04g050860.2.1;Solyc04g054740.3.1;Solyc04g072800.3.1;Solyc05g051850.3.1;Solyc06g063330.3.1;Solyc06g065990.1.1;Solyc06g068950.3.1;…
GO:1901575	organic substance catabolic process	39	430	0.999697	1	Solyc00g282510.2.1;Solyc01g107695.1.1;Solyc01g111700.2.1;Solyc02g061770.3.1;Solyc02g067930.3.1;Solyc02g078400.3.1;Solyc02g082920.3.1;Solyc02g082930.3.1;Solyc02g082960.3.1;Solyc02g085120.3.1;Solyc03g114500.3.1;Solyc03g121070.3.1;Solyc04g016330.3.1;Solyc04g072800.3.1;Solyc05g009430.3.1;Solyc05g052390.3.1;Solyc05g056170.3.1;Solyc06g050530.3.1;Solyc06g073820.2.1;Solyc07g014730.3.1;Solyc07g017700.2.1;…
GO:0043414	macromolecule methylation	2	70	0.999757	1	Solyc08g077940.2.1;Solyc09g090630.2.1
GO:0016043	cellular component organization	70	702	0.999848	1	Solyc00g007080.3.1;Solyc00g170510.2.1;Solyc01g087500.3.1;Solyc01g091050.3.1;Solyc01g103860.3.1;Solyc01g103866.1.1;Solyc01g109580.3.1;Solyc01g111380.3.1;Solyc02g065770.3.1;Solyc02g068580.1.1;Solyc02g080400.2.1;Solyc02g084240.3.1;Solyc02g089050.3.1;Solyc03g007130.3.1;Solyc03g070440.3.1;Solyc03g078090.3.1;Solyc03g083360.3.1;Solyc03g093180.1.1;Solyc03g111380.3.1;Solyc03g114880.2.1;Solyc03g114890.3.1;…
GO:0009145	purine nucleoside triphosphate biosynthetic process	1	57	0.999856	1	Solyc06g065990.1.1
GO:0009206	purine ribonucleoside triphosphate biosynthetic process	1	57	0.999856	1	Solyc06g065990.1.1
GO:0009141	nucleoside triphosphate metabolic process	9	160	0.999874	1	Solyc01g056850.3.1;Solyc01g100030.4.1;Solyc03g114500.3.1;Solyc03g121070.3.1;Solyc04g072800.3.1;Solyc06g063330.3.1;Solyc06g065990.1.1;Solyc07g045160.3.1;Solyc08g066100.3.1
GO:0007264	small GTPase mediated signal transduction	5	115	0.999881	1	Solyc01g088780.3.1;Solyc06g005350.3.1;Solyc07g020800.3.1;Solyc07g064290.3.1;Solyc12g005840.2.1
GO:0051716	cellular response to stimulus	69	698	0.999881	1	Solyc00g212260.2.1;Solyc01g008130.3.1;Solyc01g014840.3.1;Solyc01g066740.3.1;Solyc01g086930.3.1;Solyc01g087990.3.1;Solyc01g088780.3.1;Solyc01g105800.3.1;Solyc01g109230.3.1;Solyc02g032650.3.1;Solyc02g063010.3.1;Solyc02g071220.3.1;Solyc02g071530.2.1;Solyc02g072530.2.1;Solyc02g082050.3.1;Solyc02g089210.3.1;Solyc03g081240.3.1;Solyc03g096070.3.1;Solyc03g113720.3.1;Solyc03g113880.3.1;Solyc03g114840.3.1;…
GO:0009165	nucleotide biosynthetic process	5	117	0.999907	1	Solyc01g056850.3.1;Solyc03g112060.3.1;Solyc06g065990.1.1;Solyc08g075160.3.1;Solyc08g077300.3.1
GO:1901293	nucleoside phosphate biosynthetic process	5	117	0.999907	1	Solyc01g056850.3.1;Solyc03g112060.3.1;Solyc06g065990.1.1;Solyc08g075160.3.1;Solyc08g077300.3.1
GO:0008033	tRNA processing	4	105	0.999913	1	Solyc01g080150.3.1;Solyc04g072775.1.1;Solyc05g009410.2.1;Solyc09g074100.3.1
GO:0055086	nucleobase-containing small molecule metabolic process	21	285	0.999919	1	Solyc01g010250.3.1;Solyc01g056850.3.1;Solyc01g100030.4.1;Solyc01g101060.3.1;Solyc03g112060.3.1;Solyc03g114500.3.1;Solyc03g121070.3.1;Solyc04g072800.3.1;Solyc06g063330.3.1;Solyc06g065990.1.1;Solyc07g017700.2.1;Solyc07g045160.3.1;Solyc07g056330.3.1;Solyc08g066100.3.1;Solyc08g075160.3.1;Solyc08g077300.3.1;Solyc09g007940.3.1;Solyc09g008280.2.1;Solyc10g086190.2.1;Solyc11g007730.2.1;Solyc12g098500.2.1
GO:0006164	purine nucleotide biosynthetic process	2	78	0.999923	1	Solyc06g065990.1.1;Solyc08g075160.3.1
GO:0009260	ribonucleotide biosynthetic process	2	78	0.999923	1	Solyc01g056850.3.1;Solyc06g065990.1.1
GO:0046390	ribose phosphate biosynthetic process	2	78	0.999923	1	Solyc01g056850.3.1;Solyc06g065990.1.1
GO:0009127	purine nucleoside monophosphate biosynthetic process	1	61	0.999923	1	Solyc06g065990.1.1
GO:0009168	purine ribonucleoside monophosphate biosynthetic process	1	61	0.999923	1	Solyc06g065990.1.1
GO:0072521	purine-containing compound metabolic process	13	207	0.999925	1	Solyc01g101060.3.1;Solyc03g114500.3.1;Solyc03g121070.3.1;Solyc04g072800.3.1;Solyc06g063330.3.1;Solyc06g065990.1.1;Solyc07g045160.3.1;Solyc08g066100.3.1;Solyc08g075160.3.1;Solyc09g007940.3.1;Solyc09g008280.2.1;Solyc10g086190.2.1;Solyc12g098500.2.1
GO:0019538	protein metabolic process	370	3012	0.999928	1	Solyc00g011870.1.1;Solyc00g110870.3.1;Solyc01g005160.3.1;Solyc01g006660.2.1;Solyc01g007000.3.1;Solyc01g009300.3.1;Solyc01g009470.2.1;Solyc01g010720.3.1;Solyc01g014690.2.1;Solyc01g067510.3.1;Solyc01g068270.3.1;Solyc01g068360.3.1;Solyc01g079720.3.1;Solyc01g079750.3.1;Solyc01g080000.1.1;Solyc01g080770.3.1;Solyc01g081350.1.1;Solyc01g081370.3.1;Solyc01g087780.2.1;Solyc01g087920.1.1;Solyc01g087990.3.1;…
GO:1902589	single-organism organelle organization	16	238	0.99993	1	Solyc01g111380.3.1;Solyc02g068580.1.1;Solyc02g080400.2.1;Solyc03g007130.3.1;Solyc03g111380.3.1;Solyc03g121010.3.1;Solyc04g008290.3.1;Solyc04g015830.3.1;Solyc06g035440.3.1;Solyc06g051300.3.1;Solyc08g005940.1.1;Solyc08g077940.2.1;Solyc09g090630.2.1;Solyc10g008210.3.1;Solyc11g066350.2.1;Solyc12g005480.2.1
GO:0033036	macromolecule localization	27	345	0.999941	1	Solyc00g007080.3.1;Solyc01g006950.3.1;Solyc01g090350.3.1;Solyc01g090360.3.1;Solyc01g095780.2.1;Solyc01g096930.3.1;Solyc02g086310.1.1;Solyc02g087910.2.1;Solyc03g034330.1.1;Solyc03g119210.1.1;Solyc03g121810.2.1;Solyc04g064920.3.1;Solyc06g005770.1.1;Solyc06g053760.3.1;Solyc06g069070.1.1;Solyc06g071390.3.1;Solyc06g083270.3.1;Solyc06g083280.2.1;Solyc07g014730.3.1;Solyc07g054180.3.1;Solyc09g018010.3.1;…
GO:0009199	ribonucleoside triphosphate metabolic process	8	156	0.999942	1	Solyc01g056850.3.1;Solyc03g114500.3.1;Solyc03g121070.3.1;Solyc04g072800.3.1;Solyc06g063330.3.1;Solyc06g065990.1.1;Solyc07g045160.3.1;Solyc08g066100.3.1
GO:0022607	cellular component assembly	15	230	0.999942	1	Solyc01g103860.3.1;Solyc01g103866.1.1;Solyc02g065770.3.1;Solyc02g084240.3.1;Solyc03g070440.3.1;Solyc03g111380.3.1;Solyc03g114880.2.1;Solyc03g114890.3.1;Solyc03g121840.3.1;Solyc04g015830.3.1;Solyc06g071390.3.1;Solyc09g083380.3.1;Solyc10g006450.3.1;Solyc11g011160.1.1;Solyc12g006000.1.1
GO:0046034	ATP metabolic process	7	145	0.999944	1	Solyc03g114500.3.1;Solyc03g121070.3.1;Solyc04g072800.3.1;Solyc06g063330.3.1;Solyc06g065990.1.1;Solyc07g045160.3.1;Solyc08g066100.3.1
GO:0009156	ribonucleoside monophosphate biosynthetic process	1	66	0.999965	1	Solyc06g065990.1.1
GO:0006461	protein complex assembly	7	149	0.999965	1	Solyc02g084240.3.1;Solyc03g111380.3.1;Solyc03g121840.3.1;Solyc06g071390.3.1;Solyc09g083380.3.1;Solyc11g011160.1.1;Solyc12g006000.1.1
GO:0070271	protein complex biogenesis	7	149	0.999965	1	Solyc02g084240.3.1;Solyc03g111380.3.1;Solyc03g121840.3.1;Solyc06g071390.3.1;Solyc09g083380.3.1;Solyc11g011160.1.1;Solyc12g006000.1.1
GO:0009124	nucleoside monophosphate biosynthetic process	1	67	0.99997	1	Solyc06g065990.1.1
GO:1902580	single-organism cellular localization	1	69	0.999978	1	Solyc00g007080.3.1
GO:0009144	purine nucleoside triphosphate metabolic process	7	153	0.999978	1	Solyc03g114500.3.1;Solyc03g121070.3.1;Solyc04g072800.3.1;Solyc06g063330.3.1;Solyc06g065990.1.1;Solyc07g045160.3.1;Solyc08g066100.3.1
GO:0009205	purine ribonucleoside triphosphate metabolic process	7	153	0.999978	1	Solyc03g114500.3.1;Solyc03g121070.3.1;Solyc04g072800.3.1;Solyc06g063330.3.1;Solyc06g065990.1.1;Solyc07g045160.3.1;Solyc08g066100.3.1
GO:0034622	cellular macromolecular complex assembly	7	153	0.999978	1	Solyc02g084240.3.1;Solyc03g111380.3.1;Solyc03g121840.3.1;Solyc06g071390.3.1;Solyc09g083380.3.1;Solyc11g011160.1.1;Solyc12g006000.1.1
GO:0006399	tRNA metabolic process	7	156	0.999985	1	Solyc01g080150.3.1;Solyc03g117330.3.1;Solyc04g072775.1.1;Solyc05g009410.2.1;Solyc09g057950.3.1;Solyc09g074100.3.1;Solyc12g019100.2.1
GO:0043933	macromolecular complex subunit organization	20	294	0.999985	1	Solyc01g111380.3.1;Solyc02g068580.1.1;Solyc02g080400.2.1;Solyc02g084240.3.1;Solyc03g111380.3.1;Solyc03g121010.3.1;Solyc03g121840.3.1;Solyc04g015830.3.1;Solyc06g009600.1.1;Solyc06g035440.3.1;Solyc06g071390.3.1;Solyc08g077940.2.1;Solyc09g083380.3.1;Solyc09g090630.2.1;Solyc10g008210.3.1;Solyc10g079840.2.1;Solyc11g011160.1.1;Solyc11g013430.2.1;Solyc12g005480.2.1;Solyc12g006000.1.1
GO:0045333	cellular respiration	1	72	0.999986	1	Solyc00g019730.2.1
GO:0009126	purine nucleoside monophosphate metabolic process	7	157	0.999986	1	Solyc03g114500.3.1;Solyc03g121070.3.1;Solyc04g072800.3.1;Solyc06g063330.3.1;Solyc06g065990.1.1;Solyc07g045160.3.1;Solyc08g066100.3.1
GO:0009167	purine ribonucleoside monophosphate metabolic process	7	157	0.999986	1	Solyc03g114500.3.1;Solyc03g121070.3.1;Solyc04g072800.3.1;Solyc06g063330.3.1;Solyc06g065990.1.1;Solyc07g045160.3.1;Solyc08g066100.3.1
GO:0044238	primary metabolic process	860	6557	0.999987	1	Solyc00g009110.3.1;Solyc00g011870.1.1;Solyc00g056680.1.1;Solyc00g110870.3.1;Solyc00g282510.2.1;Solyc00g318130.2.1;Solyc01g005000.3.1;Solyc01g005160.3.1;Solyc01g005210.3.1;Solyc01g006660.2.1;Solyc01g007000.3.1;Solyc01g008710.4.1;Solyc01g008977.1.1;Solyc01g009300.3.1;Solyc01g009470.2.1;Solyc01g009510.2.1;Solyc01g009860.3.1;Solyc01g009870.3.1;Solyc01g010250.3.1;Solyc01g010390.3.1;Solyc01g010720.3.1;…
GO:0009152	purine ribonucleotide biosynthetic process	1	73	0.999988	1	Solyc06g065990.1.1
GO:0016482	cytoplasmic transport	2	93	0.999991	1	Solyc02g030105.1.1;Solyc06g071390.3.1
GO:0009161	ribonucleoside monophosphate metabolic process	7	162	0.999993	1	Solyc03g114500.3.1;Solyc03g121070.3.1;Solyc04g072800.3.1;Solyc06g063330.3.1;Solyc06g065990.1.1;Solyc07g045160.3.1;Solyc08g066100.3.1
GO:0009123	nucleoside monophosphate metabolic process	7	163	0.999993	1	Solyc03g114500.3.1;Solyc03g121070.3.1;Solyc04g072800.3.1;Solyc06g063330.3.1;Solyc06g065990.1.1;Solyc07g045160.3.1;Solyc08g066100.3.1
GO:0071704	organic substance metabolic process	900	6855	0.999994	1	Solyc00g009110.3.1;Solyc00g011870.1.1;Solyc00g056680.1.1;Solyc00g110870.3.1;Solyc00g212260.2.1;Solyc00g282510.2.1;Solyc00g318130.2.1;Solyc01g005000.3.1;Solyc01g005160.3.1;Solyc01g005210.3.1;Solyc01g005560.3.1;Solyc01g006660.2.1;Solyc01g007000.3.1;Solyc01g008710.4.1;Solyc01g008977.1.1;Solyc01g009300.3.1;Solyc01g009470.2.1;Solyc01g009510.2.1;Solyc01g009860.3.1;Solyc01g009870.3.1;Solyc01g010250.3.1;…
GO:0009117	nucleotide metabolic process	14	246	0.999996	1	Solyc01g010250.3.1;Solyc01g056850.3.1;Solyc01g100030.4.1;Solyc03g112060.3.1;Solyc03g114500.3.1;Solyc03g121070.3.1;Solyc04g072800.3.1;Solyc06g063330.3.1;Solyc06g065990.1.1;Solyc07g017700.2.1;Solyc07g045160.3.1;Solyc08g066100.3.1;Solyc08g075160.3.1;Solyc08g077300.3.1
GO:0006753	nucleoside phosphate metabolic process	14	247	0.999996	1	Solyc01g010250.3.1;Solyc01g056850.3.1;Solyc01g100030.4.1;Solyc03g112060.3.1;Solyc03g114500.3.1;Solyc03g121070.3.1;Solyc04g072800.3.1;Solyc06g063330.3.1;Solyc06g065990.1.1;Solyc07g017700.2.1;Solyc07g045160.3.1;Solyc08g066100.3.1;Solyc08g075160.3.1;Solyc08g077300.3.1
GO:0006996	organelle organization	29	400	0.999997	1	Solyc00g007080.3.1;Solyc01g087500.3.1;Solyc01g109580.3.1;Solyc01g111380.3.1;Solyc02g068580.1.1;Solyc02g080400.2.1;Solyc02g084240.3.1;Solyc03g007130.3.1;Solyc03g093180.1.1;Solyc03g111380.3.1;Solyc03g121010.3.1;Solyc03g121840.3.1;Solyc04g008040.3.1;Solyc04g008290.3.1;Solyc04g015010.3.1;Solyc04g015830.3.1;Solyc06g009600.1.1;Solyc06g035440.3.1;Solyc06g051300.3.1;Solyc08g005940.1.1;Solyc08g077940.2.1;…
GO:0051276	chromosome organization	12	228	0.999997	1	Solyc01g087500.3.1;Solyc02g068580.1.1;Solyc02g084240.3.1;Solyc03g121010.3.1;Solyc03g121840.3.1;Solyc06g009600.1.1;Solyc06g051300.3.1;Solyc08g077940.2.1;Solyc09g083380.3.1;Solyc09g090630.2.1;Solyc11g011160.1.1;Solyc11g013430.2.1
GO:0016192	vesicle-mediated transport	10	207	0.999998	1	Solyc01g006950.3.1;Solyc02g030105.1.1;Solyc06g053760.3.1;Solyc07g052453.1.1;Solyc07g054180.3.1;Solyc09g005830.1.1;Solyc09g005840.1.1;Solyc10g008570.3.1;Solyc11g073010.1.1;Solyc12g006000.1.1
GO:0009259	ribonucleotide metabolic process	8	184	0.999998	1	Solyc01g056850.3.1;Solyc03g114500.3.1;Solyc03g121070.3.1;Solyc04g072800.3.1;Solyc06g063330.3.1;Solyc06g065990.1.1;Solyc07g045160.3.1;Solyc08g066100.3.1
GO:0016070	RNA metabolic process	188	1727	0.999998	1	Solyc00g318130.2.1;Solyc01g008977.1.1;Solyc01g009510.2.1;Solyc01g009860.3.1;Solyc01g060490.3.1;Solyc01g065980.3.1;Solyc01g073910.3.1;Solyc01g080150.3.1;Solyc01g080480.3.1;Solyc01g087990.3.1;Solyc01g090310.2.1;Solyc01g090340.2.1;Solyc01g090560.3.1;Solyc01g090760.3.1;Solyc01g091540.2.1;Solyc01g096070.3.1;Solyc01g096320.3.1;Solyc01g096860.2.1;Solyc01g097290.3.1;Solyc01g100510.3.1;Solyc01g104900.3.1;…
GO:0006163	purine nucleotide metabolic process	8	187	0.999998	1	Solyc03g114500.3.1;Solyc03g121070.3.1;Solyc04g072800.3.1;Solyc06g063330.3.1;Solyc06g065990.1.1;Solyc07g045160.3.1;Solyc08g066100.3.1;Solyc08g075160.3.1
GO:0065003	macromolecular complex assembly	7	175	0.999998	1	Solyc02g084240.3.1;Solyc03g111380.3.1;Solyc03g121840.3.1;Solyc06g071390.3.1;Solyc09g083380.3.1;Solyc11g011160.1.1;Solyc12g006000.1.1
GO:0019693	ribose phosphate metabolic process	9	200	0.999999	1	Solyc01g010250.3.1;Solyc01g056850.3.1;Solyc03g114500.3.1;Solyc03g121070.3.1;Solyc04g072800.3.1;Solyc06g063330.3.1;Solyc06g065990.1.1;Solyc07g045160.3.1;Solyc08g066100.3.1
GO:1902582	single-organism intracellular transport	4	137	0.999999	1	Solyc02g030105.1.1;Solyc06g071390.3.1;Solyc10g051120.2.1;Solyc11g010500.1.1
GO:0009150	purine ribonucleotide metabolic process	7	179	0.999999	1	Solyc03g114500.3.1;Solyc03g121070.3.1;Solyc04g072800.3.1;Solyc06g063330.3.1;Solyc06g065990.1.1;Solyc07g045160.3.1;Solyc08g066100.3.1
GO:0034470	ncRNA processing	4	142	0.999999	1	Solyc01g080150.3.1;Solyc04g072775.1.1;Solyc05g009410.2.1;Solyc09g074100.3.1
GO:0009059	macromolecule biosynthetic process	224	2034	0.999999	1	Solyc00g318130.2.1;Solyc01g008977.1.1;Solyc01g009470.2.1;Solyc01g009510.2.1;Solyc01g009860.3.1;Solyc01g060490.3.1;Solyc01g065980.3.1;Solyc01g073910.3.1;Solyc01g079790.3.1;Solyc01g087990.3.1;Solyc01g090310.2.1;Solyc01g090340.2.1;Solyc01g090560.3.1;Solyc01g090760.3.1;Solyc01g091540.2.1;Solyc01g096070.3.1;Solyc01g096320.3.1;Solyc01g096860.2.1;Solyc01g097290.3.1;Solyc01g100510.3.1;Solyc01g103510.3.1;…
GO:0034645	cellular macromolecule biosynthetic process	224	2034	0.999999	1	Solyc00g318130.2.1;Solyc01g008977.1.1;Solyc01g009470.2.1;Solyc01g009510.2.1;Solyc01g009860.3.1;Solyc01g060490.3.1;Solyc01g065980.3.1;Solyc01g073910.3.1;Solyc01g079790.3.1;Solyc01g087990.3.1;Solyc01g090310.2.1;Solyc01g090340.2.1;Solyc01g090560.3.1;Solyc01g090760.3.1;Solyc01g091540.2.1;Solyc01g096070.3.1;Solyc01g096320.3.1;Solyc01g096860.2.1;Solyc01g097290.3.1;Solyc01g100510.3.1;Solyc01g103510.3.1;…
GO:0006511	ubiquitin-dependent protein catabolic process	4	146	1	1	Solyc06g073820.2.1;Solyc07g055080.3.1;Solyc10g055570.2.1;Solyc10g055580.2.1
GO:0019941	modification-dependent protein catabolic process	4	146	1	1	Solyc06g073820.2.1;Solyc07g055080.3.1;Solyc10g055570.2.1;Solyc10g055580.2.1
GO:0043632	modification-dependent macromolecule catabolic process	4	146	1	1	Solyc06g073820.2.1;Solyc07g055080.3.1;Solyc10g055570.2.1;Solyc10g055580.2.1
GO:0009057	macromolecule catabolic process	14	269	1	1	Solyc01g111700.2.1;Solyc02g061770.3.1;Solyc02g082920.3.1;Solyc02g082930.3.1;Solyc02g082960.3.1;Solyc05g009430.3.1;Solyc06g073820.2.1;Solyc07g049780.2.1;Solyc07g052695.1.1;Solyc07g055080.3.1;Solyc10g008170.3.1;Solyc10g055570.2.1;Solyc10g055580.2.1;Solyc11g008720.2.1
GO:0009058	biosynthetic process	321	2785	1	1	Solyc00g095465.1.1;Solyc00g095860.1.1;Solyc00g318130.2.1;Solyc01g005210.3.1;Solyc01g007940.3.1;Solyc01g008977.1.1;Solyc01g009470.2.1;Solyc01g009510.2.1;Solyc01g009860.3.1;Solyc01g056850.3.1;Solyc01g060490.3.1;Solyc01g065980.3.1;Solyc01g067730.3.1;Solyc01g073910.3.1;Solyc01g079790.3.1;Solyc01g080280.3.1;Solyc01g087990.3.1;Solyc01g088400.3.1;Solyc01g090310.2.1;Solyc01g090340.2.1;Solyc01g090560.3.1;…
GO:0034613	cellular protein localization	9	213	1	1	Solyc00g007080.3.1;Solyc01g006950.3.1;Solyc06g053760.3.1;Solyc06g083270.3.1;Solyc06g083280.2.1;Solyc07g054180.3.1;Solyc10g008570.3.1;Solyc10g053910.2.1;Solyc11g069230.2.1
GO:0070727	cellular macromolecule localization	9	213	1	1	Solyc00g007080.3.1;Solyc01g006950.3.1;Solyc06g053760.3.1;Solyc06g083270.3.1;Solyc06g083280.2.1;Solyc07g054180.3.1;Solyc10g008570.3.1;Solyc10g053910.2.1;Solyc11g069230.2.1
GO:0030163	protein catabolic process	6	176	1	1	Solyc01g111700.2.1;Solyc06g073820.2.1;Solyc07g055080.3.1;Solyc10g008170.3.1;Solyc10g055570.2.1;Solyc10g055580.2.1
GO:0006397	mRNA processing	1	98	1	1	Solyc09g056070.1.1
GO:0034660	ncRNA metabolic process	7	193	1	1	Solyc01g080150.3.1;Solyc03g117330.3.1;Solyc04g072775.1.1;Solyc05g009410.2.1;Solyc09g057950.3.1;Solyc09g074100.3.1;Solyc12g019100.2.1
GO:0044249	cellular biosynthetic process	295	2620	1	1	Solyc00g318130.2.1;Solyc01g005210.3.1;Solyc01g008977.1.1;Solyc01g009470.2.1;Solyc01g009510.2.1;Solyc01g009860.3.1;Solyc01g056850.3.1;Solyc01g060490.3.1;Solyc01g065980.3.1;Solyc01g067730.3.1;Solyc01g073910.3.1;Solyc01g079790.3.1;Solyc01g080280.3.1;Solyc01g087990.3.1;Solyc01g088400.3.1;Solyc01g090310.2.1;Solyc01g090340.2.1;Solyc01g090560.3.1;Solyc01g090760.3.1;Solyc01g091540.2.1;Solyc01g095930.3.1;…
GO:1901576	organic substance biosynthetic process	298	2644	1	1	Solyc00g318130.2.1;Solyc01g005210.3.1;Solyc01g008977.1.1;Solyc01g009470.2.1;Solyc01g009510.2.1;Solyc01g009860.3.1;Solyc01g056850.3.1;Solyc01g060490.3.1;Solyc01g065980.3.1;Solyc01g067730.3.1;Solyc01g073910.3.1;Solyc01g079790.3.1;Solyc01g080280.3.1;Solyc01g087990.3.1;Solyc01g088400.3.1;Solyc01g090310.2.1;Solyc01g090340.2.1;Solyc01g090560.3.1;Solyc01g090760.3.1;Solyc01g091540.2.1;Solyc01g094070.3.1;…
GO:0044257	cellular protein catabolic process	4	158	1	1	Solyc06g073820.2.1;Solyc07g055080.3.1;Solyc10g055570.2.1;Solyc10g055580.2.1
GO:0051603	proteolysis involved in cellular protein catabolic process	4	158	1	1	Solyc06g073820.2.1;Solyc07g055080.3.1;Solyc10g055570.2.1;Solyc10g055580.2.1
GO:0006886	intracellular protein transport	6	189	1	1	Solyc01g006950.3.1;Solyc06g053760.3.1;Solyc07g054180.3.1;Solyc10g008570.3.1;Solyc10g053910.2.1;Solyc11g069230.2.1
GO:0006281	DNA repair	8	221	1	1	Solyc01g086930.3.1;Solyc02g071530.2.1;Solyc03g113880.3.1;Solyc04g005260.2.1;Solyc07g018300.3.1;Solyc09g009080.3.1;Solyc10g005210.3.1;Solyc11g007580.2.1
GO:0006974	cellular response to DNA damage stimulus	8	226	1	1	Solyc01g086930.3.1;Solyc02g071530.2.1;Solyc03g113880.3.1;Solyc04g005260.2.1;Solyc07g018300.3.1;Solyc09g009080.3.1;Solyc10g005210.3.1;Solyc11g007580.2.1
GO:0016071	mRNA metabolic process	2	141	1	1	Solyc07g049780.2.1;Solyc09g056070.1.1
GO:0008104	protein localization	10	258	1	1	Solyc00g007080.3.1;Solyc01g006950.3.1;Solyc06g053760.3.1;Solyc06g083270.3.1;Solyc06g083280.2.1;Solyc07g054180.3.1;Solyc10g008570.3.1;Solyc10g053910.2.1;Solyc11g069230.2.1;Solyc12g010750.2.1
GO:0033554	cellular response to stress	8	239	1	1	Solyc01g086930.3.1;Solyc02g071530.2.1;Solyc03g113880.3.1;Solyc04g005260.2.1;Solyc07g018300.3.1;Solyc09g009080.3.1;Solyc10g005210.3.1;Solyc11g007580.2.1
GO:0046907	intracellular transport	10	265	1	1	Solyc01g006950.3.1;Solyc02g030105.1.1;Solyc06g053760.3.1;Solyc06g071390.3.1;Solyc07g054180.3.1;Solyc10g008570.3.1;Solyc10g051120.2.1;Solyc10g053910.2.1;Solyc11g010500.1.1;Solyc11g069230.2.1
GO:0044265	cellular macromolecule catabolic process	6	214	1	1	Solyc05g009430.3.1;Solyc06g073820.2.1;Solyc07g049780.2.1;Solyc07g055080.3.1;Solyc10g055570.2.1;Solyc10g055580.2.1
GO:0051641	cellular localization	16	343	1	1	Solyc00g007080.3.1;Solyc01g006950.3.1;Solyc02g030105.1.1;Solyc06g053760.3.1;Solyc06g071390.3.1;Solyc06g083270.3.1;Solyc06g083280.2.1;Solyc07g054180.3.1;Solyc09g005830.1.1;Solyc09g005840.1.1;Solyc10g008570.3.1;Solyc10g051120.2.1;Solyc10g053910.2.1;Solyc11g010500.1.1;Solyc11g069230.2.1;Solyc11g073010.1.1
GO:0015031	protein transport	7	234	1	1	Solyc01g006950.3.1;Solyc06g053760.3.1;Solyc07g054180.3.1;Solyc10g008570.3.1;Solyc10g053910.2.1;Solyc11g069230.2.1;Solyc12g010750.2.1
GO:0045184	establishment of protein localization	8	248	1	1	Solyc00g007080.3.1;Solyc01g006950.3.1;Solyc06g053760.3.1;Solyc07g054180.3.1;Solyc10g008570.3.1;Solyc10g053910.2.1;Solyc11g069230.2.1;Solyc12g010750.2.1
GO:0044271	cellular nitrogen compound biosynthetic process	212	2067	1	1	Solyc00g318130.2.1;Solyc01g008977.1.1;Solyc01g009510.2.1;Solyc01g009860.3.1;Solyc01g056850.3.1;Solyc01g060490.3.1;Solyc01g065980.3.1;Solyc01g073910.3.1;Solyc01g087990.3.1;Solyc01g090310.2.1;Solyc01g090340.2.1;Solyc01g090560.3.1;Solyc01g090760.3.1;Solyc01g091540.2.1;Solyc01g096070.3.1;Solyc01g096320.3.1;Solyc01g096860.2.1;Solyc01g097290.3.1;Solyc01g100510.3.1;Solyc01g101060.3.1;Solyc01g103510.3.1;…
GO:0051649	establishment of localization in cell	13	318	1	1	Solyc01g006950.3.1;Solyc02g030105.1.1;Solyc06g053760.3.1;Solyc06g071390.3.1;Solyc07g054180.3.1;Solyc09g005830.1.1;Solyc09g005840.1.1;Solyc10g008570.3.1;Solyc10g051120.2.1;Solyc10g053910.2.1;Solyc11g010500.1.1;Solyc11g069230.2.1;Solyc11g073010.1.1
GO:0044267	cellular protein metabolic process	257	2475	1	1	Solyc00g011870.1.1;Solyc00g110870.3.1;Solyc01g005160.3.1;Solyc01g007000.3.1;Solyc01g009300.3.1;Solyc01g009470.2.1;Solyc01g014690.2.1;Solyc01g067510.3.1;Solyc01g068270.3.1;Solyc01g068360.3.1;Solyc01g079720.3.1;Solyc01g079750.3.1;Solyc01g080770.3.1;Solyc01g087990.3.1;Solyc01g089850.3.1;Solyc01g091230.3.1;Solyc01g096940.3.1;Solyc01g098740.3.1;Solyc01g103240.3.1;Solyc01g103510.3.1;Solyc01g105800.3.1;…
GO:0006259	DNA metabolic process	11	319	1	1	Solyc01g086930.3.1;Solyc01g087500.3.1;Solyc02g071530.2.1;Solyc03g111680.3.1;Solyc03g113880.3.1;Solyc04g005260.2.1;Solyc05g009430.3.1;Solyc07g018300.3.1;Solyc09g009080.3.1;Solyc10g005210.3.1;Solyc11g007580.2.1
GO:0090304	nucleic acid metabolic process	199	2034	1	1	Solyc00g318130.2.1;Solyc01g008977.1.1;Solyc01g009510.2.1;Solyc01g009860.3.1;Solyc01g060490.3.1;Solyc01g065980.3.1;Solyc01g073910.3.1;Solyc01g080150.3.1;Solyc01g080480.3.1;Solyc01g086930.3.1;Solyc01g087500.3.1;Solyc01g087990.3.1;Solyc01g090310.2.1;Solyc01g090340.2.1;Solyc01g090560.3.1;Solyc01g090760.3.1;Solyc01g091540.2.1;Solyc01g096070.3.1;Solyc01g096320.3.1;Solyc01g096860.2.1;Solyc01g097290.3.1;…
GO:0043170	macromolecule metabolic process	598	5082	1	1	Solyc00g011870.1.1;Solyc00g110870.3.1;Solyc00g318130.2.1;Solyc01g005160.3.1;Solyc01g006660.2.1;Solyc01g007000.3.1;Solyc01g008977.1.1;Solyc01g009300.3.1;Solyc01g009470.2.1;Solyc01g009510.2.1;Solyc01g009860.3.1;Solyc01g010720.3.1;Solyc01g014690.2.1;Solyc01g060490.3.1;Solyc01g065980.3.1;Solyc01g067510.3.1;Solyc01g068270.3.1;Solyc01g068360.3.1;Solyc01g073910.3.1;Solyc01g079720.3.1;Solyc01g079750.3.1;…
GO:0006725	cellular aromatic compound metabolic process	249	2528	1	1	Solyc00g282510.2.1;Solyc00g318130.2.1;Solyc01g008977.1.1;Solyc01g009510.2.1;Solyc01g009860.3.1;Solyc01g010250.3.1;Solyc01g056850.3.1;Solyc01g060490.3.1;Solyc01g065980.3.1;Solyc01g073910.3.1;Solyc01g080150.3.1;Solyc01g080480.3.1;Solyc01g086930.3.1;Solyc01g087500.3.1;Solyc01g087990.3.1;Solyc01g090310.2.1;Solyc01g090340.2.1;Solyc01g090560.3.1;Solyc01g090760.3.1;Solyc01g091540.2.1;Solyc01g096070.3.1;…
GO:1901564	organonitrogen compound metabolic process	97	1261	1	1	Solyc00g282510.2.1;Solyc01g005000.3.1;Solyc01g010250.3.1;Solyc01g056850.3.1;Solyc01g080280.3.1;Solyc01g097930.3.1;Solyc01g097950.3.1;Solyc01g100030.4.1;Solyc01g101060.3.1;Solyc01g103510.3.1;Solyc01g107695.1.1;Solyc02g031970.1.1;Solyc02g037595.1.1;Solyc02g061770.3.1;Solyc02g067350.3.1;Solyc02g078400.3.1;Solyc02g080620.3.1;Solyc02g082920.3.1;Solyc02g082930.3.1;Solyc02g082960.3.1;Solyc02g086300.3.1;…
GO:1901360	organic cyclic compound metabolic process	252	2577	1	1	Solyc00g282510.2.1;Solyc00g318130.2.1;Solyc01g008977.1.1;Solyc01g009510.2.1;Solyc01g009860.3.1;Solyc01g010250.3.1;Solyc01g056850.3.1;Solyc01g060490.3.1;Solyc01g065980.3.1;Solyc01g073910.3.1;Solyc01g080150.3.1;Solyc01g080480.3.1;Solyc01g086930.3.1;Solyc01g087500.3.1;Solyc01g087990.3.1;Solyc01g090310.2.1;Solyc01g090340.2.1;Solyc01g090560.3.1;Solyc01g090760.3.1;Solyc01g091540.2.1;Solyc01g094070.3.1;…
GO:0006139	nucleobase-containing compound metabolic process	225	2368	1	1	Solyc00g318130.2.1;Solyc01g008977.1.1;Solyc01g009510.2.1;Solyc01g009860.3.1;Solyc01g010250.3.1;Solyc01g056850.3.1;Solyc01g060490.3.1;Solyc01g065980.3.1;Solyc01g073910.3.1;Solyc01g080150.3.1;Solyc01g080480.3.1;Solyc01g086930.3.1;Solyc01g087500.3.1;Solyc01g087990.3.1;Solyc01g090310.2.1;Solyc01g090340.2.1;Solyc01g090560.3.1;Solyc01g090760.3.1;Solyc01g091540.2.1;Solyc01g096070.3.1;Solyc01g096320.3.1;…
GO:0046483	heterocycle metabolic process	241	2503	1	1	Solyc00g318130.2.1;Solyc01g008977.1.1;Solyc01g009510.2.1;Solyc01g009860.3.1;Solyc01g010250.3.1;Solyc01g056850.3.1;Solyc01g060490.3.1;Solyc01g065980.3.1;Solyc01g073910.3.1;Solyc01g080150.3.1;Solyc01g080480.3.1;Solyc01g086930.3.1;Solyc01g087500.3.1;Solyc01g087990.3.1;Solyc01g090310.2.1;Solyc01g090340.2.1;Solyc01g090560.3.1;Solyc01g090760.3.1;Solyc01g091540.2.1;Solyc01g096070.3.1;Solyc01g096320.3.1;…
GO:0010467	gene expression	204	2216	1	1	Solyc00g318130.2.1;Solyc01g008977.1.1;Solyc01g009510.2.1;Solyc01g009860.3.1;Solyc01g060490.3.1;Solyc01g065980.3.1;Solyc01g073910.3.1;Solyc01g080150.3.1;Solyc01g080480.3.1;Solyc01g087990.3.1;Solyc01g090310.2.1;Solyc01g090340.2.1;Solyc01g090560.3.1;Solyc01g090760.3.1;Solyc01g091540.2.1;Solyc01g096070.3.1;Solyc01g096320.3.1;Solyc01g096860.2.1;Solyc01g097290.3.1;Solyc01g100510.3.1;Solyc01g103510.3.1;…
GO:0044237	cellular metabolic process	710	6039	1	1	Solyc00g009110.3.1;Solyc00g011870.1.1;Solyc00g019730.2.1;Solyc00g110870.3.1;Solyc00g212260.2.1;Solyc00g282510.2.1;Solyc00g318130.2.1;Solyc01g005000.3.1;Solyc01g005160.3.1;Solyc01g005210.3.1;Solyc01g005560.3.1;Solyc01g007000.3.1;Solyc01g008977.1.1;Solyc01g009300.3.1;Solyc01g009470.2.1;Solyc01g009510.2.1;Solyc01g009860.3.1;Solyc01g010250.3.1;Solyc01g014690.2.1;Solyc01g056850.3.1;Solyc01g058520.3.1;…
GO:0006396	RNA processing	8	360	1	1	Solyc01g080150.3.1;Solyc01g080480.3.1;Solyc02g081810.3.1;Solyc04g072775.1.1;Solyc05g009410.2.1;Solyc09g056070.1.1;Solyc09g074100.3.1;Solyc11g008540.2.1
GO:0008150	biological_process	1738	12116	1	1	Solyc00g007080.3.1;Solyc00g009110.3.1;Solyc00g011870.1.1;Solyc00g019730.2.1;Solyc00g056680.1.1;Solyc00g060810.3.1;Solyc00g095465.1.1;Solyc00g095860.1.1;Solyc00g110870.3.1;Solyc00g156980.3.1;Solyc00g170510.2.1;Solyc00g212260.2.1;Solyc00g247300.3.1;Solyc00g282510.2.1;Solyc00g318130.2.1;Solyc01g005000.3.1;Solyc01g005160.3.1;Solyc01g005210.3.1;Solyc01g005460.3.1;Solyc01g005560.3.1;Solyc01g006540.3.1;…
c12g098390.2.1;Solyc12g098490.2.1;Solyc12g098500.2.1;Solyc12g098610.2.1;Solyc12g098960.2.1;Solyc12g099260.2.1;Solyc12g099290.2.1;Solyc12g099540.2.1;Solyc12g099720.2.1;Solyc12g099830.2.1;Solyc12g099970.2.1;Solyc12g100170.1.1;Solyc12g100250.2.1;Solyc12g100270.2.1
GO:0009987	cellular process	983	7965	1	1	Solyc00g007080.3.1;Solyc00g009110.3.1;Solyc00g011870.1.1;Solyc00g019730.2.1;Solyc00g110870.3.1;Solyc00g170510.2.1;Solyc00g212260.2.1;Solyc00g282510.2.1;Solyc00g318130.2.1;Solyc01g005000.3.1;Solyc01g005160.3.1;Solyc01g005210.3.1;Solyc01g005460.3.1;Solyc01g005560.3.1;Solyc01g007000.3.1;Solyc01g008130.3.1;Solyc01g008977.1.1;Solyc01g009300.3.1;Solyc01g009470.2.1;Solyc01g009510.2.1;Solyc01g009860.3.1;…
GO:0044260	cellular macromolecule metabolic process	482	4506	1	1	Solyc00g011870.1.1;Solyc00g110870.3.1;Solyc00g318130.2.1;Solyc01g005160.3.1;Solyc01g007000.3.1;Solyc01g008977.1.1;Solyc01g009300.3.1;Solyc01g009470.2.1;Solyc01g009510.2.1;Solyc01g009860.3.1;Solyc01g014690.2.1;Solyc01g060490.3.1;Solyc01g065980.3.1;Solyc01g067510.3.1;Solyc01g068270.3.1;Solyc01g068360.3.1;Solyc01g073910.3.1;Solyc01g079720.3.1;Solyc01g079750.3.1;Solyc01g079790.3.1;Solyc01g080150.3.1;…
GO:0006807	nitrogen compound metabolic process	300	3311	1	1	Solyc00g282510.2.1;Solyc00g318130.2.1;Solyc01g005000.3.1;Solyc01g008977.1.1;Solyc01g009510.2.1;Solyc01g009860.3.1;Solyc01g010250.3.1;Solyc01g056850.3.1;Solyc01g060490.3.1;Solyc01g065980.3.1;Solyc01g073910.3.1;Solyc01g080150.3.1;Solyc01g080280.3.1;Solyc01g080480.3.1;Solyc01g086930.3.1;Solyc01g087500.3.1;Solyc01g087990.3.1;Solyc01g090310.2.1;Solyc01g090340.2.1;Solyc01g090560.3.1;Solyc01g090760.3.1;…
GO:0034641	cellular nitrogen compound metabolic process	256	3052	1	1	Solyc00g318130.2.1;Solyc01g008977.1.1;Solyc01g009510.2.1;Solyc01g009860.3.1;Solyc01g010250.3.1;Solyc01g056850.3.1;Solyc01g060490.3.1;Solyc01g065980.3.1;Solyc01g073910.3.1;Solyc01g080150.3.1;Solyc01g080480.3.1;Solyc01g086930.3.1;Solyc01g087500.3.1;Solyc01g087990.3.1;Solyc01g090310.2.1;Solyc01g090340.2.1;Solyc01g090560.3.1;Solyc01g090760.3.1;Solyc01g091540.2.1;Solyc01g096070.3.1;Solyc01g096320.3.1;…
GO:1901566	organonitrogen compound biosynthetic process	51	931	1	1	Solyc01g056850.3.1;Solyc01g080280.3.1;Solyc01g097930.3.1;Solyc01g097950.3.1;Solyc01g101060.3.1;Solyc01g103510.3.1;Solyc02g031970.1.1;Solyc02g037595.1.1;Solyc02g067350.3.1;Solyc02g080620.3.1;Solyc03g007970.2.1;Solyc03g044660.3.1;Solyc03g112060.3.1;Solyc03g117330.3.1;Solyc03g118860.3.1;Solyc03g119470.2.1;Solyc03g123830.3.1;Solyc04g009200.3.1;Solyc04g050417.1.1;Solyc04g082030.1.1;Solyc05g050015.1.1;…
GO:0043603	cellular amide metabolic process	21	621	1	1	Solyc01g103510.3.1;Solyc02g031970.1.1;Solyc02g037595.1.1;Solyc02g067350.3.1;Solyc02g078400.3.1;Solyc03g117330.3.1;Solyc03g119470.2.1;Solyc04g050417.1.1;Solyc05g050015.1.1;Solyc06g007180.3.1;Solyc06g062760.3.1;Solyc06g063340.3.1;Solyc07g061900.3.1;Solyc07g062810.3.1;Solyc08g075420.3.1;Solyc08g076335.1.1;Solyc09g057950.3.1;Solyc09g075160.3.1;Solyc10g079840.2.1;Solyc11g069700.2.1;Solyc12g019100.2.1
GO:0043604	amide biosynthetic process	20	600	1	1	Solyc01g103510.3.1;Solyc02g031970.1.1;Solyc02g037595.1.1;Solyc02g067350.3.1;Solyc03g117330.3.1;Solyc03g119470.2.1;Solyc04g050417.1.1;Solyc05g050015.1.1;Solyc06g007180.3.1;Solyc06g062760.3.1;Solyc06g063340.3.1;Solyc07g061900.3.1;Solyc07g062810.3.1;Solyc08g075420.3.1;Solyc08g076335.1.1;Solyc09g057950.3.1;Solyc09g075160.3.1;Solyc10g079840.2.1;Solyc11g069700.2.1;Solyc12g019100.2.1
GO:0006518	peptide metabolic process	18	596	1	1	Solyc01g103510.3.1;Solyc02g031970.1.1;Solyc02g037595.1.1;Solyc02g067350.3.1;Solyc03g117330.3.1;Solyc03g119470.2.1;Solyc04g050417.1.1;Solyc05g050015.1.1;Solyc06g062760.3.1;Solyc06g063340.3.1;Solyc07g061900.3.1;Solyc08g075420.3.1;Solyc08g076335.1.1;Solyc09g057950.3.1;Solyc09g075160.3.1;Solyc10g079840.2.1;Solyc11g069700.2.1;Solyc12g019100.2.1
GO:0043043	peptide biosynthetic process	18	583	1	1	Solyc01g103510.3.1;Solyc02g031970.1.1;Solyc02g037595.1.1;Solyc02g067350.3.1;Solyc03g117330.3.1;Solyc03g119470.2.1;Solyc04g050417.1.1;Solyc05g050015.1.1;Solyc06g062760.3.1;Solyc06g063340.3.1;Solyc07g061900.3.1;Solyc08g075420.3.1;Solyc08g076335.1.1;Solyc09g057950.3.1;Solyc09g075160.3.1;Solyc10g079840.2.1;Solyc11g069700.2.1;Solyc12g019100.2.1
GO:0006412	translation	18	580	1	1	Solyc01g103510.3.1;Solyc02g031970.1.1;Solyc02g037595.1.1;Solyc02g067350.3.1;Solyc03g117330.3.1;Solyc03g119470.2.1;Solyc04g050417.1.1;Solyc05g050015.1.1;Solyc06g062760.3.1;Solyc06g063340.3.1;Solyc07g061900.3.1;Solyc08g075420.3.1;Solyc08g076335.1.1;Solyc09g057950.3.1;Solyc09g075160.3.1;Solyc10g079840.2.1;Solyc11g069700.2.1;Solyc12g019100.2.1

## Sheet: Molecular Function
GO ID	Description	out (2285)	All (17720)	pvalue	p.adjust	Genes
GO:0003824	catalytic activity	1333	8492	7.69452e-27	4.97835e-24	Solyc00g010750.2.1;Solyc00g011870.1.1;Solyc00g019730.2.1;Solyc00g095465.1.1;Solyc00g095860.1.1;Solyc00g110870.3.1;Solyc00g156980.3.1;Solyc00g170510.2.1;Solyc00g212260.2.1;Solyc00g226760.1.1;Solyc00g247300.3.1;Solyc00g272810.1.1;Solyc00g282510.2.1;Solyc01g005000.3.1;Solyc01g005160.3.1;Solyc01g005210.3.1;Solyc01g005230.3.1;Solyc01g005390.3.1;Solyc01g005560.3.1;Solyc01g006540.3.1;Solyc01g006560.3.1;…
GO:0004553	hydrolase activity, hydrolyzing O-glycosyl compounds	102	394	1.63573e-12	3.75817e-10	Solyc01g008710.4.1;Solyc01g010390.3.1;Solyc01g059980.3.1;Solyc01g074030.3.1;Solyc01g079570.3.1;Solyc01g081060.3.1;Solyc01g097000.3.1;Solyc01g099630.3.1;Solyc01g104950.3.1;Solyc01g106650.3.1;Solyc01g110000.3.1;Solyc01g110340.3.1;Solyc01g111100.4.1;Solyc01g111340.3.1;Solyc01g111540.3.1;Solyc02g061770.3.1;Solyc02g070450.2.1;Solyc02g078950.3.1;Solyc02g080160.3.1;Solyc02g082920.3.1;Solyc02g082930.3.1;…
GO:0016798	hydrolase activity, acting on glycosyl bonds	106	416	1.74258e-12	3.75817e-10	Solyc01g008710.4.1;Solyc01g010390.3.1;Solyc01g059980.3.1;Solyc01g074030.3.1;Solyc01g079570.3.1;Solyc01g081060.3.1;Solyc01g097000.3.1;Solyc01g099630.3.1;Solyc01g104950.3.1;Solyc01g106650.3.1;Solyc01g110000.3.1;Solyc01g110340.3.1;Solyc01g111100.4.1;Solyc01g111340.3.1;Solyc01g111540.3.1;Solyc02g061770.3.1;Solyc02g070450.2.1;Solyc02g078950.3.1;Solyc02g080160.3.1;Solyc02g082920.3.1;Solyc02g082930.3.1;…
GO:0016705	oxidoreductase activity, acting on paired donors, with incorporation or reduction of molecular oxygen	103	432	2.34004e-10	3.78501e-08	Solyc00g247300.3.1;Solyc01g010490.3.1;Solyc01g080900.3.1;Solyc01g094140.3.1;Solyc01g094750.3.1;Solyc01g108210.3.1;Solyc01g112140.3.1;Solyc02g014730.3.1;Solyc02g063546.1.1;Solyc02g065210.3.1;Solyc02g065230.3.1;Solyc02g084570.3.1;Solyc02g084740.3.1;Solyc02g089160.3.1;Solyc02g090300.3.1;Solyc02g090350.3.1;Solyc02g094860.2.1;Solyc03g058430.2.1;Solyc03g095310.3.1;Solyc03g111280.1.1;Solyc03g111290.1.1;…
GO:0016787	hydrolase activity	448	2692	5.7753e-10	7.47324e-08	Solyc00g010750.2.1;Solyc00g011870.1.1;Solyc00g170510.2.1;Solyc01g005390.3.1;Solyc01g006660.2.1;Solyc01g008710.4.1;Solyc01g009870.3.1;Solyc01g010250.3.1;Solyc01g010390.3.1;Solyc01g010720.3.1;Solyc01g057320.2.1;Solyc01g059980.3.1;Solyc01g074030.3.1;Solyc01g079570.3.1;Solyc01g079720.3.1;Solyc01g080000.1.1;Solyc01g081060.3.1;Solyc01g081350.1.1;Solyc01g081370.3.1;Solyc01g086930.3.1;Solyc01g087500.3.1;…
GO:0016491	oxidoreductase activity	319	1818	1.14804e-09	1.23797e-07	Solyc00g019730.2.1;Solyc00g156980.3.1;Solyc00g247300.3.1;Solyc01g005560.3.1;Solyc01g006540.3.1;Solyc01g006560.3.1;Solyc01g008130.3.1;Solyc01g008830.2.1;Solyc01g010490.3.1;Solyc01g058520.3.1;Solyc01g067440.3.1;Solyc01g067460.2.1;Solyc01g080900.3.1;Solyc01g087590.3.1;Solyc01g088160.3.1;Solyc01g088400.3.1;Solyc01g090660.3.1;Solyc01g090710.3.1;Solyc01g093990.3.1;Solyc01g094070.3.1;Solyc01g094140.3.1;…
GO:0020037	heme binding	117	547	1.4184e-08	1.31101e-06	Solyc00g247300.3.1;Solyc01g010490.3.1;Solyc01g058520.3.1;Solyc01g080900.3.1;Solyc01g094140.3.1;Solyc01g094750.3.1;Solyc01g104860.3.1;Solyc01g105070.3.1;Solyc01g108210.3.1;Solyc01g108320.3.1;Solyc02g014730.3.1;Solyc02g065210.3.1;Solyc02g065230.3.1;Solyc02g083490.3.1;Solyc02g083620.3.1;Solyc02g083630.3.1;Solyc02g084570.3.1;Solyc02g084740.3.1;Solyc02g084800.3.1;Solyc02g087110.3.1;Solyc02g089160.3.1;…
GO:0046906	tetrapyrrole binding	119	566	2.95512e-08	2.38995e-06	Solyc00g247300.3.1;Solyc01g010490.3.1;Solyc01g058520.3.1;Solyc01g080900.3.1;Solyc01g094140.3.1;Solyc01g094750.3.1;Solyc01g104860.3.1;Solyc01g105070.3.1;Solyc01g108210.3.1;Solyc01g108320.3.1;Solyc02g014730.3.1;Solyc02g065210.3.1;Solyc02g065230.3.1;Solyc02g083490.3.1;Solyc02g083620.3.1;Solyc02g083630.3.1;Solyc02g084570.3.1;Solyc02g084740.3.1;Solyc02g084800.3.1;Solyc02g087110.3.1;Solyc02g089160.3.1;…
GO:0004857	enzyme inhibitor activity	50	177	4.02098e-08	2.89064e-06	Solyc00g145170.2.1;Solyc01g088590.4.1;Solyc01g091050.3.1;Solyc01g091100.2.1;Solyc01g108390.3.1;Solyc02g090680.3.1;Solyc03g020030.3.1;Solyc03g020050.3.1;Solyc03g020060.3.1;Solyc03g020080.3.1;Solyc03g044480.3.1;Solyc03g078090.3.1;Solyc03g083360.3.1;Solyc03g083615.1.1;Solyc03g083710.1.1;Solyc03g083720.1.1;Solyc03g083770.1.1;Solyc03g098700.1.1;Solyc03g098710.1.1;Solyc03g098730.1.1;Solyc03g098740.1.1;…
GO:0005506	iron ion binding	95	433	9.3846e-08	6.07184e-06	Solyc00g247300.3.1;Solyc01g010490.3.1;Solyc01g080900.3.1;Solyc01g088400.3.1;Solyc01g094140.3.1;Solyc01g094750.3.1;Solyc01g108210.3.1;Solyc02g014730.3.1;Solyc02g065210.3.1;Solyc02g065230.3.1;Solyc02g084570.3.1;Solyc02g084740.3.1;Solyc02g089160.3.1;Solyc02g090300.3.1;Solyc02g090350.3.1;Solyc02g094860.2.1;Solyc03g007960.3.1;Solyc03g095310.3.1;Solyc03g111280.1.1;Solyc03g111290.1.1;Solyc03g111300.1.1;…
GO:0008017	microtubule binding	31	90	1.24757e-07	7.33796e-06	Solyc01g057320.2.1;Solyc01g098985.1.1;Solyc01g108670.3.1;Solyc01g110190.3.1;Solyc02g068340.3.1;Solyc02g084390.3.1;Solyc02g091740.3.1;Solyc03g005620.3.1;Solyc03g007130.3.1;Solyc03g116370.3.1;Solyc03g119220.3.1;Solyc03g120810.3.1;Solyc04g008040.3.1;Solyc04g008290.3.1;Solyc04g008720.3.1;Solyc04g015010.3.1;Solyc04g016080.2.1;Solyc04g076310.3.1;Solyc04g078610.3.1;Solyc06g009780.3.1;Solyc06g009783.1.1;…
GO:0016747	transferase activity, transferring acyl groups other than amino-acyl groups	64	259	1.48893e-07	8.02779e-06	Solyc00g272810.1.1;Solyc01g008300.2.1;Solyc01g095930.3.1;Solyc01g098010.3.1;Solyc01g107080.3.1;Solyc02g064690.3.1;Solyc02g068580.1.1;Solyc02g070790.3.1;Solyc02g081740.2.1;Solyc02g081745.1.1;Solyc02g081760.2.1;Solyc02g081800.1.1;Solyc02g093180.3.1;Solyc03g005320.3.1;Solyc03g025320.3.1;Solyc03g097500.3.1;Solyc03g117600.3.1;Solyc04g080450.1.1;Solyc04g080720.3.1;Solyc05g009270.3.1;Solyc05g014560.3.1;…
GO:0003777	microtubule motor activity	24	65	7.64788e-07	3.80629e-05	Solyc01g057320.2.1;Solyc01g098985.1.1;Solyc01g108670.3.1;Solyc01g110190.3.1;Solyc02g068340.3.1;Solyc02g084390.3.1;Solyc02g091740.3.1;Solyc03g005620.3.1;Solyc03g119220.3.1;Solyc03g120810.3.1;Solyc04g016080.2.1;Solyc04g076310.3.1;Solyc04g078610.3.1;Solyc06g009780.3.1;Solyc06g009783.1.1;Solyc07g042560.3.1;Solyc07g065210.3.1;Solyc07g065880.3.1;Solyc08g079710.3.1;Solyc09g010810.3.1;Solyc09g075480.3.1;…
GO:0016746	transferase activity, transferring acyl groups	70	306	9.20668e-07	4.2548e-05	Solyc00g272810.1.1;Solyc01g008300.2.1;Solyc01g094700.3.1;Solyc01g095930.3.1;Solyc01g098010.3.1;Solyc01g107080.3.1;Solyc02g064690.3.1;Solyc02g068580.1.1;Solyc02g070790.3.1;Solyc02g081740.2.1;Solyc02g081745.1.1;Solyc02g081760.2.1;Solyc02g081800.1.1;Solyc02g093180.3.1;Solyc03g005320.3.1;Solyc03g025320.3.1;Solyc03g097500.3.1;Solyc03g111140.3.1;Solyc03g117600.3.1;Solyc04g079880.3.1;Solyc04g080450.1.1;…
GO:0015631	tubulin binding	31	101	2.17896e-06	9.39858e-05	Solyc01g057320.2.1;Solyc01g098985.1.1;Solyc01g108670.3.1;Solyc01g110190.3.1;Solyc02g068340.3.1;Solyc02g084390.3.1;Solyc02g091740.3.1;Solyc03g005620.3.1;Solyc03g007130.3.1;Solyc03g116370.3.1;Solyc03g119220.3.1;Solyc03g120810.3.1;Solyc04g008040.3.1;Solyc04g008290.3.1;Solyc04g008720.3.1;Solyc04g015010.3.1;Solyc04g016080.2.1;Solyc04g076310.3.1;Solyc04g078610.3.1;Solyc06g009780.3.1;Solyc06g009783.1.1;…
GO:0008236	serine-type peptidase activity	56	239	5.10823e-06	0.000194413	Solyc01g006660.2.1;Solyc01g010720.3.1;Solyc01g087780.2.1;Solyc01g087920.1.1;Solyc01g091920.2.1;Solyc01g096560.2.1;Solyc01g104850.3.1;Solyc01g108450.3.1;Solyc02g021220.1.1;Solyc02g030120.2.1;Solyc02g030130.3.1;Solyc02g069630.3.1;Solyc02g071560.3.1;Solyc02g072290.1.1;Solyc02g078690.2.1;Solyc02g091950.3.1;Solyc02g092680.1.1;Solyc03g006970.1.1;Solyc03g044150.3.1;Solyc03g081270.2.1;Solyc03g118370.3.1;…
GO:0017171	serine hydrolase activity	56	239	5.10823e-06	0.000194413	Solyc01g006660.2.1;Solyc01g010720.3.1;Solyc01g087780.2.1;Solyc01g087920.1.1;Solyc01g091920.2.1;Solyc01g096560.2.1;Solyc01g104850.3.1;Solyc01g108450.3.1;Solyc02g021220.1.1;Solyc02g030120.2.1;Solyc02g030130.3.1;Solyc02g069630.3.1;Solyc02g071560.3.1;Solyc02g072290.1.1;Solyc02g078690.2.1;Solyc02g091950.3.1;Solyc02g092680.1.1;Solyc03g006970.1.1;Solyc03g044150.3.1;Solyc03g081270.2.1;Solyc03g118370.3.1;…
GO:0032403	protein complex binding	33	116	6.57496e-06	0.000236333	Solyc01g057320.2.1;Solyc01g098985.1.1;Solyc01g108670.3.1;Solyc01g110190.3.1;Solyc02g068340.3.1;Solyc02g084390.3.1;Solyc02g091740.3.1;Solyc03g005620.3.1;Solyc03g007130.3.1;Solyc03g116370.3.1;Solyc03g119220.3.1;Solyc03g120810.3.1;Solyc04g008040.3.1;Solyc04g008290.3.1;Solyc04g008720.3.1;Solyc04g015010.3.1;Solyc04g015830.3.1;Solyc04g016080.2.1;Solyc04g076310.3.1;Solyc04g078610.3.1;Solyc06g009780.3.1;…
GO:0004866	endopeptidase inhibitor activity	23	70	1.25615e-05	0.000369422	Solyc00g145170.2.1;Solyc01g108390.3.1;Solyc03g020030.3.1;Solyc03g020050.3.1;Solyc03g020060.3.1;Solyc03g020080.3.1;Solyc03g098700.1.1;Solyc03g098710.1.1;Solyc03g098730.1.1;Solyc03g098740.1.1;Solyc03g098780.2.1;Solyc04g014790.1.1;Solyc07g007250.3.1;Solyc07g007260.3.1;Solyc08g080630.3.1;Solyc09g083440.3.1;Solyc09g083445.1.1;Solyc09g084450.3.1;Solyc09g084460.3.1;Solyc09g089505.1.1;Solyc11g007050.1.1;…
GO:0030414	peptidase inhibitor activity	23	70	1.25615e-05	0.000369422	Solyc00g145170.2.1;Solyc01g108390.3.1;Solyc03g020030.3.1;Solyc03g020050.3.1;Solyc03g020060.3.1;Solyc03g020080.3.1;Solyc03g098700.1.1;Solyc03g098710.1.1;Solyc03g098730.1.1;Solyc03g098740.1.1;Solyc03g098780.2.1;Solyc04g014790.1.1;Solyc07g007250.3.1;Solyc07g007260.3.1;Solyc08g080630.3.1;Solyc09g083440.3.1;Solyc09g083445.1.1;Solyc09g084450.3.1;Solyc09g084460.3.1;Solyc09g089505.1.1;Solyc11g007050.1.1;…
GO:0061134	peptidase regulator activity	23	70	1.25615e-05	0.000369422	Solyc00g145170.2.1;Solyc01g108390.3.1;Solyc03g020030.3.1;Solyc03g020050.3.1;Solyc03g020060.3.1;Solyc03g020080.3.1;Solyc03g098700.1.1;Solyc03g098710.1.1;Solyc03g098730.1.1;Solyc03g098740.1.1;Solyc03g098780.2.1;Solyc04g014790.1.1;Solyc07g007250.3.1;Solyc07g007260.3.1;Solyc08g080630.3.1;Solyc09g083440.3.1;Solyc09g083445.1.1;Solyc09g084450.3.1;Solyc09g084460.3.1;Solyc09g089505.1.1;Solyc11g007050.1.1;…
GO:0061135	endopeptidase regulator activity	23	70	1.25615e-05	0.000369422	Solyc00g145170.2.1;Solyc01g108390.3.1;Solyc03g020030.3.1;Solyc03g020050.3.1;Solyc03g020060.3.1;Solyc03g020080.3.1;Solyc03g098700.1.1;Solyc03g098710.1.1;Solyc03g098730.1.1;Solyc03g098740.1.1;Solyc03g098780.2.1;Solyc04g014790.1.1;Solyc07g007250.3.1;Solyc07g007260.3.1;Solyc08g080630.3.1;Solyc09g083440.3.1;Solyc09g083445.1.1;Solyc09g084450.3.1;Solyc09g084460.3.1;Solyc09g089505.1.1;Solyc11g007050.1.1;…
GO:0016758	transferase activity, transferring hexosyl groups	91	467	3.04405e-05	0.000814511	Solyc01g006670.2.1;Solyc01g081060.3.1;Solyc01g095620.3.1;Solyc01g099630.3.1;Solyc01g100830.2.1;Solyc01g105350.2.1;Solyc01g105360.3.1;Solyc01g106650.3.1;Solyc01g107810.2.1;Solyc02g072240.3.1;Solyc02g080160.3.1;Solyc02g081690.1.1;Solyc02g081890.3.1;Solyc02g085850.1.1;Solyc03g031800.3.1;Solyc03g078240.2.1;Solyc03g078710.2.1;Solyc03g078720.3.1;Solyc03g078730.2.1;Solyc03g078770.3.1;Solyc03g078780.2.1;…
GO:0004190	aspartic-type endopeptidase activity	32	119	3.14726e-05	0.000814511	Solyc01g080000.1.1;Solyc01g081350.1.1;Solyc01g081370.3.1;Solyc01g096040.3.1;Solyc01g096450.3.1;Solyc01g098770.1.1;Solyc01g101240.3.1;Solyc02g032940.3.1;Solyc02g065050.1.1;Solyc02g080880.3.1;Solyc02g083450.3.1;Solyc02g083460.3.1;Solyc03g005280.3.1;Solyc03g117690.3.1;Solyc04g008850.1.1;Solyc04g076190.1.1;Solyc05g009890.1.1;Solyc05g055800.3.1;Solyc05g056450.3.1;Solyc06g018100.3.1;Solyc06g068550.3.1;…
GO:0070001	aspartic-type peptidase activity	32	119	3.14726e-05	0.000814511	Solyc01g080000.1.1;Solyc01g081350.1.1;Solyc01g081370.3.1;Solyc01g096040.3.1;Solyc01g096450.3.1;Solyc01g098770.1.1;Solyc01g101240.3.1;Solyc02g032940.3.1;Solyc02g065050.1.1;Solyc02g080880.3.1;Solyc02g083450.3.1;Solyc02g083460.3.1;Solyc03g005280.3.1;Solyc03g117690.3.1;Solyc04g008850.1.1;Solyc04g076190.1.1;Solyc05g009890.1.1;Solyc05g055800.3.1;Solyc05g056450.3.1;Solyc06g018100.3.1;Solyc06g068550.3.1;…
GO:0004175	endopeptidase activity	70	342	5.04286e-05	0.0012549	Solyc01g006660.2.1;Solyc01g080000.1.1;Solyc01g081350.1.1;Solyc01g081370.3.1;Solyc01g087780.2.1;Solyc01g091920.2.1;Solyc01g096040.3.1;Solyc01g096450.3.1;Solyc01g096560.2.1;Solyc01g098770.1.1;Solyc01g101240.3.1;Solyc02g021220.1.1;Solyc02g030120.2.1;Solyc02g030130.3.1;Solyc02g032940.3.1;Solyc02g065050.1.1;Solyc02g069630.3.1;Solyc02g071560.3.1;Solyc02g072290.1.1;Solyc02g080880.3.1;Solyc02g083450.3.1;…
GO:0008092	cytoskeletal protein binding	37	149	5.29187e-05	0.00126809	Solyc01g057320.2.1;Solyc01g098985.1.1;Solyc01g108670.3.1;Solyc01g109580.3.1;Solyc01g110190.3.1;Solyc01g111380.3.1;Solyc02g068340.3.1;Solyc02g084390.3.1;Solyc02g091740.3.1;Solyc03g005620.3.1;Solyc03g007130.3.1;Solyc03g116370.3.1;Solyc03g119220.3.1;Solyc03g120810.3.1;Solyc04g008040.3.1;Solyc04g008290.3.1;Solyc04g008720.3.1;Solyc04g015010.3.1;Solyc04g015830.3.1;Solyc04g016080.2.1;Solyc04g076310.3.1;…
GO:0003774	motor activity	25	86	5.62609e-05	0.00130003	Solyc01g057320.2.1;Solyc01g098985.1.1;Solyc01g108670.3.1;Solyc01g110190.3.1;Solyc02g068340.3.1;Solyc02g084390.3.1;Solyc02g091740.3.1;Solyc03g005620.3.1;Solyc03g119220.3.1;Solyc03g120810.3.1;Solyc04g016080.2.1;Solyc04g076310.3.1;Solyc04g078610.3.1;Solyc06g009780.3.1;Solyc06g009783.1.1;Solyc07g042560.3.1;Solyc07g065210.3.1;Solyc07g065880.3.1;Solyc08g079710.3.1;Solyc09g010810.3.1;Solyc09g075480.3.1;…
GO:0016614	oxidoreductase activity, acting on CH-OH group of donors	42	179	7.11574e-05	0.00158755	Solyc00g156980.3.1;Solyc01g005560.3.1;Solyc01g088160.3.1;Solyc01g090710.3.1;Solyc01g093990.3.1;Solyc01g094070.3.1;Solyc02g022850.1.1;Solyc02g067930.3.1;Solyc02g069690.1.1;Solyc02g070070.1.1;Solyc02g079450.1.1;Solyc02g086770.3.1;Solyc03g121600.3.1;Solyc03g121720.2.1;Solyc03g123830.3.1;Solyc04g016330.3.1;Solyc04g080820.2.1;Solyc05g014560.3.1;Solyc06g035580.3.1;Solyc06g062600.3.1;Solyc06g069550.1.1;…
GO:0016762	xyloglucan:xyloglucosyl transferase activity	14	37	0.000112814	0.00243303	Solyc01g081060.3.1;Solyc01g099630.3.1;Solyc01g106650.3.1;Solyc02g080160.3.1;Solyc03g031800.3.1;Solyc03g093080.3.1;Solyc04g008210.2.1;Solyc07g006870.3.1;Solyc07g009380.3.1;Solyc07g052980.3.1;Solyc09g008320.3.1;Solyc11g066270.2.1;Solyc12g011030.2.1;Solyc12g098610.2.1
GO:0004252	serine-type endopeptidase activity	37	155	0.000128217	0.00267601	Solyc01g006660.2.1;Solyc01g087780.2.1;Solyc01g091920.2.1;Solyc01g096560.2.1;Solyc02g021220.1.1;Solyc02g030120.2.1;Solyc02g030130.3.1;Solyc02g069630.3.1;Solyc02g071560.3.1;Solyc02g072290.1.1;Solyc02g092680.1.1;Solyc03g006970.1.1;Solyc03g044150.3.1;Solyc03g081270.2.1;Solyc04g078110.1.1;Solyc04g078720.1.1;Solyc04g078730.1.1;Solyc04g078740.2.1;Solyc04g081810.3.1;Solyc07g041970.3.1;Solyc07g056170.3.1;…
GO:0004867	serine-type endopeptidase inhibitor activity	14	38	0.000157569	0.00315776	Solyc00g145170.2.1;Solyc01g108390.3.1;Solyc03g020030.3.1;Solyc03g020050.3.1;Solyc03g020060.3.1;Solyc03g020080.3.1;Solyc08g080630.3.1;Solyc09g083440.3.1;Solyc09g083445.1.1;Solyc09g084450.3.1;Solyc09g084460.3.1;Solyc09g089505.1.1;Solyc11g007050.1.1;Solyc11g020990.2.1
GO:0016298	lipase activity	16	47	0.000161061	0.00315776	Solyc02g014470.3.1;Solyc02g077030.3.1;Solyc02g077110.3.1;Solyc02g077430.3.1;Solyc03g096070.3.1;Solyc04g007570.2.1;Solyc04g081790.3.1;Solyc04g081800.2.1;Solyc06g007120.3.1;Solyc06g051630.4.1;Solyc06g064990.2.1;Solyc06g082000.3.1;Solyc07g014730.3.1;Solyc10g079410.2.1;Solyc12g010910.2.1;Solyc12g011170.2.1
GO:0030234	enzyme regulator activity	54	261	0.000261906	0.00498392	Solyc00g145170.2.1;Solyc01g088590.4.1;Solyc01g091050.3.1;Solyc01g091100.2.1;Solyc01g108390.3.1;Solyc01g111700.2.1;Solyc02g090680.3.1;Solyc03g020030.3.1;Solyc03g020050.3.1;Solyc03g020060.3.1;Solyc03g020080.3.1;Solyc03g044480.3.1;Solyc03g078090.3.1;Solyc03g083360.3.1;Solyc03g083615.1.1;Solyc03g083710.1.1;Solyc03g083720.1.1;Solyc03g083770.1.1;Solyc03g098700.1.1;Solyc03g098710.1.1;Solyc03g098730.1.1;…
GO:0046577	long-chain-alcohol oxidase activity	4	4	0.000275865	0.00509956	Solyc08g005630.3.1;Solyc08g075240.3.1;Solyc09g072610.3.1;Solyc09g090350.3.1
GO:0008233	peptidase activity	109	619	0.000382551	0.00687528	Solyc01g006660.2.1;Solyc01g010720.3.1;Solyc01g080000.1.1;Solyc01g081350.1.1;Solyc01g081370.3.1;Solyc01g087780.2.1;Solyc01g087920.1.1;Solyc01g091920.2.1;Solyc01g096040.3.1;Solyc01g096450.3.1;Solyc01g096560.2.1;Solyc01g098770.1.1;Solyc01g101240.3.1;Solyc01g104850.3.1;Solyc01g108450.3.1;Solyc01g110110.3.1;Solyc02g021220.1.1;Solyc02g030120.2.1;Solyc02g030130.3.1;Solyc02g032940.3.1;Solyc02g065050.1.1;…
GO:0070011	peptidase activity, acting on L-amino acid peptides	104	587	0.000412179	0.00720757	Solyc01g006660.2.1;Solyc01g010720.3.1;Solyc01g080000.1.1;Solyc01g081350.1.1;Solyc01g081370.3.1;Solyc01g087780.2.1;Solyc01g087920.1.1;Solyc01g091920.2.1;Solyc01g096040.3.1;Solyc01g096450.3.1;Solyc01g096560.2.1;Solyc01g098770.1.1;Solyc01g101240.3.1;Solyc01g104850.3.1;Solyc01g108450.3.1;Solyc01g110110.3.1;Solyc02g021220.1.1;Solyc02g030120.2.1;Solyc02g030130.3.1;Solyc02g032940.3.1;Solyc02g065050.1.1;…
GO:0016899	oxidoreductase activity, acting on the CH-OH group of donors, oxygen as acceptor	5	7	0.000594713	0.0101258	Solyc08g005630.3.1;Solyc08g075240.3.1;Solyc09g005180.3.1;Solyc09g072610.3.1;Solyc09g090350.3.1
GO:0016717	oxidoreductase activity, acting on paired donors, with oxidation of a pair of donors resulting in the reduction of molecular oxygen to two molecules of water	9	21	0.000661639	0.0109764	Solyc03g058430.2.1;Solyc04g040130.1.1;Solyc06g007130.4.1;Solyc06g059710.3.1;Solyc06g059720.3.1;Solyc11g008680.2.1;Solyc12g044950.2.1;Solyc12g049030.1.1;Solyc12g100250.2.1
GO:0001071	nucleic acid binding transcription factor activity	100	570	0.000743523	0.0116756	Solyc01g008977.1.1;Solyc01g009510.2.1;Solyc01g060490.3.1;Solyc01g065980.3.1;Solyc01g073910.3.1;Solyc01g087990.3.1;Solyc01g090310.2.1;Solyc01g090340.2.1;Solyc01g090560.3.1;Solyc01g090760.3.1;Solyc01g096320.3.1;Solyc01g096860.2.1;Solyc01g105800.3.1;Solyc01g108240.3.1;Solyc02g021680.3.1;Solyc02g062760.3.1;Solyc02g063010.3.1;Solyc02g064960.3.1;Solyc02g084860.1.1;Solyc02g089210.3.1;Solyc02g090820.3.1;…
GO:0003700	transcription factor activity, sequence-specific DNA binding	100	570	0.000743523	0.0116756	Solyc01g008977.1.1;Solyc01g009510.2.1;Solyc01g060490.3.1;Solyc01g065980.3.1;Solyc01g073910.3.1;Solyc01g087990.3.1;Solyc01g090310.2.1;Solyc01g090340.2.1;Solyc01g090560.3.1;Solyc01g090760.3.1;Solyc01g096320.3.1;Solyc01g096860.2.1;Solyc01g105800.3.1;Solyc01g108240.3.1;Solyc02g021680.3.1;Solyc02g062760.3.1;Solyc02g063010.3.1;Solyc02g064960.3.1;Solyc02g084860.1.1;Solyc02g089210.3.1;Solyc02g090820.3.1;…
GO:0016757	transferase activity, transferring glycosyl groups	98	557	0.000757919	0.0116756	Solyc01g006670.2.1;Solyc01g009470.2.1;Solyc01g081060.3.1;Solyc01g095620.3.1;Solyc01g099630.3.1;Solyc01g100830.2.1;Solyc01g105350.2.1;Solyc01g105360.3.1;Solyc01g106650.3.1;Solyc01g107810.2.1;Solyc02g065530.3.1;Solyc02g072240.3.1;Solyc02g080160.3.1;Solyc02g081690.1.1;Solyc02g081890.3.1;Solyc02g085850.1.1;Solyc02g089880.3.1;Solyc03g031800.3.1;Solyc03g078240.2.1;Solyc03g078710.2.1;Solyc03g078720.3.1;…
GO:0098772	molecular function regulator	56	286	0.000847787	0.0127562	Solyc00g145170.2.1;Solyc01g088590.4.1;Solyc01g091050.3.1;Solyc01g091100.2.1;Solyc01g108390.3.1;Solyc01g111700.2.1;Solyc02g090680.3.1;Solyc03g020030.3.1;Solyc03g020050.3.1;Solyc03g020060.3.1;Solyc03g020080.3.1;Solyc03g044480.3.1;Solyc03g078090.3.1;Solyc03g083360.3.1;Solyc03g083615.1.1;Solyc03g083710.1.1;Solyc03g083720.1.1;Solyc03g083770.1.1;Solyc03g098700.1.1;Solyc03g098710.1.1;Solyc03g098730.1.1;…
GO:0005215	transporter activity	162	1003	0.00119694	0.0176004	Solyc00g019730.2.1;Solyc01g008020.3.1;Solyc01g010350.3.1;Solyc01g034080.1.1;Solyc01g079150.3.1;Solyc01g080680.3.1;Solyc01g087150.3.1;Solyc01g091180.3.1;Solyc01g094690.3.1;Solyc01g096880.3.1;Solyc01g096930.3.1;Solyc01g098190.3.1;Solyc01g098560.3.1;Solyc01g100880.3.1;Solyc01g100910.3.1;Solyc01g100920.3.1;Solyc01g106920.3.1;Solyc02g032660.3.1;Solyc02g061745.1.1;Solyc02g063260.3.1;Solyc02g070210.3.1;…
GO:0004351	glutamate decarboxylase activity	4	5	0.00123725	0.0177889	Solyc01g005000.3.1;Solyc03g098240.3.1;Solyc04g025530.3.1;Solyc11g011920.2.1
GO:0016740	transferase activity	451	3098	0.00146754	0.0206412	Solyc00g110870.3.1;Solyc00g226760.1.1;Solyc00g272810.1.1;Solyc01g005160.3.1;Solyc01g005230.3.1;Solyc01g006670.2.1;Solyc01g007000.3.1;Solyc01g008300.2.1;Solyc01g009300.3.1;Solyc01g009470.2.1;Solyc01g014690.2.1;Solyc01g067510.3.1;Solyc01g068270.3.1;Solyc01g068360.3.1;Solyc01g068545.1.1;Solyc01g079750.3.1;Solyc01g079790.3.1;Solyc01g080480.3.1;Solyc01g080770.3.1;Solyc01g081060.3.1;Solyc01g091230.3.1;…
GO:0048037	cofactor binding	87	495	0.00150204	0.020677	Solyc00g095465.1.1;Solyc00g095860.1.1;Solyc00g156980.3.1;Solyc01g005000.3.1;Solyc01g005560.3.1;Solyc01g007940.3.1;Solyc01g008550.4.1;Solyc01g088160.3.1;Solyc01g093990.3.1;Solyc01g095080.3.1;Solyc01g103390.3.1;Solyc01g112140.3.1;Solyc02g022850.1.1;Solyc02g063546.1.1;Solyc02g067930.3.1;Solyc02g069690.1.1;Solyc02g070070.1.1;Solyc02g079450.1.1;Solyc03g098240.3.1;Solyc03g120450.3.1;Solyc03g121600.3.1;…
GO:0052689	carboxylic ester hydrolase activity	30	137	0.00230841	0.0305678	Solyc00g170510.2.1;Solyc01g010250.3.1;Solyc01g091050.3.1;Solyc02g014470.3.1;Solyc02g077030.3.1;Solyc02g077110.3.1;Solyc02g077430.3.1;Solyc03g078090.3.1;Solyc03g083360.3.1;Solyc03g123620.4.1;Solyc03g123630.3.1;Solyc05g047590.3.1;Solyc06g009190.3.1;Solyc06g034360.2.1;Solyc06g051960.3.1;Solyc07g014730.3.1;Solyc07g017600.3.1;Solyc07g043240.3.1;Solyc07g064170.3.1;Solyc09g065620.3.1;Solyc09g082600.2.1;…
GO:0030246	carbohydrate binding	36	173	0.00231502	0.0305678	Solyc01g095470.3.1;Solyc01g111540.3.1;Solyc02g068660.2.1;Solyc02g078170.2.1;Solyc02g078950.3.1;Solyc02g080900.3.1;Solyc02g084720.3.1;Solyc02g087800.3.1;Solyc03g019890.3.1;Solyc03g031980.3.1;Solyc03g062710.3.1;Solyc03g062720.3.1;Solyc03g083480.3.1;Solyc03g112790.3.1;Solyc03g121070.3.1;Solyc03g121540.3.1;Solyc04g007150.3.1;Solyc04g014400.3.1;Solyc04g076630.3.1;Solyc04g080420.3.1;Solyc05g007930.3.1;…
GO:0030170	pyridoxal phosphate binding	28	127	0.00285682	0.0369672	Solyc00g095465.1.1;Solyc00g095860.1.1;Solyc01g005000.3.1;Solyc01g007940.3.1;Solyc01g095080.3.1;Solyc03g098240.3.1;Solyc03g120450.3.1;Solyc03g123600.3.1;Solyc04g009200.3.1;Solyc04g025530.3.1;Solyc05g012510.3.1;Solyc05g053810.3.1;Solyc07g043310.3.1;Solyc07g053720.3.1;Solyc07g054860.1.1;Solyc07g062810.3.1;Solyc08g008087.1.1;Solyc08g016770.3.1;Solyc08g066240.3.1;Solyc08g068640.4.1;Solyc08g081540.3.1;…
GO:0050660	flavin adenine dinucleotide binding	31	145	0.0029172	0.0370084	Solyc00g156980.3.1;Solyc01g088160.3.1;Solyc01g112140.3.1;Solyc02g022850.1.1;Solyc02g063546.1.1;Solyc02g069690.1.1;Solyc02g070070.1.1;Solyc02g079450.1.1;Solyc03g121600.3.1;Solyc04g080820.2.1;Solyc05g053100.3.1;Solyc06g008050.3.1;Solyc06g035580.3.1;Solyc06g062600.3.1;Solyc06g065630.3.1;Solyc06g083700.3.1;Solyc08g005630.3.1;Solyc08g075240.3.1;Solyc08g080190.3.1;Solyc09g005180.3.1;Solyc09g072610.3.1;…
GO:0044877	macromolecular complex binding	34	166	0.00392153	0.048443	Solyc01g057320.2.1;Solyc01g098985.1.1;Solyc01g108670.3.1;Solyc01g110190.3.1;Solyc02g068340.3.1;Solyc02g081130.2.1;Solyc02g084390.3.1;Solyc02g091740.3.1;Solyc03g005620.3.1;Solyc03g007130.3.1;Solyc03g116370.3.1;Solyc03g119220.3.1;Solyc03g120810.3.1;Solyc04g008040.3.1;Solyc04g008290.3.1;Solyc04g008720.3.1;Solyc04g015010.3.1;Solyc04g015830.3.1;Solyc04g016080.2.1;Solyc04g076310.3.1;Solyc04g078610.3.1;…
GO:0015291	secondary active transmembrane transporter activity	33	160	0.00396828	0.048443	Solyc01g079150.3.1;Solyc01g087150.3.1;Solyc01g098190.3.1;Solyc02g032660.3.1;Solyc02g061745.1.1;Solyc02g063260.3.1;Solyc03g034400.3.1;Solyc03g117810.3.1;Solyc03g120250.3.1;Solyc03g123790.3.1;Solyc04g007530.3.1;Solyc04g009790.3.1;Solyc04g072740.3.1;Solyc04g072760.3.1;Solyc04g074850.3.1;Solyc05g013450.3.1;Solyc05g013510.3.1;Solyc06g006110.3.1;Solyc06g036130.3.1;Solyc06g068600.3.1;Solyc06g082230.3.1;…
GO:0004672	protein kinase activity	190	1233	0.00422212	0.0505873	Solyc00g110870.3.1;Solyc01g009300.3.1;Solyc01g014690.2.1;Solyc01g067510.3.1;Solyc01g068270.3.1;Solyc01g068360.3.1;Solyc01g079750.3.1;Solyc01g080770.3.1;Solyc01g091230.3.1;Solyc01g096940.3.1;Solyc01g098740.3.1;Solyc01g103240.3.1;Solyc01g107650.3.1;Solyc01g108000.3.1;Solyc01g108400.3.1;Solyc01g109590.3.1;Solyc01g111570.3.1;Solyc02g064980.1.1;Solyc02g068660.2.1;Solyc02g068830.2.1;Solyc02g069965.1.1;…
GO:0004185	serine-type carboxypeptidase activity	16	63	0.00527217	0.0620199	Solyc01g010720.3.1;Solyc01g087920.1.1;Solyc01g104850.3.1;Solyc01g108450.3.1;Solyc02g078690.2.1;Solyc03g118370.3.1;Solyc04g064760.3.1;Solyc04g079040.3.1;Solyc04g079070.3.1;Solyc05g050770.3.1;Solyc06g017860.2.1;Solyc06g083020.2.1;Solyc06g083030.3.1;Solyc07g005960.3.1;Solyc11g008280.2.1;Solyc12g088250.2.1
GO:0016788	hydrolase activity, acting on ester bonds	116	719	0.00582552	0.0673056	Solyc00g011870.1.1;Solyc00g170510.2.1;Solyc01g009870.3.1;Solyc01g010250.3.1;Solyc01g079720.3.1;Solyc01g086930.3.1;Solyc01g091050.3.1;Solyc01g095450.3.1;Solyc01g099020.3.1;Solyc01g099030.3.1;Solyc01g100270.3.1;Solyc01g100930.3.1;Solyc01g108800.3.1;Solyc01g111260.2.1;Solyc02g014470.3.1;Solyc02g068070.3.1;Solyc02g071530.2.1;Solyc02g071610.3.1;Solyc02g071620.3.1;Solyc02g071700.3.1;Solyc02g077030.3.1;…
GO:0004620	phospholipase activity	11	38	0.00689377	0.0759196	Solyc02g014470.3.1;Solyc02g077030.3.1;Solyc02g077110.3.1;Solyc02g077430.3.1;Solyc03g096070.3.1;Solyc06g007120.3.1;Solyc06g051630.4.1;Solyc06g082000.3.1;Solyc07g014730.3.1;Solyc12g010910.2.1;Solyc12g011170.2.1
GO:0008081	phosphoric diester hydrolase activity	11	38	0.00689377	0.0759196	Solyc01g009870.3.1;Solyc01g111260.2.1;Solyc02g093210.3.1;Solyc03g096070.3.1;Solyc06g007120.3.1;Solyc06g051630.4.1;Solyc06g069470.3.1;Solyc06g082000.3.1;Solyc10g055240.2.1;Solyc12g011170.2.1;Solyc12g014570.2.1
GO:0003993	acid phosphatase activity	10	33	0.00692312	0.0759196	Solyc03g093470.3.1;Solyc03g098010.3.1;Solyc04g008260.3.1;Solyc06g034110.3.1;Solyc07g007670.3.1;Solyc07g008560.3.1;Solyc09g009610.2.1;Solyc09g091910.2.1;Solyc10g006300.3.1;Solyc12g009800.2.1
GO:0004497	monooxygenase activity	14	54	0.0072276	0.0771092	Solyc01g080900.3.1;Solyc01g112140.3.1;Solyc02g063546.1.1;Solyc02g084740.3.1;Solyc03g111280.1.1;Solyc03g111290.1.1;Solyc03g111300.1.1;Solyc04g079730.1.1;Solyc06g008050.3.1;Solyc06g065630.3.1;Solyc06g083700.3.1;Solyc09g074430.3.1;Solyc09g091090.2.1;Solyc09g091565.1.1
GO:0004180	carboxypeptidase activity	16	65	0.00726996	0.0771092	Solyc01g010720.3.1;Solyc01g087920.1.1;Solyc01g104850.3.1;Solyc01g108450.3.1;Solyc02g078690.2.1;Solyc03g118370.3.1;Solyc04g064760.3.1;Solyc04g079040.3.1;Solyc04g079070.3.1;Solyc05g050770.3.1;Solyc06g017860.2.1;Solyc06g083020.2.1;Solyc06g083030.3.1;Solyc07g005960.3.1;Solyc11g008280.2.1;Solyc12g088250.2.1
GO:0004312	fatty acid synthase activity	3	4	0.00773944	0.0782409	Solyc05g014560.3.1;Solyc06g071910.3.1;Solyc08g006560.3.1
GO:0004512	inositol-3-phosphate synthase activity	3	4	0.00773944	0.0782409	Solyc04g050860.2.1;Solyc04g054740.3.1;Solyc05g051850.3.1
GO:0047746	chlorophyllase activity	3	4	0.00773944	0.0782409	Solyc09g065620.3.1;Solyc09g082600.2.1;Solyc12g005300.2.1
GO:0016773	phosphotransferase activity, alcohol group as acceptor	203	1352	0.00965725	0.0961267	Solyc00g110870.3.1;Solyc01g009300.3.1;Solyc01g014690.2.1;Solyc01g067510.3.1;Solyc01g068270.3.1;Solyc01g068360.3.1;Solyc01g079750.3.1;Solyc01g080770.3.1;Solyc01g091230.3.1;Solyc01g096410.3.1;Solyc01g096940.3.1;Solyc01g098740.3.1;Solyc01g103240.3.1;Solyc01g107650.3.1;Solyc01g108000.3.1;Solyc01g108400.3.1;Solyc01g109590.3.1;Solyc01g111570.3.1;Solyc02g064980.1.1;Solyc02g068660.2.1;Solyc02g068830.2.1;…
GO:0016702	oxidoreductase activity, acting on single donors with incorporation of molecular oxygen, incorporation of two atoms of oxygen	14	57	0.0118448	0.114868	Solyc01g006540.3.1;Solyc01g006560.3.1;Solyc01g090660.3.1;Solyc01g099180.3.1;Solyc01g099190.3.1;Solyc01g099210.3.1;Solyc03g122340.3.1;Solyc05g041200.3.1;Solyc08g014000.3.1;Solyc08g016720.1.1;Solyc08g066720.2.1;Solyc08g075490.3.1;Solyc09g075860.3.1;Solyc12g011040.2.1
GO:0015238	drug transmembrane transporter activity	18	80	0.0120726	0.114868	Solyc01g087150.3.1;Solyc02g032660.3.1;Solyc02g061745.1.1;Solyc02g063260.3.1;Solyc03g034400.3.1;Solyc04g007530.3.1;Solyc04g009790.3.1;Solyc04g074850.3.1;Solyc05g013450.3.1;Solyc06g036130.3.1;Solyc07g006730.3.1;Solyc07g052380.3.1;Solyc08g007845.1.1;Solyc08g079730.1.1;Solyc09g018070.1.1;Solyc10g007080.3.1;Solyc10g007090.3.1;Solyc11g016970.2.1
GO:0090484	drug transporter activity	18	80	0.0120726	0.114868	Solyc01g087150.3.1;Solyc02g032660.3.1;Solyc02g061745.1.1;Solyc02g063260.3.1;Solyc03g034400.3.1;Solyc04g007530.3.1;Solyc04g009790.3.1;Solyc04g074850.3.1;Solyc05g013450.3.1;Solyc06g036130.3.1;Solyc07g006730.3.1;Solyc07g052380.3.1;Solyc08g007845.1.1;Solyc08g079730.1.1;Solyc09g018070.1.1;Solyc10g007080.3.1;Solyc10g007090.3.1;Solyc11g016970.2.1
GO:0004435	phosphatidylinositol phospholipase C activity	4	8	0.0125429	0.115932	Solyc03g096070.3.1;Solyc06g007120.3.1;Solyc06g051630.4.1;Solyc06g082000.3.1
GO:0004629	phospholipase C activity	4	8	0.0125429	0.115932	Solyc03g096070.3.1;Solyc06g007120.3.1;Solyc06g051630.4.1;Solyc06g082000.3.1
GO:0016840	carbon-nitrogen lyase activity	9	31	0.0137121	0.124954	Solyc00g282510.2.1;Solyc02g082900.3.1;Solyc03g053130.3.1;Solyc03g114540.2.1;Solyc05g056170.3.1;Solyc06g073910.3.1;Solyc07g055740.1.1;Solyc10g011920.2.1;Solyc10g086180.2.1
GO:0070008	serine-type exopeptidase activity	16	70	0.0149649	0.134476	Solyc01g010720.3.1;Solyc01g087920.1.1;Solyc01g104850.3.1;Solyc01g108450.3.1;Solyc02g078690.2.1;Solyc03g118370.3.1;Solyc04g064760.3.1;Solyc04g079040.3.1;Solyc04g079070.3.1;Solyc05g050770.3.1;Solyc06g017860.2.1;Solyc06g083020.2.1;Solyc06g083030.3.1;Solyc07g005960.3.1;Solyc11g008280.2.1;Solyc12g088250.2.1
GO:0000234	phosphoethanolamine N-methyltransferase activity	2	2	0.0166219	0.141504	Solyc06g068950.3.1;Solyc12g040790.2.1
GO:0004001	adenosine kinase activity	2	2	0.0166219	0.141504	Solyc09g007940.3.1;Solyc10g086190.2.1
GO:0004316	3-oxoacyl-[acyl-carrier-protein] reductase (NADPH) activity	2	2	0.0166219	0.141504	Solyc05g014560.3.1;Solyc06g071910.3.1
GO:0004489	methylenetetrahydrofolate reductase (NAD(P)H) activity	2	2	0.0166219	0.141504	Solyc05g055730.3.1;Solyc11g008870.2.1
GO:0016301	kinase activity	209	1415	0.0168457	0.141548	Solyc00g110870.3.1;Solyc01g009300.3.1;Solyc01g014690.2.1;Solyc01g067510.3.1;Solyc01g068270.3.1;Solyc01g068360.3.1;Solyc01g079750.3.1;Solyc01g080770.3.1;Solyc01g091230.3.1;Solyc01g096410.3.1;Solyc01g096940.3.1;Solyc01g098740.3.1;Solyc01g103240.3.1;Solyc01g107650.3.1;Solyc01g108000.3.1;Solyc01g108400.3.1;Solyc01g109590.3.1;Solyc01g111570.3.1;Solyc02g064980.1.1;Solyc02g068660.2.1;Solyc02g068830.2.1;…
GO:0001871	pattern binding	11	43	0.0180159	0.145704	Solyc02g068660.2.1;Solyc02g080900.3.1;Solyc03g083480.3.1;Solyc03g112790.3.1;Solyc05g012280.3.1;Solyc07g007020.3.1;Solyc09g014740.3.1;Solyc10g006450.3.1;Solyc10g076550.1.1;Solyc11g007410.2.1;Solyc11g007430.2.1
GO:0008146	sulfotransferase activity	11	43	0.0180159	0.145704	Solyc00g226760.1.1;Solyc03g114800.1.1;Solyc05g011850.1.1;Solyc05g011860.1.1;Solyc05g011870.1.1;Solyc05g011890.1.1;Solyc05g011900.1.1;Solyc05g047510.2.1;Solyc11g050930.1.1;Solyc11g051090.1.1;Solyc12g021150.1.1
GO:0030247	polysaccharide binding	11	43	0.0180159	0.145704	Solyc02g068660.2.1;Solyc02g080900.3.1;Solyc03g083480.3.1;Solyc03g112790.3.1;Solyc05g012280.3.1;Solyc07g007020.3.1;Solyc09g014740.3.1;Solyc10g006450.3.1;Solyc10g076550.1.1;Solyc11g007410.2.1;Solyc11g007430.2.1
GO:0051213	dioxygenase activity	14	60	0.0184819	0.147627	Solyc01g006540.3.1;Solyc01g006560.3.1;Solyc01g090660.3.1;Solyc01g099180.3.1;Solyc01g099190.3.1;Solyc01g099210.3.1;Solyc03g122340.3.1;Solyc05g041200.3.1;Solyc08g014000.3.1;Solyc08g016720.1.1;Solyc08g066720.2.1;Solyc08g075490.3.1;Solyc09g075860.3.1;Solyc12g011040.2.1
GO:0016829	lyase activity	49	284	0.0199	0.157016	Solyc00g282510.2.1;Solyc01g005000.3.1;Solyc01g097930.3.1;Solyc01g097950.3.1;Solyc01g101170.3.1;Solyc01g101180.3.1;Solyc01g101190.3.1;Solyc01g105060.3.1;Solyc01g105880.4.1;Solyc02g031960.3.1;Solyc02g067750.3.1;Solyc02g079840.2.1;Solyc02g080620.3.1;Solyc02g082900.3.1;Solyc02g084210.1.1;Solyc02g084410.3.1;Solyc03g044660.3.1;Solyc03g053130.3.1;Solyc03g098240.3.1;Solyc03g112460.3.1;Solyc03g114500.3.1;…
GO:0019139	cytokinin dehydrogenase activity	4	9	0.0202974	0.158222	Solyc04g080820.2.1;Solyc10g017990.2.1;Solyc10g079870.2.1;Solyc12g008900.2.1
GO:0016645	oxidoreductase activity, acting on the CH-NH group of donors	6	18	0.0213548	0.164483	Solyc04g080820.2.1;Solyc05g055730.3.1;Solyc10g017990.2.1;Solyc10g079870.2.1;Solyc11g008870.2.1;Solyc12g008900.2.1
GO:0016709	oxidoreductase activity, acting on paired donors, with incorporation or reduction of molecular oxygen, NAD(P)H as one donor, and incorporation of one atom of oxygen	8	28	0.0216843	0.165056	Solyc01g112140.3.1;Solyc02g063546.1.1;Solyc06g008050.3.1;Solyc06g065630.3.1;Solyc06g083700.3.1;Solyc09g074430.3.1;Solyc09g091090.2.1;Solyc09g091565.1.1
GO:0015297	antiporter activity	25	129	0.0234035	0.176071	Solyc01g079150.3.1;Solyc01g087150.3.1;Solyc01g098190.3.1;Solyc02g032660.3.1;Solyc02g061745.1.1;Solyc02g063260.3.1;Solyc03g034400.3.1;Solyc03g123790.3.1;Solyc04g007530.3.1;Solyc04g009790.3.1;Solyc04g074850.3.1;Solyc05g013450.3.1;Solyc06g006110.3.1;Solyc06g036130.3.1;Solyc06g082230.3.1;Solyc07g006730.3.1;Solyc07g052380.3.1;Solyc08g007845.1.1;Solyc08g016160.3.1;Solyc08g078880.3.1;Solyc08g079730.1.1;…
GO:0030599	pectinesterase activity	18	86	0.0245847	0.182831	Solyc00g170510.2.1;Solyc01g091050.3.1;Solyc03g078090.3.1;Solyc03g083360.3.1;Solyc03g123620.4.1;Solyc03g123630.3.1;Solyc05g047590.3.1;Solyc06g009190.3.1;Solyc06g034360.2.1;Solyc06g051960.3.1;Solyc07g017600.3.1;Solyc07g043240.3.1;Solyc07g064170.3.1;Solyc09g091730.3.1;Solyc10g049370.2.1;Solyc10g049450.2.1;Solyc11g005770.2.1;Solyc12g098340.2.1
GO:0016684	oxidoreductase activity, acting on peroxide as acceptor	30	162	0.0253466	0.186355	Solyc01g058520.3.1;Solyc01g099620.3.1;Solyc01g104860.3.1;Solyc01g105070.3.1;Solyc01g108320.3.1;Solyc02g083490.3.1;Solyc02g083620.3.1;Solyc02g083630.3.1;Solyc02g084800.3.1;Solyc02g087110.3.1;Solyc03g044100.3.1;Solyc03g096040.3.1;Solyc04g064690.3.1;Solyc04g071890.3.1;Solyc04g071900.3.1;Solyc04g074640.3.1;Solyc04g076770.3.1;Solyc05g010330.3.1;Solyc05g052280.3.1;Solyc06g050440.3.1;Solyc06g068680.3.1;…
GO:0016843	amine-lyase activity	5	14	0.0260127	0.187002	Solyc02g082900.3.1;Solyc03g053130.3.1;Solyc03g114540.2.1;Solyc06g073910.3.1;Solyc07g055740.1.1
GO:0016844	strictosidine synthase activity	5	14	0.0260127	0.187002	Solyc02g082900.3.1;Solyc03g053130.3.1;Solyc03g114540.2.1;Solyc06g073910.3.1;Solyc07g055740.1.1
GO:0008374	O-acyltransferase activity	9	35	0.0299574	0.211137	Solyc01g095930.3.1;Solyc06g066630.1.1;Solyc06g074680.3.1;Solyc07g053890.3.1;Solyc07g065340.1.1;Solyc10g009430.3.1;Solyc11g012200.2.1;Solyc11g066710.2.1;Solyc12g010590.2.1
GO:0004860	protein kinase inhibitor activity	3	6	0.0316542	0.211137	Solyc02g090680.3.1;Solyc03g044480.3.1;Solyc09g061280.3.1
GO:0004861	cyclin-dependent protein serine/threonine kinase inhibitor activity	3	6	0.0316542	0.211137	Solyc02g090680.3.1;Solyc03g044480.3.1;Solyc09g061280.3.1
GO:0008878	glucose-1-phosphate adenylyltransferase activity	3	6	0.0316542	0.211137	Solyc01g079790.3.1;Solyc01g109790.3.1;Solyc07g056140.3.1
GO:0019206	nucleoside kinase activity	3	6	0.0316542	0.211137	Solyc09g007940.3.1;Solyc10g086190.2.1;Solyc11g012475.1.1
GO:0019210	kinase inhibitor activity	3	6	0.0316542	0.211137	Solyc02g090680.3.1;Solyc03g044480.3.1;Solyc09g061280.3.1
GO:0030291	protein serine/threonine kinase inhibitor activity	3	6	0.0316542	0.211137	Solyc02g090680.3.1;Solyc03g044480.3.1;Solyc09g061280.3.1
GO:0004601	peroxidase activity	29	159	0.0330209	0.218005	Solyc01g058520.3.1;Solyc01g099620.3.1;Solyc01g104860.3.1;Solyc01g105070.3.1;Solyc01g108320.3.1;Solyc02g083490.3.1;Solyc02g083620.3.1;Solyc02g083630.3.1;Solyc02g084800.3.1;Solyc02g087110.3.1;Solyc03g044100.3.1;Solyc04g064690.3.1;Solyc04g071890.3.1;Solyc04g071900.3.1;Solyc04g074640.3.1;Solyc04g076770.3.1;Solyc05g010330.3.1;Solyc05g052280.3.1;Solyc06g050440.3.1;Solyc06g068680.3.1;Solyc06g082420.3.1;…
GO:0043565	sequence-specific DNA binding	62	385	0.0371246	0.242622	Solyc01g008977.1.1;Solyc01g009510.2.1;Solyc01g060490.3.1;Solyc01g073910.3.1;Solyc01g087990.3.1;Solyc01g090760.3.1;Solyc01g096320.3.1;Solyc01g100510.3.1;Solyc01g105800.3.1;Solyc02g021680.3.1;Solyc02g062760.3.1;Solyc02g062960.3.1;Solyc02g084860.1.1;Solyc02g085630.3.1;Solyc02g089210.3.1;Solyc02g090820.3.1;Solyc02g091930.3.1;Solyc02g092370.1.1;Solyc02g093050.3.1;Solyc03g006120.3.1;Solyc03g033660.3.1;…
GO:0050662	coenzyme binding	57	352	0.0402491	0.260412	Solyc00g156980.3.1;Solyc01g005560.3.1;Solyc01g008550.4.1;Solyc01g088160.3.1;Solyc01g093990.3.1;Solyc01g103390.3.1;Solyc01g112140.3.1;Solyc02g022850.1.1;Solyc02g063546.1.1;Solyc02g067930.3.1;Solyc02g069690.1.1;Solyc02g070070.1.1;Solyc02g079450.1.1;Solyc03g121600.3.1;Solyc03g121720.2.1;Solyc03g123830.3.1;Solyc04g015590.3.1;Solyc04g016330.3.1;Solyc04g080820.2.1;Solyc04g082630.3.1;Solyc05g014560.3.1;…
GO:0004144	diacylglycerol O-acyltransferase activity	4	11	0.0430432	0.265915	Solyc01g095930.3.1;Solyc07g053890.3.1;Solyc10g009430.3.1;Solyc12g010590.2.1
GO:0016701	oxidoreductase activity, acting on single donors with incorporation of molecular oxygen	15	73	0.0438095	0.265915	Solyc01g006540.3.1;Solyc01g006560.3.1;Solyc01g090660.3.1;Solyc01g099180.3.1;Solyc01g099190.3.1;Solyc01g099210.3.1;Solyc03g122340.3.1;Solyc05g041200.3.1;Solyc08g014000.3.1;Solyc08g016720.1.1;Solyc08g066720.2.1;Solyc08g075490.3.1;Solyc09g075860.3.1;Solyc12g008650.2.1;Solyc12g011040.2.1
GO:0004499	N,N-dimethylaniline monooxygenase activity	6	21	0.0445861	0.265915	Solyc01g112140.3.1;Solyc06g008050.3.1;Solyc06g065630.3.1;Solyc06g083700.3.1;Solyc09g074430.3.1;Solyc09g091090.2.1
GO:0016782	transferase activity, transferring sulfur-containing groups	12	55	0.0449022	0.265915	Solyc00g226760.1.1;Solyc03g114800.1.1;Solyc05g011850.1.1;Solyc05g011860.1.1;Solyc05g011870.1.1;Solyc05g011890.1.1;Solyc05g011900.1.1;Solyc05g047510.2.1;Solyc09g074100.3.1;Solyc11g050930.1.1;Solyc11g051090.1.1;Solyc12g021150.1.1
GO:0004617	phosphoglycerate dehydrogenase activity	2	3	0.045582	0.265915	Solyc03g123830.3.1;Solyc10g049890.2.1
GO:0016630	protochlorophyllide reductase activity	2	3	0.045582	0.265915	Solyc10g006900.3.1;Solyc12g013710.2.1
GO:0008271	secondary active sulfate transmembrane transporter activity	5	16	0.0456207	0.265915	Solyc03g120250.3.1;Solyc04g072740.3.1;Solyc04g072760.3.1;Solyc06g084140.3.1;Solyc12g056920.2.1
GO:0008970	phosphatidylcholine 1-acylhydrolase activity	5	16	0.0456207	0.265915	Solyc02g014470.3.1;Solyc02g077030.3.1;Solyc02g077110.3.1;Solyc02g077430.3.1;Solyc12g010910.2.1
GO:0015085	calcium ion transmembrane transporter activity	5	16	0.0456207	0.265915	Solyc03g123790.3.1;Solyc04g077870.3.1;Solyc06g006110.3.1;Solyc07g053970.3.1;Solyc09g082870.2.1
GO:0015116	sulfate transmembrane transporter activity	5	16	0.0456207	0.265915	Solyc03g120250.3.1;Solyc04g072740.3.1;Solyc04g072760.3.1;Solyc06g084140.3.1;Solyc12g056920.2.1
GO:1901682	sulfur compound transmembrane transporter activity	5	16	0.0456207	0.265915	Solyc03g120250.3.1;Solyc04g072740.3.1;Solyc04g072760.3.1;Solyc06g084140.3.1;Solyc12g056920.2.1
GO:0016209	antioxidant activity	31	178	0.0491499	0.283929	Solyc01g058520.3.1;Solyc01g099620.3.1;Solyc01g104860.3.1;Solyc01g105070.3.1;Solyc01g108320.3.1;Solyc02g083490.3.1;Solyc02g083620.3.1;Solyc02g083630.3.1;Solyc02g084800.3.1;Solyc02g087110.3.1;Solyc03g044100.3.1;Solyc03g095180.3.1;Solyc03g096040.3.1;Solyc04g064690.3.1;Solyc04g071890.3.1;Solyc04g071900.3.1;Solyc04g074640.3.1;Solyc04g076770.3.1;Solyc05g010330.3.1;Solyc05g052280.3.1;Solyc06g050440.3.1;…
GO:0016836	hydro-lyase activity	12	56	0.0507026	0.290306	Solyc01g105060.3.1;Solyc02g067750.3.1;Solyc02g080620.3.1;Solyc02g084210.1.1;Solyc03g044660.3.1;Solyc03g114500.3.1;Solyc05g005490.3.1;Solyc09g090900.3.1;Solyc10g005320.3.1;Solyc10g038080.2.1;Solyc11g069640.2.1;Solyc11g069660.2.1
GO:0005200	structural constituent of cytoskeleton	5	17	0.057988	0.323075	Solyc02g087880.3.1;Solyc03g118760.3.1;Solyc06g005910.3.1;Solyc10g085020.2.1;Solyc10g086760.2.1
GO:0005199	structural constituent of cell wall	4	12	0.0581511	0.323075	Solyc02g078040.3.1;Solyc04g071070.2.1;Solyc04g071080.1.1;Solyc04g071085.1.1
GO:0016411	acylglycerol O-acyltransferase activity	4	12	0.0581511	0.323075	Solyc01g095930.3.1;Solyc07g053890.3.1;Solyc10g009430.3.1;Solyc12g010590.2.1
GO:0016835	carbon-oxygen lyase activity	24	134	0.0584232	0.323075	Solyc01g097930.3.1;Solyc01g097950.3.1;Solyc01g101170.3.1;Solyc01g101180.3.1;Solyc01g101190.3.1;Solyc01g105060.3.1;Solyc01g105880.4.1;Solyc02g031960.3.1;Solyc02g067750.3.1;Solyc02g079840.2.1;Solyc02g080620.3.1;Solyc02g084210.1.1;Solyc03g044660.3.1;Solyc03g114500.3.1;Solyc05g005490.3.1;Solyc06g059930.3.1;Solyc08g005640.3.1;Solyc08g005720.3.1;Solyc09g090900.3.1;Solyc10g005320.3.1;Solyc10g038080.2.1;…
GO:0016616	oxidoreductase activity, acting on the CH-OH group of donors, NAD or NADP as acceptor	19	103	0.0669425	0.367049	Solyc01g005560.3.1;Solyc01g090710.3.1;Solyc01g093990.3.1;Solyc01g094070.3.1;Solyc02g067930.3.1;Solyc02g086770.3.1;Solyc03g121720.2.1;Solyc03g123830.3.1;Solyc04g016330.3.1;Solyc05g014560.3.1;Solyc06g069550.1.1;Solyc06g071910.3.1;Solyc07g063010.3.1;Solyc08g066360.3.1;Solyc08g078850.3.1;Solyc10g018140.2.1;Solyc10g038080.2.1;Solyc10g049890.2.1;Solyc12g008430.2.1
GO:0005102	receptor binding	3	8	0.0727302	0.375743	Solyc02g092110.3.1;Solyc06g074540.3.1;Solyc11g066880.2.1
GO:0005315	inorganic phosphate transmembrane transporter activity	3	8	0.0727302	0.375743	Solyc03g117810.3.1;Solyc05g013510.3.1;Solyc06g068600.3.1
GO:0008083	growth factor activity	3	8	0.0727302	0.375743	Solyc02g092110.3.1;Solyc06g074540.3.1;Solyc11g066880.2.1
GO:0016538	cyclin-dependent protein serine/threonine kinase regulator activity	3	8	0.0727302	0.375743	Solyc02g090680.3.1;Solyc03g044480.3.1;Solyc09g061280.3.1
GO:0050664	oxidoreductase activity, acting on NAD(P)H, oxygen as acceptor	3	8	0.0727302	0.375743	Solyc01g099620.3.1;Solyc06g068680.3.1;Solyc08g081690.3.1
GO:0016682	oxidoreductase activity, acting on diphenols and related substances as donors, oxygen as acceptor	8	35	0.073174	0.375743	Solyc02g085120.3.1;Solyc05g052390.3.1;Solyc06g050530.3.1;Solyc08g074620.3.1;Solyc08g074682.1.1;Solyc08g074683.1.1;Solyc08g075540.4.1;Solyc09g014240.3.1
GO:0016759	cellulose synthase activity	8	35	0.073174	0.375743	Solyc02g072240.3.1;Solyc04g071650.3.1;Solyc07g005840.2.1;Solyc07g043390.3.1;Solyc08g082670.3.1;Solyc09g075550.3.1;Solyc12g014430.2.1;Solyc12g015770.2.1
GO:0016760	cellulose synthase (UDP-forming) activity	8	35	0.073174	0.375743	Solyc02g072240.3.1;Solyc04g071650.3.1;Solyc07g005840.2.1;Solyc07g043390.3.1;Solyc08g082670.3.1;Solyc09g075550.3.1;Solyc12g014430.2.1;Solyc12g015770.2.1
GO:0004089	carbonate dehydratase activity	4	13	0.0757003	0.385654	Solyc02g067750.3.1;Solyc05g005490.3.1;Solyc11g069640.2.1;Solyc11g069660.2.1
GO:0022804	active transmembrane transporter activity	44	276	0.0789815	0.399227	Solyc01g079150.3.1;Solyc01g087150.3.1;Solyc01g098190.3.1;Solyc02g032660.3.1;Solyc02g061745.1.1;Solyc02g063260.3.1;Solyc02g071350.3.1;Solyc02g087410.3.1;Solyc03g034400.3.1;Solyc03g112840.2.1;Solyc03g117810.3.1;Solyc03g120250.3.1;Solyc03g123790.3.1;Solyc04g007530.3.1;Solyc04g009790.3.1;Solyc04g072740.3.1;Solyc04g072760.3.1;Solyc04g074850.3.1;Solyc04g077870.3.1;Solyc05g013450.3.1;Solyc05g013510.3.1;…
GO:0004367	glycerol-3-phosphate dehydrogenase [NAD+] activity	2	4	0.0834246	0.412028	Solyc02g067930.3.1;Solyc04g016330.3.1
GO:0008184	glycogen phosphorylase activity	2	4	0.0834246	0.412028	Solyc05g012510.3.1;Solyc09g031970.3.1
GO:0015926	glucosidase activity	2	4	0.0834246	0.412028	Solyc03g083910.4.1;Solyc11g008720.2.1
GO:0016841	ammonia-lyase activity	4	14	0.0955754	0.464942	Solyc00g282510.2.1;Solyc05g056170.3.1;Solyc10g011920.2.1;Solyc10g086180.2.1
GO:0080123	jasmonate-amino synthetase activity	4	14	0.0955754	0.464942	Solyc00g212260.2.1;Solyc05g050280.3.1;Solyc10g009620.2.1;Solyc10g011660.3.1
GO:0004097	catechol oxidase activity	3	9	0.0989466	0.470724	Solyc08g074620.3.1;Solyc08g074682.1.1;Solyc08g074683.1.1
GO:0015491	cation:cation antiporter activity	3	9	0.0989466	0.470724	Solyc01g098190.3.1;Solyc03g123790.3.1;Solyc06g006110.3.1
GO:0045300	acyl-[acyl-carrier-protein] desaturase activity	3	9	0.0989466	0.470724	Solyc06g059710.3.1;Solyc06g059720.3.1;Solyc11g008680.2.1
GO:0016407	acetyltransferase activity	13	70	0.110468	0.515005	Solyc00g272810.1.1;Solyc01g098010.3.1;Solyc02g064690.3.1;Solyc02g068580.1.1;Solyc06g071830.2.1;Solyc07g065340.1.1;Solyc08g006730.1.1;Solyc08g068690.1.1;Solyc09g082220.1.1;Solyc09g082230.1.1;Solyc09g082240.3.1;Solyc09g082250.2.1;Solyc09g082260.1.1
GO:0008080	N-acetyltransferase activity	12	64	0.115422	0.515005	Solyc00g272810.1.1;Solyc01g098010.3.1;Solyc02g064690.3.1;Solyc02g068580.1.1;Solyc06g071830.2.1;Solyc08g006730.1.1;Solyc08g068690.1.1;Solyc09g082220.1.1;Solyc09g082230.1.1;Solyc09g082240.3.1;Solyc09g082250.2.1;Solyc09g082260.1.1
GO:0016624	oxidoreductase activity, acting on the aldehyde or oxo group of donors, disulfide as acceptor	5	21	0.124241	0.515005	Solyc04g008590.3.1;Solyc04g063350.3.1;Solyc05g024160.3.1;Solyc05g056480.3.1;Solyc06g059850.2.1
GO:0004478	methionine adenosyltransferase activity	2	5	0.127379	0.515005	Solyc01g101060.3.1;Solyc09g008280.2.1
GO:0008113	peptide-methionine (S)-S-oxide reductase activity	2	5	0.127379	0.515005	Solyc02g063250.3.1;Solyc03g111720.3.1
GO:0015368	calcium:cation antiporter activity	2	5	0.127379	0.515005	Solyc03g123790.3.1;Solyc06g006110.3.1
GO:0015369	calcium:proton antiporter activity	2	5	0.127379	0.515005	Solyc03g123790.3.1;Solyc06g006110.3.1
GO:0051139	metal ion:proton antiporter activity	2	5	0.127379	0.515005	Solyc03g123790.3.1;Solyc06g006110.3.1
GO:0003854	3-beta-hydroxy-delta5-steroid dehydrogenase activity	3	10	0.12831	0.515005	Solyc01g094070.3.1;Solyc02g086770.3.1;Solyc10g018140.2.1
GO:0033764	steroid dehydrogenase activity, acting on the CH-OH group of donors, NAD or NADP as acceptor	3	10	0.12831	0.515005	Solyc01g094070.3.1;Solyc02g086770.3.1;Solyc10g018140.2.1
GO:0003937	IMP cyclohydrolase activity	1	1	0.12895	0.515005	Solyc08g075160.3.1
GO:0004038	allantoinase activity	1	1	0.12895	0.515005	Solyc02g078400.3.1
GO:0004370	glycerol kinase activity	1	1	0.12895	0.515005	Solyc03g117490.3.1
GO:0004451	isocitrate lyase activity	1	1	0.12895	0.515005	Solyc07g052480.3.1
GO:0004643	phosphoribosylaminoimidazolecarboxamide formyltransferase activity	1	1	0.12895	0.515005	Solyc08g075160.3.1
GO:0005245	voltage-gated calcium channel activity	1	1	0.12895	0.515005	Solyc07g053970.3.1
GO:0008422	beta-glucosidase activity	1	1	0.12895	0.515005	Solyc11g008720.2.1
GO:0008696	4-amino-4-deoxychorismate lyase activity	1	1	0.12895	0.515005	Solyc07g062810.3.1
GO:0008760	UDP-N-acetylglucosamine 1-carboxyvinyltransferase activity	1	1	0.12895	0.515005	Solyc07g062550.3.1
GO:0008763	UDP-N-acetylmuramate-L-alanine ligase activity	1	1	0.12895	0.515005	Solyc03g007970.2.1
GO:0008987	quinolinate synthetase A activity	1	1	0.12895	0.515005	Solyc03g112060.3.1
GO:0016174	NAD(P)H oxidase activity	1	1	0.12895	0.515005	Solyc01g099620.3.1
GO:0016869	intramolecular transferase activity, transferring amino groups	1	1	0.12895	0.515005	Solyc04g009200.3.1
GO:0042286	glutamate-1-semialdehyde 2,1-aminomutase activity	1	1	0.12895	0.515005	Solyc04g009200.3.1
GO:0050511	undecaprenyldiphospho-muramoylpentapeptide beta-N-acetylglucosaminyltransferase activity	1	1	0.12895	0.515005	Solyc03g118860.3.1
GO:0051060	pullulanase activity	1	1	0.12895	0.515005	Solyc11g008040.2.1
GO:0016679	oxidoreductase activity, acting on diphenols and related substances as donors	8	40	0.135597	0.538229	Solyc02g085120.3.1;Solyc05g052390.3.1;Solyc06g050530.3.1;Solyc08g074620.3.1;Solyc08g074682.1.1;Solyc08g074683.1.1;Solyc08g075540.4.1;Solyc09g014240.3.1
GO:0000155	phosphorelay sensor kinase activity	6	28	0.143352	0.558729	Solyc05g007020.3.1;Solyc05g053410.3.1;Solyc08g068960.3.1;Solyc09g089610.3.1;Solyc11g006180.2.1;Solyc12g099720.2.1
GO:0004673	protein histidine kinase activity	6	28	0.143352	0.558729	Solyc05g007020.3.1;Solyc05g053410.3.1;Solyc08g068960.3.1;Solyc09g089610.3.1;Solyc11g006180.2.1;Solyc12g099720.2.1
GO:0016775	phosphotransferase activity, nitrogenous group as acceptor	6	28	0.143352	0.558729	Solyc05g007020.3.1;Solyc05g053410.3.1;Solyc08g068960.3.1;Solyc09g089610.3.1;Solyc11g006180.2.1;Solyc12g099720.2.1
GO:0016410	N-acyltransferase activity	12	67	0.14823	0.572889	Solyc00g272810.1.1;Solyc01g098010.3.1;Solyc02g064690.3.1;Solyc02g068580.1.1;Solyc06g071830.2.1;Solyc08g006730.1.1;Solyc08g068690.1.1;Solyc09g082220.1.1;Solyc09g082230.1.1;Solyc09g082240.3.1;Solyc09g082250.2.1;Solyc09g082260.1.1
GO:0051287	NAD binding	16	94	0.148756	0.572889	Solyc01g005560.3.1;Solyc01g093990.3.1;Solyc02g067930.3.1;Solyc03g121720.2.1;Solyc03g123830.3.1;Solyc04g016330.3.1;Solyc04g082630.3.1;Solyc05g014560.3.1;Solyc06g069550.1.1;Solyc06g071910.3.1;Solyc07g063010.3.1;Solyc08g066360.3.1;Solyc10g049890.2.1;Solyc12g008430.2.1;Solyc12g094640.2.1;Solyc12g098500.2.1
GO:0008238	exopeptidase activity	16	95	0.158718	0.596004	Solyc01g010720.3.1;Solyc01g087920.1.1;Solyc01g104850.3.1;Solyc01g108450.3.1;Solyc02g078690.2.1;Solyc03g118370.3.1;Solyc04g064760.3.1;Solyc04g079040.3.1;Solyc04g079070.3.1;Solyc05g050770.3.1;Solyc06g017860.2.1;Solyc06g083020.2.1;Solyc06g083030.3.1;Solyc07g005960.3.1;Solyc11g008280.2.1;Solyc12g088250.2.1
GO:0004040	amidase activity	3	11	0.160286	0.596004	Solyc01g106340.3.1;Solyc01g106350.3.1;Solyc12g070080.2.1
GO:0005337	nucleoside transmembrane transporter activity	3	11	0.160286	0.596004	Solyc01g008020.3.1;Solyc02g079310.2.1;Solyc02g079330.3.1
GO:0015020	glucuronosyltransferase activity	3	11	0.160286	0.596004	Solyc04g078980.3.1;Solyc04g078990.3.1;Solyc11g005760.2.1
GO:0016229	steroid dehydrogenase activity	3	11	0.160286	0.596004	Solyc01g094070.3.1;Solyc02g086770.3.1;Solyc10g018140.2.1
GO:0016872	intramolecular lyase activity	3	11	0.160286	0.596004	Solyc04g050860.2.1;Solyc04g054740.3.1;Solyc05g051850.3.1
GO:0016881	acid-amino acid ligase activity	6	29	0.162231	0.599791	Solyc00g212260.2.1;Solyc03g007970.2.1;Solyc05g050280.3.1;Solyc08g081170.3.1;Solyc10g009620.2.1;Solyc10g011660.3.1
GO:1901505	carbohydrate derivative transporter activity	4	17	0.167339	0.615161	Solyc01g008020.3.1;Solyc02g079310.2.1;Solyc02g079330.3.1;Solyc04g064920.3.1
GO:0004645	phosphorylase activity	2	6	0.175242	0.622975	Solyc05g012510.3.1;Solyc09g031970.3.1
GO:0016833	oxo-acid-lyase activity	2	6	0.175242	0.622975	Solyc07g052480.3.1;Solyc07g062810.3.1
GO:0019825	oxygen binding	2	6	0.175242	0.622975	Solyc03g071690.3.1;Solyc07g008240.3.1
GO:0038199	ethylene receptor activity	2	6	0.175242	0.622975	Solyc09g089610.3.1;Solyc11g006180.2.1
GO:0051740	ethylene binding	2	6	0.175242	0.622975	Solyc09g089610.3.1;Solyc11g006180.2.1
GO:0072328	alkene binding	2	6	0.175242	0.622975	Solyc09g089610.3.1;Solyc11g006180.2.1
GO:0005507	copper ion binding	14	83	0.177185	0.62644	Solyc01g008830.2.1;Solyc01g111970.3.1;Solyc02g065170.3.1;Solyc02g085120.3.1;Solyc05g052390.3.1;Solyc06g050530.3.1;Solyc07g052230.3.1;Solyc07g052240.3.1;Solyc08g079090.3.1;Solyc08g079430.3.1;Solyc09g011045.1.1;Solyc09g014240.3.1;Solyc11g062440.2.1;Solyc12g094460.2.1
GO:0015932	nucleobase-containing compound transmembrane transporter activity	3	12	0.19433	0.67579	Solyc01g008020.3.1;Solyc02g079310.2.1;Solyc02g079330.3.1
GO:0005509	calcium ion binding	39	263	0.195837	0.67579	Solyc01g005370.3.1;Solyc01g099620.3.1;Solyc01g105630.3.1;Solyc02g063350.1.1;Solyc02g067220.3.1;Solyc02g081970.3.1;Solyc02g083850.3.1;Solyc03g006260.3.1;Solyc03g044900.3.1;Solyc03g097100.1.1;Solyc03g113390.3.1;Solyc03g114420.1.1;Solyc03g114930.3.1;Solyc04g078930.3.1;Solyc04g081910.3.1;Solyc06g065380.3.1;Solyc06g065490.3.1;Solyc06g068680.3.1;Solyc06g068960.1.1;Solyc07g005900.3.1;Solyc07g007020.3.1;…
GO:0035251	UDP-glucosyltransferase activity	11	64	0.196413	0.67579	Solyc02g072240.3.1;Solyc04g071650.3.1;Solyc07g005840.2.1;Solyc07g042520.3.1;Solyc07g043390.3.1;Solyc07g053980.3.1;Solyc08g082670.3.1;Solyc09g075550.3.1;Solyc12g009300.3.1;Solyc12g014430.2.1;Solyc12g015770.2.1
GO:0004650	polygalacturonase activity	10	58	0.208395	0.67579	Solyc03g007940.3.1;Solyc03g116500.3.1;Solyc04g008230.3.1;Solyc04g015530.2.1;Solyc05g005170.3.1;Solyc06g068040.3.1;Solyc08g060970.3.1;Solyc08g081480.3.1;Solyc09g098270.3.1;Solyc10g047570.2.1
GO:0046527	glucosyltransferase activity	11	65	0.210787	0.67579	Solyc02g072240.3.1;Solyc04g071650.3.1;Solyc07g005840.2.1;Solyc07g042520.3.1;Solyc07g043390.3.1;Solyc07g053980.3.1;Solyc08g082670.3.1;Solyc09g075550.3.1;Solyc12g009300.3.1;Solyc12g014430.2.1;Solyc12g015770.2.1
GO:0099516	ion antiporter activity	4	19	0.223009	0.67579	Solyc01g079150.3.1;Solyc01g098190.3.1;Solyc03g123790.3.1;Solyc06g006110.3.1
GO:0000996	core DNA-dependent RNA polymerase binding promoter specificity activity	2	7	0.225274	0.67579	Solyc03g007370.3.1;Solyc03g097320.3.1
GO:0004372	glycine hydroxymethyltransferase activity	2	7	0.225274	0.67579	Solyc05g053810.3.1;Solyc12g098490.2.1
GO:0004470	malic enzyme activity	2	7	0.225274	0.67579	Solyc08g066360.3.1;Solyc12g008430.2.1
GO:0004471	malate dehydrogenase (decarboxylating) (NAD+) activity	2	7	0.225274	0.67579	Solyc08g066360.3.1;Solyc12g008430.2.1
GO:0016646	oxidoreductase activity, acting on the CH-NH group of donors, NAD or NADP as acceptor	2	7	0.225274	0.67579	Solyc05g055730.3.1;Solyc11g008870.2.1
GO:0016987	sigma factor activity	2	7	0.225274	0.67579	Solyc03g007370.3.1;Solyc03g097320.3.1
GO:0016772	transferase activity, transferring phosphorus-containing groups	218	1612	0.225357	0.67579	Solyc00g110870.3.1;Solyc01g009300.3.1;Solyc01g014690.2.1;Solyc01g067510.3.1;Solyc01g068270.3.1;Solyc01g068360.3.1;Solyc01g079750.3.1;Solyc01g079790.3.1;Solyc01g080770.3.1;Solyc01g091230.3.1;Solyc01g096410.3.1;Solyc01g096940.3.1;Solyc01g098740.3.1;Solyc01g103240.3.1;Solyc01g107650.3.1;Solyc01g108000.3.1;Solyc01g108400.3.1;Solyc01g109590.3.1;Solyc01g109790.3.1;Solyc01g111570.3.1;Solyc02g064980.1.1;…
GO:0008171	O-methyltransferase activity	11	66	0.225586	0.67579	Solyc01g068545.1.1;Solyc01g107910.3.1;Solyc02g093250.3.1;Solyc04g063210.3.1;Solyc06g007960.3.1;Solyc06g064500.2.1;Solyc10g005060.3.1;Solyc10g008120.3.1;Solyc10g050160.2.1;Solyc10g085830.2.1;Solyc12g009110.2.1
GO:0016628	oxidoreductase activity, acting on the CH-CH group of donors, NAD or NADP as acceptor	3	13	0.229919	0.67579	Solyc06g050630.3.1;Solyc10g006900.3.1;Solyc12g013710.2.1
GO:0016742	hydroxymethyl-, formyl- and related transferase activity	3	13	0.229919	0.67579	Solyc05g053810.3.1;Solyc08g075160.3.1;Solyc12g098490.2.1
GO:1901677	phosphate transmembrane transporter activity	3	13	0.229919	0.67579	Solyc03g117810.3.1;Solyc05g013510.3.1;Solyc06g068600.3.1
GO:0003861	3-isopropylmalate dehydratase activity	1	2	0.241279	0.67579	Solyc09g090900.3.1
GO:0003866	3-phosphoshikimate 1-carboxyvinyltransferase activity	1	2	0.241279	0.67579	Solyc05g050980.3.1
GO:0003868	4-hydroxyphenylpyruvate dioxygenase activity	1	2	0.241279	0.67579	Solyc05g041200.3.1
GO:0003983	UTP:glucose-1-phosphate uridylyltransferase activity	1	2	0.241279	0.67579	Solyc05g054060.3.1
GO:0004133	glycogen debranching enzyme activity	1	2	0.241279	0.67579	Solyc04g053120.3.1
GO:0004134	4-alpha-glucanotransferase activity	1	2	0.241279	0.67579	Solyc04g053120.3.1
GO:0004170	dUTP diphosphatase activity	1	2	0.241279	0.67579	Solyc01g100030.4.1
GO:0004315	3-oxoacyl-[acyl-carrier-protein] synthase activity	1	2	0.241279	0.67579	Solyc08g006560.3.1
GO:0004335	galactokinase activity	1	2	0.241279	0.67579	Solyc07g014640.3.1
GO:0004457	lactate dehydrogenase activity	1	2	0.241279	0.67579	Solyc08g078850.3.1
GO:0004459	L-lactate dehydrogenase activity	1	2	0.241279	0.67579	Solyc08g078850.3.1
GO:0004529	exodeoxyribonuclease activity	1	2	0.241279	0.67579	Solyc02g071530.2.1
GO:0004564	beta-fructofuranosidase activity	1	2	0.241279	0.67579	Solyc03g083910.4.1
GO:0004575	sucrose alpha-glucosidase activity	1	2	0.241279	0.67579	Solyc03g083910.4.1
GO:0004605	phosphatidate cytidylyltransferase activity	1	2	0.241279	0.67579	Solyc09g083330.3.1
GO:0004806	triglyceride lipase activity	1	2	0.241279	0.67579	Solyc10g079410.2.1
GO:0004816	asparagine-tRNA ligase activity	1	2	0.241279	0.67579	Solyc09g057950.3.1
GO:0004930	G-protein coupled receptor activity	1	2	0.241279	0.67579	Solyc05g045650.3.1
GO:0005262	calcium channel activity	1	2	0.241279	0.67579	Solyc07g053970.3.1
GO:0008253	5'-nucleotidase activity	1	2	0.241279	0.67579	Solyc07g017700.2.1
GO:0008446	GDP-mannose 4,6-dehydratase activity	1	2	0.241279	0.67579	Solyc02g084210.1.1
GO:0008531	riboflavin kinase activity	1	2	0.241279	0.67579	Solyc07g053270.3.1
GO:0008840	4-hydroxy-tetrahydrodipicolinate synthase	1	2	0.241279	0.67579	Solyc03g044660.3.1
GO:0016895	exodeoxyribonuclease activity, producing 5'-phosphomonoesters	1	2	0.241279	0.67579	Solyc02g071530.2.1
GO:0031177	phosphopantetheine binding	1	2	0.241279	0.67579	Solyc01g067730.3.1
GO:0035250	UDP-galactosyltransferase activity	1	2	0.241279	0.67579	Solyc01g100830.2.1
GO:0035312	5'-3' exodeoxyribonuclease activity	1	2	0.241279	0.67579	Solyc02g071530.2.1
GO:0047216	inositol 3-alpha-galactosyltransferase activity	1	2	0.241279	0.67579	Solyc01g100830.2.1
GO:0051748	UTP-monosaccharide-1-phosphate uridylyltransferase activity	1	2	0.241279	0.67579	Solyc05g054060.3.1
GO:0090599	alpha-glucosidase activity	1	2	0.241279	0.67579	Solyc03g083910.4.1
GO:0098599	palmitoyl hydrolase activity	1	2	0.241279	0.67579	Solyc01g090410.3.1
GO:0010333	terpene synthase activity	9	54	0.256089	0.714178	Solyc01g101170.3.1;Solyc01g101180.3.1;Solyc01g101190.3.1;Solyc01g105880.4.1;Solyc02g079840.2.1;Solyc06g059930.3.1;Solyc08g005640.3.1;Solyc08g005720.3.1;Solyc12g006570.2.1
GO:0005516	calmodulin binding	5	27	0.263684	0.732204	Solyc01g100240.3.1;Solyc04g077870.3.1;Solyc08g005940.1.1;Solyc12g036390.2.1;Solyc12g096400.2.1
GO:0019207	kinase regulator activity	3	14	0.266559	0.733887	Solyc02g090680.3.1;Solyc03g044480.3.1;Solyc09g061280.3.1
GO:0019887	protein kinase regulator activity	3	14	0.266559	0.733887	Solyc02g090680.3.1;Solyc03g044480.3.1;Solyc09g061280.3.1
GO:0051537	2 iron, 2 sulfur cluster binding	6	34	0.269613	0.738228	Solyc01g103920.3.1;Solyc03g007030.3.1;Solyc10g075160.1.1;Solyc11g006910.2.1;Solyc11g071610.2.1;Solyc11g071620.3.1
GO:0000990	transcription factor activity, core RNA polymerase binding	2	8	0.276123	0.738228	Solyc03g007370.3.1;Solyc03g097320.3.1
GO:0004124	cysteine synthase activity	2	8	0.276123	0.738228	Solyc01g097930.3.1;Solyc01g097950.3.1
GO:0008519	ammonium transmembrane transporter activity	2	8	0.276123	0.738228	Solyc03g045070.1.1;Solyc10g076480.2.1
GO:0008725	DNA-3-methyladenine glycosylase activity	2	8	0.276123	0.738228	Solyc04g005260.2.1;Solyc10g005210.3.1
GO:0043733	DNA-3-methylbase glycosylase activity	2	8	0.276123	0.738228	Solyc04g005260.2.1;Solyc10g005210.3.1
GO:0046923	ER retention sequence binding	2	8	0.276123	0.738228	Solyc06g083270.3.1;Solyc06g083280.2.1
GO:0052716	hydroquinone:oxygen oxidoreductase activity	4	21	0.282607	0.752457	Solyc02g085120.3.1;Solyc05g052390.3.1;Solyc06g050530.3.1;Solyc09g014240.3.1
GO:0038023	signaling receptor activity	8	49	0.2935	0.760031	Solyc05g007020.3.1;Solyc05g045650.3.1;Solyc05g053410.3.1;Solyc08g068960.3.1;Solyc09g089610.3.1;Solyc11g006180.2.1;Solyc12g057040.2.1;Solyc12g099720.2.1
GO:0043168	anion binding	415	3148	0.306525	0.760031	Solyc00g010750.2.1;Solyc00g095465.1.1;Solyc00g095860.1.1;Solyc00g102400.3.1;Solyc00g110870.3.1;Solyc00g156980.3.1;Solyc01g005000.3.1;Solyc01g007940.3.1;Solyc01g008330.3.1;Solyc01g009300.3.1;Solyc01g010150.3.1;Solyc01g014690.2.1;Solyc01g014840.3.1;Solyc01g057320.2.1;Solyc01g067510.3.1;Solyc01g067730.3.1;Solyc01g068270.3.1;Solyc01g068360.3.1;Solyc01g073695.1.1;Solyc01g079750.3.1;Solyc01g080770.3.1;…
GO:0005261	cation channel activity	4	22	0.313264	0.760031	Solyc05g051220.3.1;Solyc06g009330.3.1;Solyc07g053970.3.1;Solyc12g006850.2.1
GO:0003905	alkylbase DNA N-glycosylase activity	2	9	0.326744	0.760031	Solyc04g005260.2.1;Solyc10g005210.3.1
GO:0005388	calcium-transporting ATPase activity	2	9	0.326744	0.760031	Solyc04g077870.3.1;Solyc09g082870.2.1
GO:0015662	ATPase activity, coupled to transmembrane movement of ions, phosphorylative mechanism	2	9	0.326744	0.760031	Solyc04g077870.3.1;Solyc09g082870.2.1
GO:0047429	nucleoside-triphosphate diphosphatase activity	2	9	0.326744	0.760031	Solyc01g100030.4.1;Solyc06g083130.3.1
GO:0016838	carbon-oxygen lyase activity, acting on phosphates	9	58	0.329676	0.760031	Solyc01g101170.3.1;Solyc01g101180.3.1;Solyc01g101190.3.1;Solyc01g105880.4.1;Solyc02g079840.2.1;Solyc06g059930.3.1;Solyc08g005640.3.1;Solyc08g005720.3.1;Solyc12g006570.2.1
GO:0004872	receptor activity	8	51	0.333632	0.760031	Solyc05g007020.3.1;Solyc05g045650.3.1;Solyc05g053410.3.1;Solyc08g068960.3.1;Solyc09g089610.3.1;Solyc11g006180.2.1;Solyc12g057040.2.1;Solyc12g099720.2.1
GO:0050661	NADP binding	8	51	0.333632	0.760031	Solyc01g112140.3.1;Solyc04g082630.3.1;Solyc06g008050.3.1;Solyc06g065630.3.1;Solyc06g083700.3.1;Solyc09g074430.3.1;Solyc09g091090.2.1;Solyc12g094640.2.1
GO:0060089	molecular transducer activity	8	51	0.333632	0.760031	Solyc05g007020.3.1;Solyc05g045650.3.1;Solyc05g053410.3.1;Solyc08g068960.3.1;Solyc09g089610.3.1;Solyc11g006180.2.1;Solyc12g057040.2.1;Solyc12g099720.2.1
GO:0003844	1,4-alpha-glucan branching enzyme activity	1	3	0.339127	0.760031	Solyc09g009190.3.1
GO:0003855	3-dehydroquinate dehydratase activity	1	3	0.339127	0.760031	Solyc10g038080.2.1
GO:0003885	D-arabinono-1,4-lactone oxidase activity	1	3	0.339127	0.760031	Solyc09g005180.3.1
GO:0004061	arylformamidase activity	1	3	0.339127	0.760031	Solyc01g107695.1.1
GO:0004066	asparagine synthase (glutamine-hydrolyzing) activity	1	3	0.339127	0.760031	Solyc06g007180.3.1
GO:0004075	biotin carboxylase activity	1	3	0.339127	0.760031	Solyc01g008330.3.1
GO:0004127	cytidylate kinase activity	1	3	0.339127	0.760031	Solyc08g077300.3.1
GO:0004450	isocitrate dehydrogenase (NADP+) activity	1	3	0.339127	0.760031	Solyc01g005560.3.1
GO:0004474	malate synthase activity	1	3	0.339127	0.760031	Solyc03g111140.3.1
GO:0004560	alpha-L-fucosidase activity	1	3	0.339127	0.760031	Solyc03g006980.3.1
GO:0004563	beta-N-acetylhexosaminidase activity	1	3	0.339127	0.760031	Solyc11g008810.2.1
GO:0004623	phospholipase A2 activity	1	3	0.339127	0.760031	Solyc07g014730.3.1
GO:0004665	prephenate dehydrogenase (NADP+) activity	1	3	0.339127	0.760031	Solyc06g050630.3.1
GO:0004797	thymidine kinase activity	1	3	0.339127	0.760031	Solyc11g012475.1.1
GO:0004827	proline-tRNA ligase activity	1	3	0.339127	0.760031	Solyc03g117330.3.1
GO:0008107	galactoside 2-alpha-L-fucosyltransferase activity	1	3	0.339127	0.760031	Solyc03g115830.2.1
GO:0008977	prephenate dehydrogenase activity	1	3	0.339127	0.760031	Solyc06g050630.3.1
GO:0009882	blue light photoreceptor activity	1	3	0.339127	0.760031	Solyc12g057040.2.1
GO:0015928	fucosidase activity	1	3	0.339127	0.760031	Solyc03g006980.3.1
GO:0015929	hexosaminidase activity	1	3	0.339127	0.760031	Solyc11g008810.2.1
GO:0016812	hydrolase activity, acting on carbon-nitrogen (but not peptide) bonds, in cyclic amides	1	3	0.339127	0.760031	Solyc02g078400.3.1
GO:0019136	deoxynucleoside kinase activity	1	3	0.339127	0.760031	Solyc11g012475.1.1
GO:0031127	alpha-(1,2)-fucosyltransferase activity	1	3	0.339127	0.760031	Solyc03g115830.2.1
GO:0046556	alpha-L-arabinofuranosidase activity	1	3	0.339127	0.760031	Solyc10g077080.2.1
GO:0050897	cobalt ion binding	1	3	0.339127	0.760031	Solyc02g078400.3.1
GO:0051920	peroxiredoxin activity	1	3	0.339127	0.760031	Solyc03g096040.3.1
GO:0052736	beta-glucanase activity	1	3	0.339127	0.760031	Solyc03g046200.1.1
GO:0052861	glucan endo-1,3-beta-glucanase activity, C-3 substituted reducing group	1	3	0.339127	0.760031	Solyc03g046200.1.1
GO:0070403	NAD+ binding	1	3	0.339127	0.760031	Solyc07g063010.3.1
GO:0072509	divalent inorganic cation transmembrane transporter activity	6	37	0.340742	0.760031	Solyc02g081600.3.1;Solyc03g123790.3.1;Solyc04g077870.3.1;Solyc06g006110.3.1;Solyc07g053970.3.1;Solyc09g082870.2.1
GO:0004713	protein tyrosine kinase activity	3	16	0.341223	0.760031	Solyc04g074020.2.1;Solyc04g074050.3.1;Solyc04g079690.3.1
GO:0016846	carbon-sulfur lyase activity	3	16	0.341223	0.760031	Solyc02g084410.3.1;Solyc03g112460.3.1;Solyc06g071640.3.1
GO:0022843	voltage-gated cation channel activity	3	16	0.341223	0.760031	Solyc05g051220.3.1;Solyc07g053970.3.1;Solyc12g006850.2.1
GO:0008483	transaminase activity	5	30	0.343294	0.760031	Solyc03g043880.3.1;Solyc04g009200.3.1;Solyc07g043310.3.1;Solyc07g053720.3.1;Solyc12g006470.2.1
GO:0016769	transferase activity, transferring nitrogenous groups	5	30	0.343294	0.760031	Solyc03g043880.3.1;Solyc04g009200.3.1;Solyc07g043310.3.1;Solyc07g053720.3.1;Solyc12g006470.2.1
GO:0003950	NAD+ ADP-ribosyltransferase activity	4	23	0.344187	0.760031	Solyc01g009470.2.1;Solyc07g063970.3.1;Solyc08g074740.3.1;Solyc11g067250.2.1
GO:0004568	chitinase activity	4	23	0.344187	0.760031	Solyc02g061770.3.1;Solyc02g082920.3.1;Solyc02g082930.3.1;Solyc02g082960.3.1
GO:0005484	SNAP receptor activity	4	23	0.344187	0.760031	Solyc01g006950.3.1;Solyc06g053760.3.1;Solyc10g008570.3.1;Solyc11g069230.2.1
GO:0008061	chitin binding	4	23	0.344187	0.760031	Solyc01g097270.3.1;Solyc03g116225.1.1;Solyc03g116230.3.1;Solyc07g009530.1.1
GO:0009055	electron carrier activity	30	215	0.350181	0.770637	Solyc00g019730.2.1;Solyc01g008130.3.1;Solyc01g067440.3.1;Solyc01g067460.2.1;Solyc01g090120.3.1;Solyc01g103920.3.1;Solyc01g104380.3.1;Solyc01g104400.3.1;Solyc02g077580.1.1;Solyc02g094050.3.1;Solyc04g039900.1.1;Solyc04g074740.3.1;Solyc06g008760.1.1;Solyc07g053550.2.1;Solyc07g063020.2.1;Solyc07g064240.3.1;Solyc08g006790.3.1;Solyc08g062970.1.1;Solyc08g082590.3.1;Solyc08g083360.3.1;Solyc09g009860.1.1;…
GO:0016903	oxidoreductase activity, acting on the aldehyde or oxo group of donors	11	74	0.355488	0.779664	Solyc04g008590.3.1;Solyc04g063350.3.1;Solyc04g082630.3.1;Solyc05g005700.3.1;Solyc05g024160.3.1;Solyc05g056480.3.1;Solyc06g059850.2.1;Solyc06g074390.3.1;Solyc11g067180.2.1;Solyc12g094640.2.1;Solyc12g099290.2.1
GO:0015035	protein disulfide oxidoreductase activity	13	89	0.359791	0.786435	Solyc01g008130.3.1;Solyc01g067440.3.1;Solyc01g067460.2.1;Solyc02g077580.1.1;Solyc04g039900.1.1;Solyc04g071565.1.1;Solyc05g006850.3.1;Solyc05g006860.3.1;Solyc06g008760.1.1;Solyc07g053550.2.1;Solyc08g062970.1.1;Solyc08g082590.3.1;Solyc09g009860.1.1
GO:0022857	transmembrane transporter activity	93	695	0.365371	0.788027	Solyc00g019730.2.1;Solyc01g008020.3.1;Solyc01g034080.1.1;Solyc01g079150.3.1;Solyc01g080680.3.1;Solyc01g087150.3.1;Solyc01g098190.3.1;Solyc01g098560.3.1;Solyc01g100880.3.1;Solyc01g100910.3.1;Solyc01g100920.3.1;Solyc02g032660.3.1;Solyc02g061745.1.1;Solyc02g063260.3.1;Solyc02g070280.3.1;Solyc02g071350.3.1;Solyc02g078600.3.1;Solyc02g079220.3.1;Solyc02g079310.2.1;Solyc02g079330.3.1;Solyc02g081600.3.1;…
GO:0008194	UDP-glycosyltransferase activity	20	142	0.371976	0.788027	Solyc01g100830.2.1;Solyc02g072240.3.1;Solyc02g081890.3.1;Solyc03g118860.3.1;Solyc04g071650.3.1;Solyc04g078980.3.1;Solyc04g078990.3.1;Solyc05g009120.3.1;Solyc07g005840.2.1;Solyc07g008030.2.1;Solyc07g042520.3.1;Solyc07g043390.3.1;Solyc07g053980.3.1;Solyc08g082670.3.1;Solyc09g075550.3.1;Solyc11g005760.2.1;Solyc11g071850.1.1;Solyc12g009300.3.1;Solyc12g014430.2.1;Solyc12g015770.2.1
GO:0016866	intramolecular transferase activity	8	53	0.37455	0.788027	Solyc02g081810.3.1;Solyc03g006870.3.1;Solyc03g019750.3.1;Solyc03g114860.3.1;Solyc04g009200.3.1;Solyc04g072800.3.1;Solyc05g047580.3.1;Solyc12g006510.2.1
GO:0005342	organic acid transmembrane transporter activity	4	24	0.375164	0.788027	Solyc01g034080.1.1;Solyc02g070280.3.1;Solyc04g049340.3.1;Solyc11g006710.2.1
GO:0008378	galactosyltransferase activity	4	24	0.375164	0.788027	Solyc01g100830.2.1;Solyc05g007930.3.1;Solyc07g044820.1.1;Solyc07g052320.3.1
GO:0015171	amino acid transmembrane transporter activity	4	24	0.375164	0.788027	Solyc01g034080.1.1;Solyc02g070280.3.1;Solyc04g049340.3.1;Solyc11g006710.2.1
GO:0046943	carboxylic acid transmembrane transporter activity	4	24	0.375164	0.788027	Solyc01g034080.1.1;Solyc02g070280.3.1;Solyc04g049340.3.1;Solyc11g006710.2.1
GO:0004402	histone acetyltransferase activity	2	10	0.376353	0.788027	Solyc02g068580.1.1;Solyc06g071830.2.1
GO:0004738	pyruvate dehydrogenase activity	2	10	0.376353	0.788027	Solyc04g008590.3.1;Solyc05g024160.3.1
GO:0004739	pyruvate dehydrogenase (acetyl-transferring) activity	2	10	0.376353	0.788027	Solyc04g008590.3.1;Solyc05g024160.3.1
GO:0009881	photoreceptor activity	2	10	0.376353	0.788027	Solyc05g053410.3.1;Solyc12g057040.2.1
GO:0034212	peptide N-acetyltransferase activity	2	10	0.376353	0.788027	Solyc02g068580.1.1;Solyc06g071830.2.1
GO:0061733	peptide-lysine-N-acetyltransferase activity	2	10	0.376353	0.788027	Solyc02g068580.1.1;Solyc06g071830.2.1
GO:0016615	malate dehydrogenase activity	3	17	0.378484	0.789932	Solyc01g090710.3.1;Solyc08g066360.3.1;Solyc12g008430.2.1
GO:0005057	receptor signaling protein activity	7	46	0.381645	0.793968	Solyc05g007020.3.1;Solyc05g053410.3.1;Solyc07g062080.3.1;Solyc08g068960.3.1;Solyc09g089610.3.1;Solyc11g006180.2.1;Solyc12g099720.2.1
GO:0015298	solute:cation antiporter activity	6	39	0.389205	0.796153	Solyc01g098190.3.1;Solyc03g123790.3.1;Solyc06g006110.3.1;Solyc06g082230.3.1;Solyc08g016160.3.1;Solyc08g078880.3.1
GO:0015299	solute:proton antiporter activity	6	39	0.389205	0.796153	Solyc01g098190.3.1;Solyc03g123790.3.1;Solyc06g006110.3.1;Solyc06g082230.3.1;Solyc08g016160.3.1;Solyc08g078880.3.1
GO:0015036	disulfide oxidoreductase activity	13	91	0.391224	0.796153	Solyc01g008130.3.1;Solyc01g067440.3.1;Solyc01g067460.2.1;Solyc02g077580.1.1;Solyc04g039900.1.1;Solyc04g071565.1.1;Solyc05g006850.3.1;Solyc05g006860.3.1;Solyc06g008760.1.1;Solyc07g053550.2.1;Solyc08g062970.1.1;Solyc08g082590.3.1;Solyc09g009860.1.1
GO:0043531	ADP binding	35	257	0.391315	0.796153	Solyc00g102400.3.1;Solyc01g014840.3.1;Solyc02g032650.3.1;Solyc02g082050.3.1;Solyc04g007060.3.1;Solyc04g007070.3.1;Solyc04g008120.2.1;Solyc04g008130.2.1;Solyc04g008200.3.1;Solyc04g009110.1.1;Solyc04g009290.1.1;Solyc04g011990.2.1;Solyc04g026110.3.1;Solyc05g007170.3.1;Solyc05g007640.3.1;Solyc05g008070.3.1;Solyc05g009630.3.1;Solyc05g009750.1.1;Solyc05g009760.2.1;Solyc06g008400.2.1;Solyc06g008450.3.1;…
GO:0031072	heat shock protein binding	4	25	0.406004	0.796153	Solyc05g055160.3.1;Solyc11g071830.2.1;Solyc12g009440.2.1;Solyc12g015630.2.1
GO:0051539	4 iron, 4 sulfur cluster binding	4	25	0.406004	0.796153	Solyc03g112060.3.1;Solyc09g009080.3.1;Solyc09g090900.3.1;Solyc11g007580.2.1
GO:0003924	GTPase activity	15	107	0.406316	0.796153	Solyc00g010750.2.1;Solyc01g103130.2.1;Solyc02g087880.3.1;Solyc03g111380.3.1;Solyc03g118760.3.1;Solyc04g072030.1.1;Solyc04g072775.1.1;Solyc06g005910.3.1;Solyc07g063080.3.1;Solyc08g006600.3.1;Solyc08g077360.3.1;Solyc10g085020.2.1;Solyc10g086760.2.1;Solyc11g069700.2.1;Solyc11g069975.1.1
GO:0016879	ligase activity, forming carbon-nitrogen bonds	11	77	0.407208	0.796153	Solyc00g212260.2.1;Solyc01g008330.3.1;Solyc01g056850.3.1;Solyc01g080280.3.1;Solyc03g007970.2.1;Solyc05g050280.3.1;Solyc05g051250.3.1;Solyc06g007180.3.1;Solyc08g081170.3.1;Solyc10g009620.2.1;Solyc10g011660.3.1
GO:0003860	3-hydroxyisobutyryl-CoA hydrolase activity	3	18	0.415269	0.796153	Solyc01g108800.3.1;Solyc05g032680.3.1;Solyc05g032710.3.1
GO:0016831	carboxy-lyase activity	10	70	0.416099	0.796153	Solyc01g005000.3.1;Solyc03g098240.3.1;Solyc04g025530.3.1;Solyc06g054460.1.1;Solyc07g054860.1.1;Solyc08g016770.3.1;Solyc08g066240.3.1;Solyc08g068640.4.1;Solyc11g011920.2.1;Solyc11g020990.2.1
GO:0032559	adenyl ribonucleotide binding	321	2462	0.420138	0.796153	Solyc00g102400.3.1;Solyc00g110870.3.1;Solyc01g008330.3.1;Solyc01g009300.3.1;Solyc01g014690.2.1;Solyc01g014840.3.1;Solyc01g057320.2.1;Solyc01g067510.3.1;Solyc01g068270.3.1;Solyc01g068360.3.1;Solyc01g073695.1.1;Solyc01g079750.3.1;Solyc01g080770.3.1;Solyc01g087500.3.1;Solyc01g091230.3.1;Solyc01g096410.3.1;Solyc01g096930.3.1;Solyc01g096940.3.1;Solyc01g098740.3.1;Solyc01g098985.1.1;Solyc01g101060.3.1;…
GO:0015103	inorganic anion transmembrane transporter activity	5	33	0.424191	0.796153	Solyc03g120250.3.1;Solyc04g072740.3.1;Solyc04g072760.3.1;Solyc06g084140.3.1;Solyc12g056920.2.1
GO:0003830	beta-1,4-mannosylglycoprotein 4-beta-N-acetylglucosaminyltransferase activity	1	4	0.424361	0.796153	Solyc07g008030.2.1
GO:0003979	UDP-glucose 6-dehydrogenase activity	1	4	0.424361	0.796153	Solyc06g069550.1.1
GO:0004013	adenosylhomocysteinase activity	1	4	0.424361	0.796153	Solyc12g098500.2.1
GO:0004020	adenylylsulfate kinase activity	1	4	0.424361	0.796153	Solyc02g092410.3.1
GO:0004084	branched-chain-amino-acid transaminase activity	1	4	0.424361	0.796153	Solyc03g043880.3.1
GO:0004506	squalene monooxygenase activity	1	4	0.424361	0.796153	Solyc02g063546.1.1
GO:0004619	phosphoglycerate mutase activity	1	4	0.424361	0.796153	Solyc04g072800.3.1
GO:0004664	prephenate dehydratase activity	1	4	0.424361	0.796153	Solyc02g080620.3.1
GO:0004764	shikimate 3-dehydrogenase (NADP+) activity	1	4	0.424361	0.796153	Solyc10g038080.2.1
GO:0005451	monovalent cation:proton antiporter activity	1	4	0.424361	0.796153	Solyc01g098190.3.1
GO:0008409	5'-3' exonuclease activity	1	4	0.424361	0.796153	Solyc02g071530.2.1
GO:0009001	serine O-acetyltransferase activity	1	4	0.424361	0.796153	Solyc07g065340.1.1
GO:0015081	sodium ion transmembrane transporter activity	1	4	0.424361	0.796153	Solyc01g098190.3.1
GO:0015385	sodium:proton antiporter activity	1	4	0.424361	0.796153	Solyc01g098190.3.1
GO:0016151	nickel cation binding	1	4	0.424361	0.796153	Solyc02g031980.3.1
GO:0016412	serine O-acyltransferase activity	1	4	0.424361	0.796153	Solyc07g065340.1.1
GO:0016801	hydrolase activity, acting on ether bonds	1	4	0.424361	0.796153	Solyc12g098500.2.1
GO:0016802	trialkylsulfonium hydrolase activity	1	4	0.424361	0.796153	Solyc12g098500.2.1
GO:0070567	cytidylyltransferase activity	1	4	0.424361	0.796153	Solyc09g083330.3.1
GO:0016157	sucrose synthase activity	2	11	0.424368	0.796153	Solyc07g042520.3.1;Solyc12g009300.3.1
GO:0033897	ribonuclease T2 activity	2	11	0.424368	0.796153	Solyc05g007940.3.1;Solyc07g006560.3.1
GO:0008509	anion transmembrane transporter activity	11	78	0.424533	0.796153	Solyc01g034080.1.1;Solyc01g079150.3.1;Solyc02g070280.3.1;Solyc03g120250.3.1;Solyc04g049340.3.1;Solyc04g072740.3.1;Solyc04g072760.3.1;Solyc06g036440.2.1;Solyc06g084140.3.1;Solyc11g006710.2.1;Solyc12g056920.2.1
GO:0016790	thiolester hydrolase activity	4	26	0.436531	0.813984	Solyc01g108800.3.1;Solyc03g097390.3.1;Solyc05g032680.3.1;Solyc05g032710.3.1
GO:0030554	adenyl nucleotide binding	321	2467	0.436557	0.813984	Solyc00g102400.3.1;Solyc00g110870.3.1;Solyc01g008330.3.1;Solyc01g009300.3.1;Solyc01g014690.2.1;Solyc01g014840.3.1;Solyc01g057320.2.1;Solyc01g067510.3.1;Solyc01g068270.3.1;Solyc01g068360.3.1;Solyc01g073695.1.1;Solyc01g079750.3.1;Solyc01g080770.3.1;Solyc01g087500.3.1;Solyc01g091230.3.1;Solyc01g096410.3.1;Solyc01g096930.3.1;Solyc01g096940.3.1;Solyc01g098740.3.1;Solyc01g098985.1.1;Solyc01g101060.3.1;…
GO:0016667	oxidoreductase activity, acting on a sulfur group of donors	16	117	0.441302	0.820466	Solyc01g008130.3.1;Solyc01g067440.3.1;Solyc01g067460.2.1;Solyc02g063250.3.1;Solyc02g077580.1.1;Solyc03g111720.3.1;Solyc04g039900.1.1;Solyc04g071565.1.1;Solyc05g006850.3.1;Solyc05g006860.3.1;Solyc05g053100.3.1;Solyc06g008760.1.1;Solyc07g053550.2.1;Solyc08g062970.1.1;Solyc08g082590.3.1;Solyc09g009860.1.1
GO:0016811	hydrolase activity, acting on carbon-nitrogen (but not peptide) bonds, in linear amides	5	34	0.450842	0.834293	Solyc01g106340.3.1;Solyc01g106350.3.1;Solyc01g107695.1.1;Solyc02g092530.3.1;Solyc12g070080.2.1
GO:0070566	adenylyltransferase activity	3	19	0.451318	0.834293	Solyc01g079790.3.1;Solyc01g109790.3.1;Solyc07g056140.3.1
GO:0005524	ATP binding	286	2203	0.45903	0.846132	Solyc00g110870.3.1;Solyc01g008330.3.1;Solyc01g009300.3.1;Solyc01g014690.2.1;Solyc01g057320.2.1;Solyc01g067510.3.1;Solyc01g068270.3.1;Solyc01g068360.3.1;Solyc01g073695.1.1;Solyc01g079750.3.1;Solyc01g080770.3.1;Solyc01g087500.3.1;Solyc01g091230.3.1;Solyc01g096410.3.1;Solyc01g096930.3.1;Solyc01g096940.3.1;Solyc01g098740.3.1;Solyc01g098985.1.1;Solyc01g101060.3.1;Solyc01g103240.3.1;Solyc01g105450.3.1;…
GO:0004356	glutamate-ammonia ligase activity	2	12	0.470375	0.848944	Solyc01g080280.3.1;Solyc05g051250.3.1
GO:0016211	ammonia ligase activity	2	12	0.470375	0.848944	Solyc01g080280.3.1;Solyc05g051250.3.1
GO:0016880	acid-ammonia (or amide) ligase activity	2	12	0.470375	0.848944	Solyc01g080280.3.1;Solyc05g051250.3.1
GO:0016892	endoribonuclease activity, producing 3'-phosphomonoesters	2	12	0.470375	0.848944	Solyc05g007940.3.1;Solyc07g006560.3.1
GO:0016894	endonuclease activity, active with either ribo- or deoxyribonucleic acids and producing 3'-phosphomonoesters	2	12	0.470375	0.848944	Solyc05g007940.3.1;Solyc07g006560.3.1
GO:0080019	fatty-acyl-CoA reductase (alcohol-forming) activity	2	12	0.470375	0.848944	Solyc06g074390.3.1;Solyc11g067180.2.1
GO:0005267	potassium channel activity	3	20	0.486413	0.848944	Solyc05g051220.3.1;Solyc06g009330.3.1;Solyc12g006850.2.1
GO:0016289	CoA hydrolase activity	3	20	0.486413	0.848944	Solyc01g108800.3.1;Solyc05g032680.3.1;Solyc05g032710.3.1
GO:0033218	amide binding	3	20	0.486413	0.848944	Solyc01g067730.3.1;Solyc06g083270.3.1;Solyc06g083280.2.1
GO:0005216	ion channel activity	10	74	0.488615	0.848944	Solyc02g088560.3.1;Solyc05g045650.3.1;Solyc05g050360.3.1;Solyc05g051220.3.1;Solyc06g009330.3.1;Solyc06g036440.2.1;Solyc07g053970.3.1;Solyc10g006800.3.1;Solyc12g005400.2.1;Solyc12g006850.2.1
GO:0022838	substrate-specific channel activity	10	74	0.488615	0.848944	Solyc02g088560.3.1;Solyc05g045650.3.1;Solyc05g050360.3.1;Solyc05g051220.3.1;Solyc06g009330.3.1;Solyc06g036440.2.1;Solyc07g053970.3.1;Solyc10g006800.3.1;Solyc12g005400.2.1;Solyc12g006850.2.1
GO:0000977	RNA polymerase II regulatory region sequence-specific DNA binding	7	51	0.491794	0.848944	Solyc01g087990.3.1;Solyc01g105800.3.1;Solyc02g089210.3.1;Solyc03g114840.3.1;Solyc04g005320.3.1;Solyc11g010570.2.1;Solyc11g028020.2.1
GO:0001012	RNA polymerase II regulatory region DNA binding	7	51	0.491794	0.848944	Solyc01g087990.3.1;Solyc01g105800.3.1;Solyc02g089210.3.1;Solyc03g114840.3.1;Solyc04g005320.3.1;Solyc11g010570.2.1;Solyc11g028020.2.1
GO:0008514	organic anion transmembrane transporter activity	4	28	0.496049	0.848944	Solyc01g034080.1.1;Solyc02g070280.3.1;Solyc04g049340.3.1;Solyc11g006710.2.1
GO:0051536	iron-sulfur cluster binding	12	90	0.497683	0.848944	Solyc01g103920.3.1;Solyc03g007030.3.1;Solyc03g112060.3.1;Solyc06g006080.3.1;Solyc08g083360.3.1;Solyc09g009080.3.1;Solyc09g090900.3.1;Solyc10g075160.1.1;Solyc11g006910.2.1;Solyc11g007580.2.1;Solyc11g071610.2.1;Solyc11g071620.3.1
GO:0051540	metal cluster binding	12	90	0.497683	0.848944	Solyc01g103920.3.1;Solyc03g007030.3.1;Solyc03g112060.3.1;Solyc06g006080.3.1;Solyc08g083360.3.1;Solyc09g009080.3.1;Solyc09g090900.3.1;Solyc10g075160.1.1;Solyc11g006910.2.1;Solyc11g007580.2.1;Solyc11g071610.2.1;Solyc11g071620.3.1
GO:0004014	adenosylmethionine decarboxylase activity	1	5	0.498607	0.848944	Solyc06g054460.1.1
GO:0004462	lactoylglutathione lyase activity	1	5	0.498607	0.848944	Solyc02g084410.3.1
GO:0004556	alpha-amylase activity	1	5	0.498607	0.848944	Solyc04g078930.3.1
GO:0008134	transcription factor binding	1	5	0.498607	0.848944	Solyc10g079370.2.1
GO:0009041	uridylate kinase activity	1	5	0.498607	0.848944	Solyc08g077300.3.1
GO:0009916	alternative oxidase activity	1	5	0.498607	0.848944	Solyc08g075540.4.1
GO:0015173	aromatic amino acid transmembrane transporter activity	1	5	0.498607	0.848944	Solyc04g049340.3.1
GO:0016413	O-acetyltransferase activity	1	5	0.498607	0.848944	Solyc07g065340.1.1
GO:0016901	oxidoreductase activity, acting on the CH-OH group of donors, quinone or similar compound as acceptor	1	5	0.498607	0.848944	Solyc06g071150.3.1
GO:0017025	TBP-class protein binding	1	5	0.498607	0.848944	Solyc10g079370.2.1
GO:0017089	glycolipid transporter activity	1	5	0.498607	0.848944	Solyc04g064920.3.1
GO:0051861	glycolipid binding	1	5	0.498607	0.848944	Solyc04g064920.3.1
GO:0072341	modified amino acid binding	1	5	0.498607	0.848944	Solyc01g067730.3.1
GO:0015267	channel activity	10	75	0.506456	0.857265	Solyc02g088560.3.1;Solyc05g045650.3.1;Solyc05g050360.3.1;Solyc05g051220.3.1;Solyc06g009330.3.1;Solyc06g036440.2.1;Solyc07g053970.3.1;Solyc10g006800.3.1;Solyc12g005400.2.1;Solyc12g006850.2.1
GO:0022803	passive transmembrane transporter activity	10	75	0.506456	0.857265	Solyc02g088560.3.1;Solyc05g045650.3.1;Solyc05g050360.3.1;Solyc05g051220.3.1;Solyc06g009330.3.1;Solyc06g036440.2.1;Solyc07g053970.3.1;Solyc10g006800.3.1;Solyc12g005400.2.1;Solyc12g006850.2.1
GO:0005048	signal sequence binding	2	13	0.514094	0.857265	Solyc06g083270.3.1;Solyc06g083280.2.1
GO:0005088	Ras guanyl-nucleotide exchange factor activity	2	13	0.514094	0.857265	Solyc08g006550.3.1;Solyc08g075120.3.1
GO:0005089	Rho guanyl-nucleotide exchange factor activity	2	13	0.514094	0.857265	Solyc08g006550.3.1;Solyc08g075120.3.1
GO:0042277	peptide binding	2	13	0.514094	0.857265	Solyc06g083270.3.1;Solyc06g083280.2.1
GO:0042802	identical protein binding	2	13	0.514094	0.857265	Solyc02g067930.3.1;Solyc05g053410.3.1
GO:0042803	protein homodimerization activity	2	13	0.514094	0.857265	Solyc02g067930.3.1;Solyc05g053410.3.1
GO:0019200	carbohydrate kinase activity	4	30	0.552711	0.902085	Solyc03g121070.3.1;Solyc07g014640.3.1;Solyc07g045160.3.1;Solyc08g066100.3.1
GO:0003872	6-phosphofructokinase activity	2	14	0.55535	0.902085	Solyc07g045160.3.1;Solyc08g066100.3.1
GO:0004427	inorganic diphosphatase activity	2	14	0.55535	0.902085	Solyc09g010380.3.1;Solyc12g009840.2.1
GO:0008443	phosphofructokinase activity	2	14	0.55535	0.902085	Solyc07g045160.3.1;Solyc08g066100.3.1
GO:0016160	amylase activity	2	14	0.55535	0.902085	Solyc04g078930.3.1;Solyc07g052695.1.1
GO:0016671	oxidoreductase activity, acting on a sulfur group of donors, disulfide as acceptor	2	14	0.55535	0.902085	Solyc02g063250.3.1;Solyc03g111720.3.1
GO:0016830	carbon-carbon lyase activity	12	94	0.561389	0.902085	Solyc01g005000.3.1;Solyc03g098240.3.1;Solyc04g025530.3.1;Solyc06g054460.1.1;Solyc07g052480.3.1;Solyc07g054860.1.1;Solyc07g062810.3.1;Solyc08g016770.3.1;Solyc08g066240.3.1;Solyc08g068640.4.1;Solyc11g011920.2.1;Solyc11g020990.2.1
GO:0004396	hexokinase activity	1	6	0.56328	0.902085	Solyc03g121070.3.1
GO:0005452	inorganic anion exchanger activity	1	6	0.56328	0.902085	Solyc01g079150.3.1
GO:0005536	glucose binding	1	6	0.56328	0.902085	Solyc03g121070.3.1
GO:0008417	fucosyltransferase activity	1	6	0.56328	0.902085	Solyc03g115830.2.1
GO:0016308	1-phosphatidylinositol-4-phosphate 5-kinase activity	1	6	0.56328	0.902085	Solyc01g096410.3.1
GO:0016813	hydrolase activity, acting on carbon-nitrogen (but not peptide) bonds, in linear amidines	1	6	0.56328	0.902085	Solyc01g091170.3.1
GO:0017057	6-phosphogluconolactonase activity	1	6	0.56328	0.902085	Solyc01g010250.3.1
GO:0019238	cyclohydrolase activity	1	6	0.56328	0.902085	Solyc08g075160.3.1
GO:0050113	inositol oxygenase activity	1	6	0.56328	0.902085	Solyc12g008650.2.1
GO:0004871	signal transducer activity	11	87	0.576225	0.920537	Solyc05g007020.3.1;Solyc05g045650.3.1;Solyc05g053410.3.1;Solyc07g043130.3.1;Solyc07g062080.3.1;Solyc08g066350.2.1;Solyc08g068960.3.1;Solyc09g089610.3.1;Solyc11g006180.2.1;Solyc12g057040.2.1;Solyc12g099720.2.1
GO:0005249	voltage-gated potassium channel activity	2	15	0.594051	0.942037	Solyc05g051220.3.1;Solyc12g006850.2.1
GO:0016868	intramolecular transferase activity, phosphotransferases	2	15	0.594051	0.942037	Solyc03g006870.3.1;Solyc04g072800.3.1
GO:0019104	DNA N-glycosylase activity	2	15	0.594051	0.942037	Solyc04g005260.2.1;Solyc10g005210.3.1
GO:0003779	actin binding	6	48	0.59738	0.945	Solyc01g109580.3.1;Solyc01g111380.3.1;Solyc04g015830.3.1;Solyc06g072290.3.1;Solyc06g082570.2.1;Solyc09g074470.3.1
GO:0045735	nutrient reservoir activity	7	57	0.614602	0.959068	Solyc01g102390.3.1;Solyc02g085590.3.1;Solyc03g005580.2.1;Solyc03g044210.3.1;Solyc07g065330.3.1;Solyc09g025210.3.1;Solyc09g025220.2.1
GO:0003857	3-hydroxyacyl-CoA dehydrogenase activity	1	7	0.619614	0.959068	Solyc07g063010.3.1
GO:0004448	isocitrate dehydrogenase activity	1	7	0.619614	0.959068	Solyc01g005560.3.1
GO:0004834	tryptophan synthase activity	1	7	0.619614	0.959068	Solyc10g005320.3.1
GO:0009678	hydrogen-translocating pyrophosphatase activity	1	7	0.619614	0.959068	Solyc12g009840.2.1
GO:0010997	anaphase-promoting complex binding	1	7	0.619614	0.959068	Solyc06g043150.3.1
GO:0055103	ligase regulator activity	1	7	0.619614	0.959068	Solyc06g043150.3.1
GO:0055106	ubiquitin-protein transferase regulator activity	1	7	0.619614	0.959068	Solyc06g043150.3.1
GO:0097027	ubiquitin-protein transferase activator activity	1	7	0.619614	0.959068	Solyc06g043150.3.1
GO:0016597	amino acid binding	5	41	0.62331	0.961334	Solyc01g010150.3.1;Solyc02g080620.3.1;Solyc03g123830.3.1;Solyc06g068670.3.1;Solyc10g049890.2.1
GO:0016799	hydrolase activity, hydrolyzing N-glycosyl compounds	2	16	0.630169	0.961334	Solyc04g005260.2.1;Solyc10g005210.3.1
GO:0046912	transferase activity, transferring acyl groups, acyl groups converted into alkyl on transfer	2	16	0.630169	0.961334	Solyc03g111140.3.1;Solyc12g099260.2.1
GO:0005319	lipid transporter activity	3	25	0.642717	0.961334	Solyc01g096930.3.1;Solyc03g121810.2.1;Solyc04g064920.3.1
GO:0003755	peptidyl-prolyl cis-trans isomerase activity	5	42	0.64517	0.961334	Solyc01g108340.3.1;Solyc01g111360.3.1;Solyc02g061800.2.1;Solyc03g119860.3.1;Solyc12g049430.1.1
GO:0016859	cis-trans isomerase activity	5	42	0.64517	0.961334	Solyc01g108340.3.1;Solyc01g111360.3.1;Solyc02g061800.2.1;Solyc03g119860.3.1;Solyc12g049430.1.1
GO:0042578	phosphoric ester hydrolase activity	32	261	0.648804	0.961334	Solyc00g011870.1.1;Solyc01g009870.3.1;Solyc01g079720.3.1;Solyc01g111260.2.1;Solyc02g093210.3.1;Solyc03g006930.2.1;Solyc03g093470.3.1;Solyc03g096070.3.1;Solyc03g098010.3.1;Solyc03g121420.3.1;Solyc04g008260.3.1;Solyc05g055740.3.1;Solyc05g055790.3.1;Solyc06g007120.3.1;Solyc06g034110.3.1;Solyc06g051630.4.1;Solyc06g069470.3.1;Solyc06g082000.3.1;Solyc07g007670.3.1;Solyc07g008560.3.1;Solyc07g017700.2.1;…
GO:0019205	nucleobase-containing compound kinase activity	4	34	0.654847	0.961334	Solyc08g077300.3.1;Solyc09g007940.3.1;Solyc10g086190.2.1;Solyc11g012475.1.1
GO:0004012	phospholipid-translocating ATPase activity	2	17	0.663727	0.961334	Solyc01g096930.3.1;Solyc03g121810.2.1
GO:0005548	phospholipid transporter activity	2	17	0.663727	0.961334	Solyc01g096930.3.1;Solyc03g121810.2.1
GO:0051087	chaperone binding	2	17	0.663727	0.961334	Solyc06g072430.2.1;Solyc08g080320.3.1
GO:0016810	hydrolase activity, acting on carbon-nitrogen (but not peptide) bonds	8	68	0.663888	0.961334	Solyc01g091170.3.1;Solyc01g106340.3.1;Solyc01g106350.3.1;Solyc01g107695.1.1;Solyc02g078400.3.1;Solyc02g092530.3.1;Solyc08g075160.3.1;Solyc12g070080.2.1
GO:0001883	purine nucleoside binding	343	2710	0.665962	0.961334	Solyc00g010750.2.1;Solyc00g102400.3.1;Solyc00g110870.3.1;Solyc01g008330.3.1;Solyc01g009300.3.1;Solyc01g014690.2.1;Solyc01g014840.3.1;Solyc01g057320.2.1;Solyc01g067510.3.1;Solyc01g068270.3.1;Solyc01g068360.3.1;Solyc01g073695.1.1;Solyc01g079750.3.1;Solyc01g080770.3.1;Solyc01g087500.3.1;Solyc01g088780.3.1;Solyc01g091230.3.1;Solyc01g096410.3.1;Solyc01g096930.3.1;Solyc01g096940.3.1;Solyc01g098740.3.1;…
GO:0032550	purine ribonucleoside binding	343	2710	0.665962	0.961334	Solyc00g010750.2.1;Solyc00g102400.3.1;Solyc00g110870.3.1;Solyc01g008330.3.1;Solyc01g009300.3.1;Solyc01g014690.2.1;Solyc01g014840.3.1;Solyc01g057320.2.1;Solyc01g067510.3.1;Solyc01g068270.3.1;Solyc01g068360.3.1;Solyc01g073695.1.1;Solyc01g079750.3.1;Solyc01g080770.3.1;Solyc01g087500.3.1;Solyc01g088780.3.1;Solyc01g091230.3.1;Solyc01g096410.3.1;Solyc01g096930.3.1;Solyc01g096940.3.1;Solyc01g098740.3.1;…
GO:0032555	purine ribonucleotide binding	343	2710	0.665962	0.961334	Solyc00g010750.2.1;Solyc00g102400.3.1;Solyc00g110870.3.1;Solyc01g008330.3.1;Solyc01g009300.3.1;Solyc01g014690.2.1;Solyc01g014840.3.1;Solyc01g057320.2.1;Solyc01g067510.3.1;Solyc01g068270.3.1;Solyc01g068360.3.1;Solyc01g073695.1.1;Solyc01g079750.3.1;Solyc01g080770.3.1;Solyc01g087500.3.1;Solyc01g088780.3.1;Solyc01g091230.3.1;Solyc01g096410.3.1;Solyc01g096930.3.1;Solyc01g096940.3.1;Solyc01g098740.3.1;…
GO:0003989	acetyl-CoA carboxylase activity	1	8	0.668685	0.961334	Solyc06g069530.3.1
GO:0004096	catalase activity	1	8	0.668685	0.961334	Solyc12g094620.2.1
GO:0004143	diacylglycerol kinase activity	1	8	0.668685	0.961334	Solyc05g056420.3.1
GO:0004634	phosphopyruvate hydratase activity	1	8	0.668685	0.961334	Solyc03g114500.3.1
GO:0004784	superoxide dismutase activity	1	8	0.668685	0.961334	Solyc03g095180.3.1
GO:0008131	primary amine oxidase activity	1	8	0.668685	0.961334	Solyc08g079430.3.1
GO:0016421	CoA carboxylase activity	1	8	0.668685	0.961334	Solyc06g069530.3.1
GO:0016721	oxidoreductase activity, acting on superoxide radicals as acceptor	1	8	0.668685	0.961334	Solyc03g095180.3.1
GO:0016837	carbon-oxygen lyase activity, acting on polysaccharides	1	8	0.668685	0.961334	Solyc02g031960.3.1
GO:0016885	ligase activity, forming carbon-carbon bonds	1	8	0.668685	0.961334	Solyc06g069530.3.1
GO:0030060	L-malate dehydrogenase activity	1	8	0.668685	0.961334	Solyc01g090710.3.1
GO:0030570	pectate lyase activity	1	8	0.668685	0.961334	Solyc02g031960.3.1
GO:0047325	inositol tetrakisphosphate 1-kinase activity	1	8	0.668685	0.961334	Solyc12g088200.2.1
GO:0051765	inositol tetrakisphosphate kinase activity	1	8	0.668685	0.961334	Solyc12g088200.2.1
GO:0052725	inositol-1,3,4-trisphosphate 6-kinase activity	1	8	0.668685	0.961334	Solyc12g088200.2.1
GO:0052726	inositol-1,3,4-trisphosphate 5-kinase activity	1	8	0.668685	0.961334	Solyc12g088200.2.1
GO:0070569	uridylyltransferase activity	1	8	0.668685	0.961334	Solyc05g054060.3.1
GO:0043167	ion binding	706	5542	0.670111	0.961334	Solyc00g010750.2.1;Solyc00g011870.1.1;Solyc00g095465.1.1;Solyc00g095860.1.1;Solyc00g102400.3.1;Solyc00g110870.3.1;Solyc00g156980.3.1;Solyc00g217960.1.1;Solyc00g247300.3.1;Solyc01g005000.3.1;Solyc01g005370.3.1;Solyc01g005560.3.1;Solyc01g006540.3.1;Solyc01g006560.3.1;Solyc01g007940.3.1;Solyc01g008330.3.1;Solyc01g008830.2.1;Solyc01g009300.3.1;Solyc01g010150.3.1;Solyc01g010490.3.1;Solyc01g014690.2.1;…
GO:0032549	ribonucleoside binding	344	2726	0.689398	0.975198	Solyc00g010750.2.1;Solyc00g102400.3.1;Solyc00g110870.3.1;Solyc01g008330.3.1;Solyc01g009300.3.1;Solyc01g014690.2.1;Solyc01g014840.3.1;Solyc01g057320.2.1;Solyc01g067510.3.1;Solyc01g068270.3.1;Solyc01g068360.3.1;Solyc01g073695.1.1;Solyc01g079750.3.1;Solyc01g080770.3.1;Solyc01g087500.3.1;Solyc01g088780.3.1;Solyc01g091230.3.1;Solyc01g096410.3.1;Solyc01g096930.3.1;Solyc01g096940.3.1;Solyc01g098740.3.1;…
GO:0001882	nucleoside binding	344	2727	0.69221	0.975198	Solyc00g010750.2.1;Solyc00g102400.3.1;Solyc00g110870.3.1;Solyc01g008330.3.1;Solyc01g009300.3.1;Solyc01g014690.2.1;Solyc01g014840.3.1;Solyc01g057320.2.1;Solyc01g067510.3.1;Solyc01g068270.3.1;Solyc01g068360.3.1;Solyc01g073695.1.1;Solyc01g079750.3.1;Solyc01g080770.3.1;Solyc01g087500.3.1;Solyc01g088780.3.1;Solyc01g091230.3.1;Solyc01g096410.3.1;Solyc01g096930.3.1;Solyc01g096940.3.1;Solyc01g098740.3.1;…
GO:0017076	purine nucleotide binding	343	2720	0.694532	0.975198	Solyc00g010750.2.1;Solyc00g102400.3.1;Solyc00g110870.3.1;Solyc01g008330.3.1;Solyc01g009300.3.1;Solyc01g014690.2.1;Solyc01g014840.3.1;Solyc01g057320.2.1;Solyc01g067510.3.1;Solyc01g068270.3.1;Solyc01g068360.3.1;Solyc01g073695.1.1;Solyc01g079750.3.1;Solyc01g080770.3.1;Solyc01g087500.3.1;Solyc01g088780.3.1;Solyc01g091230.3.1;Solyc01g096410.3.1;Solyc01g096930.3.1;Solyc01g096940.3.1;Solyc01g098740.3.1;…
GO:0016620	oxidoreductase activity, acting on the aldehyde or oxo group of donors, NAD or NADP as acceptor	6	53	0.695015	0.975198	Solyc04g082630.3.1;Solyc05g005700.3.1;Solyc06g074390.3.1;Solyc11g067180.2.1;Solyc12g094640.2.1;Solyc12g099290.2.1
GO:0097367	carbohydrate derivative binding	353	2802	0.704741	0.975198	Solyc00g010750.2.1;Solyc00g102400.3.1;Solyc00g110870.3.1;Solyc01g008330.3.1;Solyc01g009300.3.1;Solyc01g014690.2.1;Solyc01g014840.3.1;Solyc01g057320.2.1;Solyc01g067510.3.1;Solyc01g068270.3.1;Solyc01g068360.3.1;Solyc01g073695.1.1;Solyc01g079750.3.1;Solyc01g080770.3.1;Solyc01g087500.3.1;Solyc01g088780.3.1;Solyc01g091230.3.1;Solyc01g096410.3.1;Solyc01g096930.3.1;Solyc01g096940.3.1;Solyc01g097270.3.1;…
GO:0008375	acetylglucosaminyltransferase activity	5	45	0.705788	0.975198	Solyc02g081890.3.1;Solyc03g118860.3.1;Solyc05g009120.3.1;Solyc07g008030.2.1;Solyc11g071850.1.1
GO:0035639	purine ribonucleoside triphosphate binding	308	2451	0.709373	0.975198	Solyc00g010750.2.1;Solyc00g110870.3.1;Solyc01g008330.3.1;Solyc01g009300.3.1;Solyc01g014690.2.1;Solyc01g057320.2.1;Solyc01g067510.3.1;Solyc01g068270.3.1;Solyc01g068360.3.1;Solyc01g073695.1.1;Solyc01g079750.3.1;Solyc01g080770.3.1;Solyc01g087500.3.1;Solyc01g088780.3.1;Solyc01g091230.3.1;Solyc01g096410.3.1;Solyc01g096930.3.1;Solyc01g096940.3.1;Solyc01g098740.3.1;Solyc01g098985.1.1;Solyc01g101060.3.1;…
GO:0032553	ribonucleotide binding	347	2757	0.710177	0.975198	Solyc00g010750.2.1;Solyc00g102400.3.1;Solyc00g110870.3.1;Solyc01g008330.3.1;Solyc01g009300.3.1;Solyc01g014690.2.1;Solyc01g014840.3.1;Solyc01g057320.2.1;Solyc01g067510.3.1;Solyc01g068270.3.1;Solyc01g068360.3.1;Solyc01g073695.1.1;Solyc01g079750.3.1;Solyc01g080770.3.1;Solyc01g087500.3.1;Solyc01g088780.3.1;Solyc01g091230.3.1;Solyc01g096410.3.1;Solyc01g096930.3.1;Solyc01g096940.3.1;Solyc01g098740.3.1;…
GO:0003713	transcription coactivator activity	1	9	0.711427	0.975198	Solyc11g006230.2.1
GO:0003883	CTP synthase activity	1	9	0.711427	0.975198	Solyc01g056850.3.1
GO:0003918	DNA topoisomerase type II (ATP-hydrolyzing) activity	1	9	0.711427	0.975198	Solyc01g087500.3.1
GO:0003955	NAD(P)H dehydrogenase (quinone) activity	1	9	0.711427	0.975198	Solyc10g005430.3.1
GO:0004536	deoxyribonuclease activity	1	9	0.711427	0.975198	Solyc02g071530.2.1
GO:0005375	copper ion transmembrane transporter activity	1	9	0.711427	0.975198	Solyc10g084980.2.1
GO:0016149	translation release factor activity, codon specific	1	9	0.711427	0.975198	Solyc10g079840.2.1
GO:0016161	beta-amylase activity	1	9	0.711427	0.975198	Solyc07g052695.1.1
GO:0016668	oxidoreductase activity, acting on a sulfur group of donors, NAD(P) as acceptor	1	9	0.711427	0.975198	Solyc05g053100.3.1
GO:0019900	kinase binding	1	9	0.711427	0.975198	Solyc01g089850.3.1
GO:0019901	protein kinase binding	1	9	0.711427	0.975198	Solyc01g089850.3.1
GO:0051015	actin filament binding	1	9	0.711427	0.975198	Solyc04g015830.3.1
GO:0061505	DNA topoisomerase II activity	1	9	0.711427	0.975198	Solyc01g087500.3.1
GO:0005244	voltage-gated ion channel activity	4	37	0.720374	0.978564	Solyc05g051220.3.1;Solyc06g036440.2.1;Solyc07g053970.3.1;Solyc12g006850.2.1
GO:0022832	voltage-gated channel activity	4	37	0.720374	0.978564	Solyc05g051220.3.1;Solyc06g036440.2.1;Solyc07g053970.3.1;Solyc12g006850.2.1
GO:0004674	protein serine/threonine kinase activity	11	97	0.72101	0.978564	Solyc02g079540.2.1;Solyc03g006770.3.1;Solyc04g077360.3.1;Solyc04g080170.3.1;Solyc07g053220.2.1;Solyc07g062080.3.1;Solyc07g063735.1.1;Solyc08g076050.3.1;Solyc08g076060.3.1;Solyc10g006720.3.1;Solyc12g009010.2.1
GO:0016168	chlorophyll binding	2	19	0.723428	0.978564	Solyc07g066150.1.1;Solyc12g035280.1.1
GO:0016462	pyrophosphatase activity	76	624	0.724013	0.978564	Solyc00g010750.2.1;Solyc01g057320.2.1;Solyc01g087500.3.1;Solyc01g096930.3.1;Solyc01g098985.1.1;Solyc01g100030.4.1;Solyc01g103130.2.1;Solyc01g105450.3.1;Solyc01g108670.3.1;Solyc01g110190.3.1;Solyc02g068340.3.1;Solyc02g071350.3.1;Solyc02g081870.3.1;Solyc02g084390.3.1;Solyc02g087410.3.1;Solyc02g087880.3.1;Solyc02g091740.3.1;Solyc03g005620.3.1;Solyc03g007690.1.1;Solyc03g019760.3.1;Solyc03g111380.3.1;…
GO:0016818	hydrolase activity, acting on acid anhydrides, in phosphorus-containing anhydrides	77	632	0.724077	0.978564	Solyc00g010750.2.1;Solyc01g057320.2.1;Solyc01g087500.3.1;Solyc01g096930.3.1;Solyc01g098985.1.1;Solyc01g100030.4.1;Solyc01g103130.2.1;Solyc01g105450.3.1;Solyc01g108670.3.1;Solyc01g110190.3.1;Solyc02g068340.3.1;Solyc02g071350.3.1;Solyc02g081870.3.1;Solyc02g084390.3.1;Solyc02g087410.3.1;Solyc02g087880.3.1;Solyc02g091740.3.1;Solyc03g005460.3.1;Solyc03g005620.3.1;Solyc03g007690.1.1;Solyc03g019760.3.1;…
GO:0000287	magnesium ion binding	16	139	0.72447	0.978564	Solyc01g005560.3.1;Solyc01g096930.3.1;Solyc01g101170.3.1;Solyc01g101180.3.1;Solyc01g101190.3.1;Solyc01g105880.4.1;Solyc02g079840.2.1;Solyc03g006870.3.1;Solyc03g114500.3.1;Solyc03g121810.2.1;Solyc06g059930.3.1;Solyc08g005640.3.1;Solyc08g005720.3.1;Solyc09g010380.3.1;Solyc12g006570.2.1;Solyc12g088200.2.1
GO:0017111	nucleoside-triphosphatase activity	72	595	0.739511	0.985969	Solyc00g010750.2.1;Solyc01g057320.2.1;Solyc01g087500.3.1;Solyc01g096930.3.1;Solyc01g098985.1.1;Solyc01g103130.2.1;Solyc01g105450.3.1;Solyc01g108670.3.1;Solyc01g110190.3.1;Solyc02g068340.3.1;Solyc02g071350.3.1;Solyc02g081870.3.1;Solyc02g084390.3.1;Solyc02g087410.3.1;Solyc02g087880.3.1;Solyc02g091740.3.1;Solyc03g005620.3.1;Solyc03g007690.1.1;Solyc03g019760.3.1;Solyc03g111380.3.1;Solyc03g112840.2.1;…
GO:0051082	unfolded protein binding	9	82	0.746225	0.985969	Solyc02g077670.3.1;Solyc03g007890.3.1;Solyc05g055160.3.1;Solyc06g036290.3.1;Solyc11g020040.2.1;Solyc11g044450.2.1;Solyc11g071830.2.1;Solyc12g009440.2.1;Solyc12g015630.2.1
GO:0002161	aminoacyl-tRNA editing activity	1	10	0.748658	0.985969	Solyc12g019100.2.1
GO:0003843	1,3-beta-D-glucan synthase activity	1	10	0.748658	0.985969	Solyc07g053980.3.1
GO:0004630	phospholipase D activity	1	10	0.748658	0.985969	Solyc12g011170.2.1
GO:0005385	zinc ion transmembrane transporter activity	1	10	0.748658	0.985969	Solyc02g081600.3.1
GO:0008252	nucleotidase activity	1	10	0.748658	0.985969	Solyc07g017700.2.1
GO:0015301	anion:anion antiporter activity	1	10	0.748658	0.985969	Solyc01g079150.3.1
GO:0033926	glycopeptide alpha-N-acetylgalactosaminidase activity	1	10	0.748658	0.985969	Solyc01g111100.4.1
GO:0036442	hydrogen-exporting ATPase activity	1	10	0.748658	0.985969	Solyc06g063330.3.1
GO:0046961	proton-transporting ATPase activity, rotational mechanism	1	10	0.748658	0.985969	Solyc06g063330.3.1
GO:0051766	inositol trisphosphate kinase activity	1	10	0.748658	0.985969	Solyc12g088200.2.1
GO:0016307	phosphatidylinositol phosphate kinase activity	2	20	0.749763	0.985969	Solyc01g096410.3.1;Solyc04g015470.3.1
GO:0008234	cysteine-type peptidase activity	15	134	0.759166	0.994369	Solyc01g110110.3.1;Solyc02g076690.3.1;Solyc02g076710.3.1;Solyc02g076750.2.1;Solyc02g076910.3.1;Solyc02g076980.4.1;Solyc02g077040.4.1;Solyc02g077050.3.1;Solyc03g006210.2.1;Solyc03g111730.3.1;Solyc04g026220.3.1;Solyc04g078540.3.1;Solyc04g082710.3.1;Solyc06g073820.2.1;Solyc12g094700.2.1
GO:0000975	regulatory region DNA binding	7	66	0.763836	0.994369	Solyc01g087990.3.1;Solyc01g105800.3.1;Solyc02g089210.3.1;Solyc03g114840.3.1;Solyc04g005320.3.1;Solyc11g010570.2.1;Solyc11g028020.2.1
GO:0000976	transcription regulatory region sequence-specific DNA binding	7	66	0.763836	0.994369	Solyc01g087990.3.1;Solyc01g105800.3.1;Solyc02g089210.3.1;Solyc03g114840.3.1;Solyc04g005320.3.1;Solyc11g010570.2.1;Solyc11g028020.2.1
GO:0001067	regulatory region nucleic acid binding	7	66	0.763836	0.994369	Solyc01g087990.3.1;Solyc01g105800.3.1;Solyc02g089210.3.1;Solyc03g114840.3.1;Solyc04g005320.3.1;Solyc11g010570.2.1;Solyc11g028020.2.1
GO:0044212	transcription regulatory region DNA binding	7	66	0.763836	0.994369	Solyc01g087990.3.1;Solyc01g105800.3.1;Solyc02g089210.3.1;Solyc03g114840.3.1;Solyc04g005320.3.1;Solyc11g010570.2.1;Solyc11g028020.2.1
GO:0046915	transition metal ion transmembrane transporter activity	2	21	0.773908	1	Solyc02g081600.3.1;Solyc10g084980.2.1
GO:0004616	phosphogluconate dehydrogenase (decarboxylating) activity	1	11	0.781087	1	Solyc03g121720.2.1
GO:0016783	sulfurtransferase activity	1	11	0.781087	1	Solyc09g074100.3.1
GO:0016884	carbon-nitrogen ligase activity, with glutamine as amido-N-donor	1	11	0.781087	1	Solyc06g007180.3.1
GO:0016817	hydrolase activity, acting on acid anhydrides	77	645	0.786318	1	Solyc00g010750.2.1;Solyc01g057320.2.1;Solyc01g087500.3.1;Solyc01g096930.3.1;Solyc01g098985.1.1;Solyc01g100030.4.1;Solyc01g103130.2.1;Solyc01g105450.3.1;Solyc01g108670.3.1;Solyc01g110190.3.1;Solyc02g068340.3.1;Solyc02g071350.3.1;Solyc02g081870.3.1;Solyc02g084390.3.1;Solyc02g087410.3.1;Solyc02g087880.3.1;Solyc02g091740.3.1;Solyc03g005460.3.1;Solyc03g005620.3.1;Solyc03g007690.1.1;Solyc03g019760.3.1;…
GO:0016627	oxidoreductase activity, acting on the CH-CH group of donors	5	50	0.789893	1	Solyc06g050630.3.1;Solyc10g006900.3.1;Solyc11g006270.2.1;Solyc11g006300.2.1;Solyc12g013710.2.1
GO:1990837	sequence-specific double-stranded DNA binding	7	68	0.790492	1	Solyc01g087990.3.1;Solyc01g105800.3.1;Solyc02g089210.3.1;Solyc03g114840.3.1;Solyc04g005320.3.1;Solyc11g010570.2.1;Solyc11g028020.2.1
GO:0008170	N-methyltransferase activity	4	42	0.808268	1	Solyc06g068950.3.1;Solyc08g077940.2.1;Solyc09g090630.2.1;Solyc12g040790.2.1
GO:0003697	single-stranded DNA binding	1	12	0.809333	1	Solyc09g007430.1.1
GO:0003747	translation release factor activity	1	12	0.809333	1	Solyc10g079840.2.1
GO:0008079	translation termination factor activity	1	12	0.809333	1	Solyc10g079840.2.1
GO:0016641	oxidoreductase activity, acting on the CH-NH2 group of donors, oxygen as acceptor	1	12	0.809333	1	Solyc08g079430.3.1
GO:0071949	FAD binding	1	12	0.809333	1	Solyc09g091565.1.1
GO:0022836	gated channel activity	5	52	0.817789	1	Solyc05g045650.3.1;Solyc05g051220.3.1;Solyc06g036440.2.1;Solyc07g053970.3.1;Solyc12g006850.2.1
GO:0016763	transferase activity, transferring pentosyl groups	4	43	0.822837	1	Solyc01g009470.2.1;Solyc07g063970.3.1;Solyc08g074740.3.1;Solyc11g067250.2.1
GO:0046873	metal ion transmembrane transporter activity	12	116	0.831444	1	Solyc01g098190.3.1;Solyc02g081600.3.1;Solyc03g123790.3.1;Solyc04g077870.3.1;Solyc05g051220.3.1;Solyc06g006110.3.1;Solyc06g009330.3.1;Solyc07g053970.3.1;Solyc09g082870.2.1;Solyc10g084980.2.1;Solyc12g005680.3.1;Solyc12g006850.2.1
GO:0004869	cysteine-type endopeptidase inhibitor activity	1	13	0.833936	1	Solyc04g014790.1.1
GO:0004970	ionotropic glutamate receptor activity	1	13	0.833936	1	Solyc05g045650.3.1
GO:0005230	extracellular ligand-gated ion channel activity	1	13	0.833936	1	Solyc05g045650.3.1
GO:0008066	glutamate receptor activity	1	13	0.833936	1	Solyc05g045650.3.1
GO:0015276	ligand-gated ion channel activity	1	13	0.833936	1	Solyc05g045650.3.1
GO:0022834	ligand-gated channel activity	1	13	0.833936	1	Solyc05g045650.3.1
GO:0004725	protein tyrosine phosphatase activity	2	25	0.851165	1	Solyc05g055740.3.1;Solyc11g011970.2.1
GO:0005085	guanyl-nucleotide exchange factor activity	2	25	0.851165	1	Solyc08g006550.3.1;Solyc08g075120.3.1
GO:0003916	DNA topoisomerase activity	1	14	0.855366	1	Solyc01g087500.3.1
GO:0016814	hydrolase activity, acting on carbon-nitrogen (but not peptide) bonds, in cyclic amidines	1	14	0.855366	1	Solyc08g075160.3.1
GO:0000166	nucleotide binding	418	3383	0.857552	1	Solyc00g009040.3.1;Solyc00g010750.2.1;Solyc00g044750.2.1;Solyc00g102400.3.1;Solyc00g110870.3.1;Solyc00g156980.3.1;Solyc01g005560.3.1;Solyc01g008330.3.1;Solyc01g009300.3.1;Solyc01g014690.2.1;Solyc01g014840.3.1;Solyc01g057320.2.1;Solyc01g067510.3.1;Solyc01g068270.3.1;Solyc01g068360.3.1;Solyc01g073695.1.1;Solyc01g079750.3.1;Solyc01g080770.3.1;Solyc01g087500.3.1;Solyc01g088160.3.1;Solyc01g088780.3.1;…
GO:1901265	nucleoside phosphate binding	418	3383	0.857552	1	Solyc00g009040.3.1;Solyc00g010750.2.1;Solyc00g044750.2.1;Solyc00g102400.3.1;Solyc00g110870.3.1;Solyc00g156980.3.1;Solyc01g005560.3.1;Solyc01g008330.3.1;Solyc01g009300.3.1;Solyc01g014690.2.1;Solyc01g014840.3.1;Solyc01g057320.2.1;Solyc01g067510.3.1;Solyc01g068270.3.1;Solyc01g068360.3.1;Solyc01g073695.1.1;Solyc01g079750.3.1;Solyc01g080770.3.1;Solyc01g087500.3.1;Solyc01g088160.3.1;Solyc01g088780.3.1;…
GO:0004842	ubiquitin-protein transferase activity	14	137	0.85825	1	Solyc01g005160.3.1;Solyc01g007000.3.1;Solyc01g110100.3.1;Solyc03g093450.3.1;Solyc03g115920.3.1;Solyc04g057940.3.1;Solyc05g008230.3.1;Solyc05g010650.3.1;Solyc05g056500.1.1;Solyc06g061020.3.1;Solyc06g076040.3.1;Solyc08g007120.3.1;Solyc08g077460.3.1;Solyc12g094610.2.1
GO:0015079	potassium ion transmembrane transporter activity	4	46	0.861127	1	Solyc05g051220.3.1;Solyc06g009330.3.1;Solyc12g005680.3.1;Solyc12g006850.2.1
GO:0010181	FMN binding	4	47	0.872212	1	Solyc01g103390.3.1;Solyc10g005430.3.1;Solyc10g007600.3.1;Solyc10g086220.2.1
GO:0004888	transmembrane signaling receptor activity	1	15	0.874031	1	Solyc05g045650.3.1
GO:0005545	1-phosphatidylinositol binding	1	15	0.874031	1	Solyc12g006000.1.1
GO:0099600	transmembrane receptor activity	1	15	0.874031	1	Solyc05g045650.3.1
GO:0031406	carboxylic acid binding	5	57	0.874584	1	Solyc01g010150.3.1;Solyc02g080620.3.1;Solyc03g123830.3.1;Solyc06g068670.3.1;Solyc10g049890.2.1
GO:0043177	organic acid binding	5	57	0.874584	1	Solyc01g010150.3.1;Solyc02g080620.3.1;Solyc03g123830.3.1;Solyc06g068670.3.1;Solyc10g049890.2.1
GO:0043492	ATPase activity, coupled to movement of substances	12	122	0.877176	1	Solyc01g096930.3.1;Solyc02g071350.3.1;Solyc02g087410.3.1;Solyc03g112840.2.1;Solyc03g121810.2.1;Solyc04g077870.3.1;Solyc05g014390.3.1;Solyc06g009290.3.1;Solyc06g063330.3.1;Solyc08g080890.3.1;Solyc09g082870.2.1;Solyc12g044820.2.1
GO:0008289	lipid binding	17	167	0.881175	1	Solyc01g090350.3.1;Solyc01g090360.3.1;Solyc01g095780.2.1;Solyc02g087910.2.1;Solyc04g064920.3.1;Solyc06g005770.1.1;Solyc06g075130.3.1;Solyc07g065010.3.1;Solyc08g021940.2.1;Solyc08g066500.3.1;Solyc09g018010.3.1;Solyc10g047240.2.1;Solyc10g075090.2.1;Solyc10g075130.2.1;Solyc11g011940.2.1;Solyc12g005830.2.1;Solyc12g006000.1.1
GO:0042626	ATPase activity, coupled to transmembrane movement of substances	10	105	0.884611	1	Solyc02g071350.3.1;Solyc02g087410.3.1;Solyc03g112840.2.1;Solyc04g077870.3.1;Solyc05g014390.3.1;Solyc06g009290.3.1;Solyc06g063330.3.1;Solyc08g080890.3.1;Solyc09g082870.2.1;Solyc12g044820.2.1
GO:0046872	metal ion binding	309	2543	0.893406	1	Solyc00g217960.1.1;Solyc00g247300.3.1;Solyc01g005370.3.1;Solyc01g005560.3.1;Solyc01g006540.3.1;Solyc01g006560.3.1;Solyc01g008330.3.1;Solyc01g008830.2.1;Solyc01g010490.3.1;Solyc01g060490.3.1;Solyc01g080070.3.1;Solyc01g080900.3.1;Solyc01g086970.3.1;Solyc01g088400.3.1;Solyc01g090760.3.1;Solyc01g091170.3.1;Solyc01g094140.3.1;Solyc01g094750.3.1;Solyc01g095070.3.1;Solyc01g096190.3.1;Solyc01g096930.3.1;…
GO:0022891	substrate-specific transmembrane transporter activity	51	462	0.901165	1	Solyc00g019730.2.1;Solyc01g008020.3.1;Solyc01g034080.1.1;Solyc01g079150.3.1;Solyc01g080680.3.1;Solyc01g098190.3.1;Solyc01g098560.3.1;Solyc02g070280.3.1;Solyc02g078600.3.1;Solyc02g079220.3.1;Solyc02g079310.2.1;Solyc02g079330.3.1;Solyc02g081600.3.1;Solyc02g088560.3.1;Solyc03g045070.1.1;Solyc03g093400.2.1;Solyc03g120250.3.1;Solyc03g123790.3.1;Solyc04g049340.3.1;Solyc04g072740.3.1;Solyc04g072760.3.1;…
GO:0019787	ubiquitin-like protein transferase activity	14	144	0.901169	1	Solyc01g005160.3.1;Solyc01g007000.3.1;Solyc01g110100.3.1;Solyc03g093450.3.1;Solyc03g115920.3.1;Solyc04g057940.3.1;Solyc05g008230.3.1;Solyc05g010650.3.1;Solyc05g056500.1.1;Solyc06g061020.3.1;Solyc06g076040.3.1;Solyc08g007120.3.1;Solyc08g077460.3.1;Solyc12g094610.2.1
GO:0015399	primary active transmembrane transporter activity	11	117	0.902495	1	Solyc02g071350.3.1;Solyc02g087410.3.1;Solyc03g112840.2.1;Solyc04g077870.3.1;Solyc05g014390.3.1;Solyc06g009290.3.1;Solyc06g063330.3.1;Solyc08g080890.3.1;Solyc09g082870.2.1;Solyc12g009840.2.1;Solyc12g044820.2.1
GO:0015405	P-P-bond-hydrolysis-driven transmembrane transporter activity	11	117	0.902495	1	Solyc02g071350.3.1;Solyc02g087410.3.1;Solyc03g112840.2.1;Solyc04g077870.3.1;Solyc05g014390.3.1;Solyc06g009290.3.1;Solyc06g063330.3.1;Solyc08g080890.3.1;Solyc09g082870.2.1;Solyc12g009840.2.1;Solyc12g044820.2.1
GO:0016278	lysine N-methyltransferase activity	2	29	0.903589	1	Solyc08g077940.2.1;Solyc09g090630.2.1
GO:0016279	protein-lysine N-methyltransferase activity	2	29	0.903589	1	Solyc08g077940.2.1;Solyc09g090630.2.1
GO:0018024	histone-lysine N-methyltransferase activity	2	29	0.903589	1	Solyc08g077940.2.1;Solyc09g090630.2.1
GO:0042054	histone methyltransferase activity	2	29	0.903589	1	Solyc08g077940.2.1;Solyc09g090630.2.1
GO:0036094	small molecule binding	423	3455	0.90417	1	Solyc00g009040.3.1;Solyc00g010750.2.1;Solyc00g044750.2.1;Solyc00g102400.3.1;Solyc00g110870.3.1;Solyc00g156980.3.1;Solyc01g005560.3.1;Solyc01g008330.3.1;Solyc01g009300.3.1;Solyc01g010150.3.1;Solyc01g014690.2.1;Solyc01g014840.3.1;Solyc01g057320.2.1;Solyc01g067510.3.1;Solyc01g067730.3.1;Solyc01g068270.3.1;Solyc01g068360.3.1;Solyc01g073695.1.1;Solyc01g079750.3.1;Solyc01g080770.3.1;Solyc01g087500.3.1;…
GO:0004702	receptor signaling protein serine/threonine kinase activity	1	17	0.904449	1	Solyc07g062080.3.1
GO:0004707	MAP kinase activity	1	17	0.904449	1	Solyc07g062080.3.1
GO:0019201	nucleotide kinase activity	1	17	0.904449	1	Solyc08g077300.3.1
GO:0030276	clathrin binding	1	17	0.904449	1	Solyc12g006000.1.1
GO:0016853	isomerase activity	20	199	0.908676	1	Solyc01g087500.3.1;Solyc01g095470.3.1;Solyc01g108340.3.1;Solyc01g111360.3.1;Solyc02g061800.2.1;Solyc02g081810.3.1;Solyc02g087800.3.1;Solyc03g006870.3.1;Solyc03g019750.3.1;Solyc03g114860.3.1;Solyc03g119860.3.1;Solyc04g009200.3.1;Solyc04g050860.2.1;Solyc04g054740.3.1;Solyc04g072800.3.1;Solyc05g047580.3.1;Solyc05g051850.3.1;Solyc10g011760.3.1;Solyc12g006510.2.1;Solyc12g049430.1.1
GO:0019829	cation-transporting ATPase activity	4	51	0.909228	1	Solyc04g077870.3.1;Solyc06g063330.3.1;Solyc08g080890.3.1;Solyc09g082870.2.1
GO:0042625	ATPase coupled ion transmembrane transporter activity	4	51	0.909228	1	Solyc04g077870.3.1;Solyc06g063330.3.1;Solyc08g080890.3.1;Solyc09g082870.2.1
GO:0043169	cation binding	314	2598	0.914378	1	Solyc00g011870.1.1;Solyc00g217960.1.1;Solyc00g247300.3.1;Solyc01g005370.3.1;Solyc01g005560.3.1;Solyc01g006540.3.1;Solyc01g006560.3.1;Solyc01g008330.3.1;Solyc01g008830.2.1;Solyc01g010490.3.1;Solyc01g060490.3.1;Solyc01g079720.3.1;Solyc01g080070.3.1;Solyc01g080900.3.1;Solyc01g086970.3.1;Solyc01g088400.3.1;Solyc01g090760.3.1;Solyc01g091170.3.1;Solyc01g094140.3.1;Solyc01g094750.3.1;Solyc01g095070.3.1;…
GO:0016887	ATPase activity	32	305	0.914482	1	Solyc01g087500.3.1;Solyc01g096930.3.1;Solyc01g105450.3.1;Solyc02g071350.3.1;Solyc02g081870.3.1;Solyc02g087410.3.1;Solyc03g007690.1.1;Solyc03g019760.3.1;Solyc03g112840.2.1;Solyc03g113060.3.1;Solyc03g117810.3.1;Solyc03g121810.2.1;Solyc04g070970.3.1;Solyc04g077870.3.1;Solyc05g014390.3.1;Solyc05g018510.3.1;Solyc05g050490.3.1;Solyc05g053610.2.1;Solyc05g056470.1.1;Solyc06g009290.3.1;Solyc06g036240.2.1;…
GO:0005544	calcium-dependent phospholipid binding	1	18	0.916782	1	Solyc10g047240.2.1
GO:0016796	exonuclease activity, active with either ribo- or deoxyribonucleic acids and producing 5'-phosphomonoesters	1	18	0.916782	1	Solyc02g071530.2.1
GO:0016820	hydrolase activity, acting on acid anhydrides, catalyzing transmembrane movement of substances	10	111	0.920131	1	Solyc02g071350.3.1;Solyc02g087410.3.1;Solyc03g112840.2.1;Solyc04g077870.3.1;Solyc05g014390.3.1;Solyc06g009290.3.1;Solyc06g063330.3.1;Solyc08g080890.3.1;Solyc09g082870.2.1;Solyc12g044820.2.1
GO:0046914	transition metal ion binding	200	1694	0.926846	1	Solyc00g217960.1.1;Solyc00g247300.3.1;Solyc01g008830.2.1;Solyc01g010490.3.1;Solyc01g060490.3.1;Solyc01g080900.3.1;Solyc01g086970.3.1;Solyc01g088400.3.1;Solyc01g090760.3.1;Solyc01g094140.3.1;Solyc01g094750.3.1;Solyc01g102390.3.1;Solyc01g105620.3.1;Solyc01g107590.3.1;Solyc01g108210.3.1;Solyc01g110100.3.1;Solyc01g111280.2.1;Solyc01g111970.3.1;Solyc02g014730.3.1;Solyc02g031980.3.1;Solyc02g062760.3.1;…
GO:0003887	DNA-directed DNA polymerase activity	1	19	0.927524	1	Solyc03g111680.3.1
GO:0016874	ligase activity	15	160	0.932163	1	Solyc00g212260.2.1;Solyc01g008330.3.1;Solyc01g056850.3.1;Solyc01g080280.3.1;Solyc03g007970.2.1;Solyc03g117330.3.1;Solyc05g050280.3.1;Solyc05g051250.3.1;Solyc06g007180.3.1;Solyc06g069530.3.1;Solyc08g081170.3.1;Solyc09g057950.3.1;Solyc10g009620.2.1;Solyc10g011660.3.1;Solyc12g019100.2.1
GO:0016638	oxidoreductase activity, acting on the CH-NH2 group of donors	1	20	0.93688	1	Solyc08g079430.3.1
GO:0034061	DNA polymerase activity	1	20	0.93688	1	Solyc03g111680.3.1
GO:0048029	monosaccharide binding	1	20	0.93688	1	Solyc03g121070.3.1
GO:0016791	phosphatase activity	21	216	0.938071	1	Solyc00g011870.1.1;Solyc01g079720.3.1;Solyc03g006930.2.1;Solyc03g093470.3.1;Solyc03g098010.3.1;Solyc03g121420.3.1;Solyc04g008260.3.1;Solyc05g055740.3.1;Solyc05g055790.3.1;Solyc06g034110.3.1;Solyc07g007670.3.1;Solyc07g008560.3.1;Solyc07g017700.2.1;Solyc07g040990.3.1;Solyc08g082260.2.1;Solyc09g009610.2.1;Solyc09g091910.2.1;Solyc10g006300.3.1;Solyc11g011970.2.1;Solyc12g009800.2.1;Solyc12g010450.2.1
GO:0004527	exonuclease activity	3	45	0.941383	1	Solyc01g100270.3.1;Solyc02g071530.2.1;Solyc09g092340.3.1
GO:0004298	threonine-type endopeptidase activity	1	21	0.945028	1	Solyc07g055080.3.1
GO:0005253	anion channel activity	1	21	0.945028	1	Solyc06g036440.2.1
GO:0008308	voltage-gated anion channel activity	1	21	0.945028	1	Solyc06g036440.2.1
GO:0009982	pseudouridine synthase activity	1	21	0.945028	1	Solyc02g081810.3.1
GO:0070003	threonine-type peptidase activity	1	21	0.945028	1	Solyc07g055080.3.1
GO:0016765	transferase activity, transferring alkyl or aryl (other than methyl) groups	5	68	0.948838	1	Solyc01g101060.3.1;Solyc05g050980.3.1;Solyc07g062550.3.1;Solyc08g005680.3.1;Solyc09g008280.2.1
GO:0005096	GTPase activator activity	1	22	0.952125	1	Solyc08g043140.3.1
GO:0008276	protein methyltransferase activity	2	37	0.960967	1	Solyc08g077940.2.1;Solyc09g090630.2.1
GO:0048038	quinone binding	2	37	0.960967	1	Solyc06g071150.3.1;Solyc08g079430.3.1
GO:0022892	substrate-specific transporter activity	54	517	0.963252	1	Solyc00g019730.2.1;Solyc01g008020.3.1;Solyc01g034080.1.1;Solyc01g079150.3.1;Solyc01g080680.3.1;Solyc01g096930.3.1;Solyc01g098190.3.1;Solyc01g098560.3.1;Solyc02g070280.3.1;Solyc02g078600.3.1;Solyc02g079220.3.1;Solyc02g079310.2.1;Solyc02g079330.3.1;Solyc02g081600.3.1;Solyc02g088560.3.1;Solyc03g045070.1.1;Solyc03g093400.2.1;Solyc03g120250.3.1;Solyc03g121810.2.1;Solyc03g123790.3.1;Solyc04g049340.3.1;…
GO:0004812	aminoacyl-tRNA ligase activity	3	52	0.971374	1	Solyc03g117330.3.1;Solyc09g057950.3.1;Solyc12g019100.2.1
GO:0016875	ligase activity, forming carbon-oxygen bonds	3	52	0.971374	1	Solyc03g117330.3.1;Solyc09g057950.3.1;Solyc12g019100.2.1
GO:0016876	ligase activity, forming aminoacyl-tRNA and related compounds	3	52	0.971374	1	Solyc03g117330.3.1;Solyc09g057950.3.1;Solyc12g019100.2.1
GO:0016741	transferase activity, transferring one-carbon groups	30	313	0.971641	1	Solyc01g005230.3.1;Solyc01g068545.1.1;Solyc01g080480.3.1;Solyc01g091690.3.1;Solyc01g107910.3.1;Solyc02g093250.3.1;Solyc03g026120.3.1;Solyc04g055260.3.1;Solyc04g063210.3.1;Solyc04g080380.3.1;Solyc05g007490.3.1;Solyc05g053810.3.1;Solyc06g007960.3.1;Solyc06g064500.2.1;Solyc06g068950.3.1;Solyc06g069870.3.1;Solyc07g064990.3.1;Solyc08g075160.3.1;Solyc08g077940.2.1;Solyc09g015040.1.1;Solyc09g090630.2.1;…
GO:0008408	3'-5' exonuclease activity	2	40	0.972456	1	Solyc01g100270.3.1;Solyc09g092340.3.1
GO:0003746	translation elongation factor activity	1	26	0.972462	1	Solyc11g069700.2.1
GO:0003677	DNA binding	221	1915	0.973103	1	Solyc01g008977.1.1;Solyc01g009510.2.1;Solyc01g009860.3.1;Solyc01g057910.3.1;Solyc01g060490.3.1;Solyc01g065980.3.1;Solyc01g073910.3.1;Solyc01g086970.3.1;Solyc01g087500.3.1;Solyc01g087990.3.1;Solyc01g090310.2.1;Solyc01g090340.2.1;Solyc01g090560.3.1;Solyc01g090730.3.1;Solyc01g090760.3.1;Solyc01g094360.3.1;Solyc01g095030.3.1;Solyc01g096070.3.1;Solyc01g096320.3.1;Solyc01g096790.3.1;Solyc01g096860.2.1;…
GO:0004722	protein serine/threonine phosphatase activity	7	97	0.973947	1	Solyc00g011870.1.1;Solyc01g079720.3.1;Solyc03g006930.2.1;Solyc05g055790.3.1;Solyc07g040990.3.1;Solyc08g082260.2.1;Solyc12g010450.2.1
GO:0030145	manganese ion binding	2	41	0.975501	1	Solyc01g102390.3.1;Solyc07g065330.3.1
GO:0035091	phosphatidylinositol binding	1	27	0.976018	1	Solyc12g006000.1.1
GO:0015075	ion transmembrane transporter activity	39	398	0.977057	1	Solyc00g019730.2.1;Solyc01g034080.1.1;Solyc01g079150.3.1;Solyc01g098190.3.1;Solyc02g070280.3.1;Solyc02g081600.3.1;Solyc02g088560.3.1;Solyc03g045070.1.1;Solyc03g120250.3.1;Solyc03g123790.3.1;Solyc04g049340.3.1;Solyc04g072740.3.1;Solyc04g072760.3.1;Solyc04g077870.3.1;Solyc05g045650.3.1;Solyc05g050360.3.1;Solyc05g051220.3.1;Solyc06g006110.3.1;Solyc06g009330.3.1;Solyc06g036440.2.1;Solyc06g063330.3.1;…
GO:0008047	enzyme activator activity	1	28	0.979115	1	Solyc08g043140.3.1
GO:0000988	transcription factor activity, protein binding	4	68	0.981439	1	Solyc03g007370.3.1;Solyc03g097320.3.1;Solyc06g071830.2.1;Solyc11g006230.2.1
GO:0016776	phosphotransferase activity, phosphate group as acceptor	1	29	0.981813	1	Solyc08g077300.3.1
GO:0005525	GTP binding	22	250	0.983337	1	Solyc00g010750.2.1;Solyc01g088780.3.1;Solyc01g103130.2.1;Solyc02g030450.3.1;Solyc02g087880.3.1;Solyc03g111380.3.1;Solyc03g118760.3.1;Solyc04g072030.1.1;Solyc04g072775.1.1;Solyc06g005350.3.1;Solyc06g005910.3.1;Solyc07g020800.3.1;Solyc07g063080.3.1;Solyc07g064290.3.1;Solyc08g006600.3.1;Solyc08g077360.3.1;Solyc10g085020.2.1;Solyc10g086760.2.1;Solyc11g012020.2.1;Solyc11g069700.2.1;Solyc11g069975.1.1;…
GO:0032561	guanyl ribonucleotide binding	22	250	0.983337	1	Solyc00g010750.2.1;Solyc01g088780.3.1;Solyc01g103130.2.1;Solyc02g030450.3.1;Solyc02g087880.3.1;Solyc03g111380.3.1;Solyc03g118760.3.1;Solyc04g072030.1.1;Solyc04g072775.1.1;Solyc06g005350.3.1;Solyc06g005910.3.1;Solyc07g020800.3.1;Solyc07g063080.3.1;Solyc07g064290.3.1;Solyc08g006600.3.1;Solyc08g077360.3.1;Solyc10g085020.2.1;Solyc10g086760.2.1;Solyc11g012020.2.1;Solyc11g069700.2.1;Solyc11g069975.1.1;…
GO:0008168	methyltransferase activity	27	297	0.983846	1	Solyc01g005230.3.1;Solyc01g068545.1.1;Solyc01g080480.3.1;Solyc01g091690.3.1;Solyc01g107910.3.1;Solyc02g093250.3.1;Solyc03g026120.3.1;Solyc04g055260.3.1;Solyc04g063210.3.1;Solyc04g080380.3.1;Solyc05g007490.3.1;Solyc06g007960.3.1;Solyc06g064500.2.1;Solyc06g068950.3.1;Solyc06g069870.3.1;Solyc07g064990.3.1;Solyc08g077940.2.1;Solyc09g015040.1.1;Solyc09g090630.2.1;Solyc09g091530.2.1;Solyc10g005060.3.1;…
GO:0003682	chromatin binding	1	30	0.984162	1	Solyc02g081130.2.1
GO:0042393	histone binding	1	30	0.984162	1	Solyc08g077940.2.1
GO:0008757	S-adenosylmethionine-dependent methyltransferase activity	4	70	0.984776	1	Solyc06g068950.3.1;Solyc08g077940.2.1;Solyc09g090630.2.1;Solyc12g040790.2.1
GO:0019001	guanyl nucleotide binding	22	255	0.987486	1	Solyc00g010750.2.1;Solyc01g088780.3.1;Solyc01g103130.2.1;Solyc02g030450.3.1;Solyc02g087880.3.1;Solyc03g111380.3.1;Solyc03g118760.3.1;Solyc04g072030.1.1;Solyc04g072775.1.1;Solyc06g005350.3.1;Solyc06g005910.3.1;Solyc07g020800.3.1;Solyc07g063080.3.1;Solyc07g064290.3.1;Solyc08g006600.3.1;Solyc08g077360.3.1;Solyc10g085020.2.1;Solyc10g086760.2.1;Solyc11g012020.2.1;Solyc11g069700.2.1;Solyc11g069975.1.1;…
GO:0004129	cytochrome-c oxidase activity	1	32	0.987989	1	Solyc00g019730.2.1
GO:0016675	oxidoreductase activity, acting on a heme group of donors	1	32	0.987989	1	Solyc00g019730.2.1
GO:0016676	oxidoreductase activity, acting on a heme group of donors, oxygen as acceptor	1	32	0.987989	1	Solyc00g019730.2.1
GO:0019842	vitamin binding	1	32	0.987989	1	Solyc01g067730.3.1
GO:0030695	GTPase regulator activity	1	32	0.987989	1	Solyc08g043140.3.1
GO:0015077	monovalent inorganic cation transmembrane transporter activity	16	199	0.988696	1	Solyc00g019730.2.1;Solyc01g098190.3.1;Solyc03g045070.1.1;Solyc03g123790.3.1;Solyc05g051220.3.1;Solyc06g006110.3.1;Solyc06g009330.3.1;Solyc06g063330.3.1;Solyc06g065990.1.1;Solyc06g082230.3.1;Solyc07g032080.3.1;Solyc08g016160.3.1;Solyc08g078880.3.1;Solyc10g076480.2.1;Solyc12g005680.3.1;Solyc12g006850.2.1
GO:0015002	heme-copper terminal oxidase activity	1	33	0.989541	1	Solyc00g019730.2.1
GO:0005543	phospholipid binding	2	50	0.991619	1	Solyc10g047240.2.1;Solyc12g006000.1.1
GO:0044769	ATPase activity, coupled to transmembrane movement of ions, rotational mechanism	1	35	0.992069	1	Solyc06g063330.3.1
GO:0003690	double-stranded DNA binding	7	112	0.992701	1	Solyc01g087990.3.1;Solyc01g105800.3.1;Solyc02g089210.3.1;Solyc03g114840.3.1;Solyc04g005320.3.1;Solyc11g010570.2.1;Solyc11g028020.2.1
GO:0015078	hydrogen ion transmembrane transporter activity	10	145	0.993058	1	Solyc00g019730.2.1;Solyc01g098190.3.1;Solyc03g123790.3.1;Solyc06g006110.3.1;Solyc06g063330.3.1;Solyc06g065990.1.1;Solyc06g082230.3.1;Solyc07g032080.3.1;Solyc08g016160.3.1;Solyc08g078880.3.1
GO:0004721	phosphoprotein phosphatase activity	9	135	0.993408	1	Solyc00g011870.1.1;Solyc01g079720.3.1;Solyc03g006930.2.1;Solyc05g055740.3.1;Solyc05g055790.3.1;Solyc07g040990.3.1;Solyc08g082260.2.1;Solyc11g011970.2.1;Solyc12g010450.2.1
GO:0046983	protein dimerization activity	67	680	0.994605	1	Solyc00g050430.3.1;Solyc01g057300.2.1;Solyc01g068545.1.1;Solyc01g087990.3.1;Solyc01g096050.3.1;Solyc01g098720.3.1;Solyc01g105800.3.1;Solyc01g106460.3.1;Solyc02g063430.3.1;Solyc02g067380.3.1;Solyc02g067930.3.1;Solyc02g078130.3.1;Solyc02g089210.3.1;Solyc02g091800.3.1;Solyc02g093280.2.1;Solyc03g006910.3.1;Solyc03g095980.3.1;Solyc03g097820.2.1;Solyc03g112995.1.1;Solyc03g113560.3.1;Solyc03g114840.3.1;…
GO:0008094	DNA-dependent ATPase activity	1	38	0.994763	1	Solyc01g087500.3.1
GO:0022890	inorganic cation transmembrane transporter activity	21	260	0.994838	1	Solyc00g019730.2.1;Solyc01g098190.3.1;Solyc02g081600.3.1;Solyc03g045070.1.1;Solyc03g123790.3.1;Solyc04g077870.3.1;Solyc05g051220.3.1;Solyc06g006110.3.1;Solyc06g009330.3.1;Solyc06g063330.3.1;Solyc06g065990.1.1;Solyc06g082230.3.1;Solyc07g032080.3.1;Solyc07g053970.3.1;Solyc08g016160.3.1;Solyc08g078880.3.1;Solyc09g082870.2.1;Solyc10g076480.2.1;Solyc10g084980.2.1;Solyc12g005680.3.1;Solyc12g006850.2.1
GO:0003712	transcription cofactor activity	2	55	0.995436	1	Solyc06g071830.2.1;Solyc11g006230.2.1
GO:0060589	nucleoside-triphosphatase regulator activity	1	39	0.99544	1	Solyc08g043140.3.1
GO:0097159	organic cyclic compound binding	808	6711	0.996362	1	Solyc00g009040.3.1;Solyc00g010750.2.1;Solyc00g044750.2.1;Solyc00g095465.1.1;Solyc00g095860.1.1;Solyc00g102400.3.1;Solyc00g110870.3.1;Solyc00g156980.3.1;Solyc00g247300.3.1;Solyc01g005000.3.1;Solyc01g005560.3.1;Solyc01g007940.3.1;Solyc01g008330.3.1;Solyc01g008977.1.1;Solyc01g009300.3.1;Solyc01g009510.2.1;Solyc01g009860.3.1;Solyc01g010490.3.1;Solyc01g014690.2.1;Solyc01g014840.3.1;Solyc01g028800.2.1;…
GO:1901363	heterocyclic compound binding	808	6711	0.996362	1	Solyc00g009040.3.1;Solyc00g010750.2.1;Solyc00g044750.2.1;Solyc00g095465.1.1;Solyc00g095860.1.1;Solyc00g102400.3.1;Solyc00g110870.3.1;Solyc00g156980.3.1;Solyc00g247300.3.1;Solyc01g005000.3.1;Solyc01g005560.3.1;Solyc01g007940.3.1;Solyc01g008330.3.1;Solyc01g008977.1.1;Solyc01g009300.3.1;Solyc01g009510.2.1;Solyc01g009860.3.1;Solyc01g010490.3.1;Solyc01g014690.2.1;Solyc01g014840.3.1;Solyc01g028800.2.1;…
GO:0042623	ATPase activity, coupled	13	185	0.996425	1	Solyc01g087500.3.1;Solyc01g096930.3.1;Solyc02g071350.3.1;Solyc02g087410.3.1;Solyc03g112840.2.1;Solyc03g121810.2.1;Solyc04g077870.3.1;Solyc05g014390.3.1;Solyc06g009290.3.1;Solyc06g063330.3.1;Solyc08g080890.3.1;Solyc09g082870.2.1;Solyc12g044820.2.1
GO:0008173	RNA methyltransferase activity	1	41	0.996542	1	Solyc01g080480.3.1
GO:0019899	enzyme binding	1	42	0.996989	1	Solyc01g089850.3.1
GO:0008324	cation transmembrane transporter activity	23	291	0.997511	1	Solyc00g019730.2.1;Solyc01g098190.3.1;Solyc02g081600.3.1;Solyc03g045070.1.1;Solyc03g123790.3.1;Solyc04g077870.3.1;Solyc05g051220.3.1;Solyc06g006110.3.1;Solyc06g009330.3.1;Solyc06g063330.3.1;Solyc06g065990.1.1;Solyc06g082230.3.1;Solyc07g032080.3.1;Solyc07g053970.3.1;Solyc08g016160.3.1;Solyc08g078880.3.1;Solyc08g080890.3.1;Solyc09g082870.2.1;Solyc10g005500.3.1;Solyc10g076480.2.1;Solyc10g084980.2.1;…
GO:0000989	transcription factor activity, transcription factor binding	2	61	0.997818	1	Solyc06g071830.2.1;Solyc11g006230.2.1
GO:0016651	oxidoreductase activity, acting on NAD(P)H	6	115	0.998113	1	Solyc01g099620.3.1;Solyc05g053100.3.1;Solyc06g068680.3.1;Solyc08g081690.3.1;Solyc10g005430.3.1;Solyc11g006020.2.1
GO:0016655	oxidoreductase activity, acting on NAD(P)H, quinone or similar compound as acceptor	2	64	0.998496	1	Solyc10g005430.3.1;Solyc11g006020.2.1
GO:0019783	ubiquitin-like protein-specific protease activity	1	49	0.998858	1	Solyc06g073820.2.1
GO:0036459	thiol-dependent ubiquitinyl hydrolase activity	1	49	0.998858	1	Solyc06g073820.2.1
GO:0101005	ubiquitinyl hydrolase activity	1	49	0.998858	1	Solyc06g073820.2.1
GO:0004519	endonuclease activity	5	111	0.999193	1	Solyc01g086930.3.1;Solyc05g007940.3.1;Solyc05g009430.3.1;Solyc07g006560.3.1;Solyc11g008540.2.1
GO:0004525	ribonuclease III activity	1	53	0.999343	1	Solyc11g008540.2.1
GO:0032296	double-stranded RNA-specific ribonuclease activity	1	53	0.999343	1	Solyc11g008540.2.1
GO:0046982	protein heterodimerization activity	8	150	0.999353	1	Solyc05g005380.2.1;Solyc05g005390.2.1;Solyc05g005440.2.1;Solyc06g005390.1.1;Solyc06g074750.1.1;Solyc07g065570.2.1;Solyc10g009440.3.1;Solyc12g011455.1.1
GO:0016779	nucleotidyltransferase activity	9	163	0.999426	1	Solyc01g079790.3.1;Solyc01g109790.3.1;Solyc03g025570.2.1;Solyc03g096730.3.1;Solyc03g111680.3.1;Solyc05g054060.3.1;Solyc07g056140.3.1;Solyc09g083330.3.1;Solyc12g010600.2.1
GO:0004521	endoribonuclease activity	3	89	0.999549	1	Solyc05g007940.3.1;Solyc07g006560.3.1;Solyc11g008540.2.1
GO:0003899	DNA-directed RNA polymerase activity	2	78	0.999741	1	Solyc03g025570.2.1;Solyc12g010600.2.1
GO:0004518	nuclease activity	9	178	0.999859	1	Solyc01g086930.3.1;Solyc01g100270.3.1;Solyc02g071530.2.1;Solyc02g083310.3.1;Solyc05g007940.3.1;Solyc05g009430.3.1;Solyc07g006560.3.1;Solyc09g092340.3.1;Solyc11g008540.2.1
GO:0034062	RNA polymerase activity	2	85	0.999894	1	Solyc03g025570.2.1;Solyc12g010600.2.1
GO:0008135	translation factor activity, RNA binding	2	88	0.999928	1	Solyc10g079840.2.1;Solyc11g069700.2.1
GO:0004540	ribonuclease activity	3	110	0.999964	1	Solyc05g007940.3.1;Solyc07g006560.3.1;Solyc11g008540.2.1
GO:0016891	endoribonuclease activity, producing 5'-phosphomonoesters	1	77	0.999976	1	Solyc11g008540.2.1
GO:0016893	endonuclease activity, active with either ribo- or deoxyribonucleic acids and producing 5'-phosphomonoesters	1	79	0.999982	1	Solyc11g008540.2.1
GO:0008270	zinc ion binding	88	1127	1	1	Solyc00g217960.1.1;Solyc01g060490.3.1;Solyc01g086970.3.1;Solyc01g090760.3.1;Solyc01g105620.3.1;Solyc01g107590.3.1;Solyc01g110100.3.1;Solyc01g111280.2.1;Solyc02g062760.3.1;Solyc02g067260.2.1;Solyc02g067750.3.1;Solyc02g069250.3.1;Solyc02g078400.3.1;Solyc02g079430.3.1;Solyc02g081130.2.1;Solyc03g005460.3.1;Solyc03g031830.1.1;Solyc03g033330.3.1;Solyc03g033660.3.1;Solyc03g044200.3.1;Solyc03g112340.1.1;…
GO:0005515	protein binding	466	4493	1	1	Solyc00g050430.3.1;Solyc00g110870.3.1;Solyc00g217960.1.1;Solyc01g005420.2.1;Solyc01g006250.2.1;Solyc01g006540.3.1;Solyc01g006950.3.1;Solyc01g008390.2.1;Solyc01g008410.2.1;Solyc01g009340.3.1;Solyc01g009770.3.1;Solyc01g014147.1.1;Solyc01g014840.3.1;Solyc01g057300.2.1;Solyc01g057320.2.1;Solyc01g065500.3.1;Solyc01g066740.3.1;Solyc01g068360.3.1;Solyc01g068545.1.1;Solyc01g079580.3.1;Solyc01g079720.3.1;…
GO:0005198	structural molecule activity	23	499	1	1	Solyc01g103510.3.1;Solyc02g031970.1.1;Solyc02g037595.1.1;Solyc02g067350.3.1;Solyc02g078040.3.1;Solyc02g087880.3.1;Solyc03g118760.3.1;Solyc03g119470.2.1;Solyc04g050417.1.1;Solyc04g071070.2.1;Solyc04g071080.1.1;Solyc04g071085.1.1;Solyc05g050015.1.1;Solyc06g005910.3.1;Solyc06g062760.3.1;Solyc06g063340.3.1;Solyc07g054180.3.1;Solyc07g061900.3.1;Solyc08g075420.3.1;Solyc08g076335.1.1;Solyc09g075160.3.1;…
GO:0003735	structural constituent of ribosome	13	444	1	1	Solyc01g103510.3.1;Solyc02g031970.1.1;Solyc02g037595.1.1;Solyc02g067350.3.1;Solyc03g119470.2.1;Solyc04g050417.1.1;Solyc05g050015.1.1;Solyc06g062760.3.1;Solyc06g063340.3.1;Solyc07g061900.3.1;Solyc08g075420.3.1;Solyc08g076335.1.1;Solyc09g075160.3.1
GO:0005488	binding	1350	11808	1	1	Solyc00g009040.3.1;Solyc00g010750.2.1;Solyc00g011870.1.1;Solyc00g044750.2.1;Solyc00g050430.3.1;Solyc00g095465.1.1;Solyc00g095860.1.1;Solyc00g102400.3.1;Solyc00g110870.3.1;Solyc00g156980.3.1;Solyc00g217960.1.1;Solyc00g247300.3.1;Solyc01g005000.3.1;Solyc01g005160.3.1;Solyc01g005370.3.1;Solyc01g005420.2.1;Solyc01g005560.3.1;Solyc01g006250.2.1;Solyc01g006540.3.1;Solyc01g006560.3.1;Solyc01g006950.3.1;…
GO:0003674	molecular_function	2285	17720	1	1	Solyc00g009040.3.1;Solyc00g010750.2.1;Solyc00g011870.1.1;Solyc00g019730.2.1;Solyc00g044750.2.1;Solyc00g050430.3.1;Solyc00g095465.1.1;Solyc00g095860.1.1;Solyc00g102400.3.1;Solyc00g110870.3.1;Solyc00g145170.2.1;Solyc00g156980.3.1;Solyc00g170510.2.1;Solyc00g212260.2.1;Solyc00g217960.1.1;Solyc00g226760.1.1;Solyc00g247300.3.1;Solyc00g272810.1.1;Solyc00g282510.2.1;Solyc01g005000.3.1;Solyc01g005160.3.1;…
c09g010080.3.1;Solyc09g010210.3.1;Solyc09g010220.3.1;Solyc09g010380.3.1;Solyc09g010810.3.1;Solyc09g011045.1.1;Solyc09g011110.1.1;Solyc09g011140.3.1;Solyc09g011500.3.1;Solyc09g011560.2.1;Solyc09g011580.2.1;Solyc09g011590.3.1;Solyc09g011630.3.1;Solyc09g011640.4.1;Solyc09g011750.3.1;Solyc09g011770.3.1;Solyc09g014240.3.1;Solyc09g014350.3.1;Solyc09g014740.3.1;Solyc09g014900.3.1;Solyc09g015040.1.1;Soly…
GO:0003676	nucleic acid binding	271	3148	1	1	Solyc00g009040.3.1;Solyc01g008977.1.1;Solyc01g009510.2.1;Solyc01g009860.3.1;Solyc01g028800.2.1;Solyc01g057910.3.1;Solyc01g060490.3.1;Solyc01g065980.3.1;Solyc01g073910.3.1;Solyc01g080480.3.1;Solyc01g086970.3.1;Solyc01g087500.3.1;Solyc01g087990.3.1;Solyc01g090310.2.1;Solyc01g090340.2.1;Solyc01g090560.3.1;Solyc01g090730.3.1;Solyc01g090760.3.1;Solyc01g094360.3.1;Solyc01g095030.3.1;Solyc01g096070.3.1;…
GO:0003723	RNA binding	9	472	1	1	Solyc00g009040.3.1;Solyc01g028800.2.1;Solyc01g080480.3.1;Solyc02g081810.3.1;Solyc05g007940.3.1;Solyc07g006560.3.1;Solyc10g079840.2.1;Solyc10g085750.2.1;Solyc11g069700.2.1

## Sheet: Cellular Component
GO ID	Description	out (567)	All (4830)	pvalue	p.adjust	Genes
GO:0016020	membrane	337	2272	2.0286e-10	4.09778e-08	Solyc00g019730.2.1;Solyc01g006950.3.1;Solyc01g008020.3.1;Solyc01g010350.3.1;Solyc01g034080.1.1;Solyc01g068410.3.1;Solyc01g079150.3.1;Solyc01g080680.3.1;Solyc01g087150.3.1;Solyc01g091180.3.1;Solyc01g094690.3.1;Solyc01g096190.3.1;Solyc01g096880.3.1;Solyc01g096930.3.1;Solyc01g098190.3.1;Solyc01g098560.3.1;Solyc01g099620.3.1;Solyc01g100880.3.1;Solyc01g100910.3.1;Solyc01g100920.3.1;Solyc01g102520.3.1;…
GO:0005576	extracellular region	37	143	1.70275e-06	0.000171977	Solyc01g008830.2.1;Solyc01g081060.3.1;Solyc01g090810.4.1;Solyc01g099630.3.1;Solyc01g106650.3.1;Solyc02g080160.3.1;Solyc02g085120.3.1;Solyc02g092110.3.1;Solyc03g031800.3.1;Solyc03g093080.3.1;Solyc03g115300.2.1;Solyc03g115310.1.1;Solyc04g008210.2.1;Solyc04g081870.3.1;Solyc05g007830.3.1;Solyc05g052390.3.1;Solyc06g005560.3.1;Solyc06g049050.3.1;Solyc06g050530.3.1;Solyc06g074540.3.1;Solyc06g076220.3.1;…
GO:0005618	cell wall	31	123	2.12165e-05	0.00127367	Solyc00g170510.2.1;Solyc01g081060.3.1;Solyc01g091050.3.1;Solyc01g099630.3.1;Solyc01g106650.3.1;Solyc02g080160.3.1;Solyc03g031800.3.1;Solyc03g078090.3.1;Solyc03g083360.3.1;Solyc03g093080.3.1;Solyc03g123620.4.1;Solyc03g123630.3.1;Solyc04g008210.2.1;Solyc05g047590.3.1;Solyc06g009190.3.1;Solyc06g034360.2.1;Solyc06g051960.3.1;Solyc07g006870.3.1;Solyc07g009380.3.1;Solyc07g017600.3.1;Solyc07g043240.3.1;…
GO:0030312	external encapsulating structure	31	124	2.52212e-05	0.00127367	Solyc00g170510.2.1;Solyc01g081060.3.1;Solyc01g091050.3.1;Solyc01g099630.3.1;Solyc01g106650.3.1;Solyc02g080160.3.1;Solyc03g031800.3.1;Solyc03g078090.3.1;Solyc03g083360.3.1;Solyc03g093080.3.1;Solyc03g123620.4.1;Solyc03g123630.3.1;Solyc04g008210.2.1;Solyc05g047590.3.1;Solyc06g009190.3.1;Solyc06g034360.2.1;Solyc06g051960.3.1;Solyc07g006870.3.1;Solyc07g009380.3.1;Solyc07g017600.3.1;Solyc07g043240.3.1;…
GO:0048046	apoplast	17	57	0.000182837	0.00738663	Solyc01g081060.3.1;Solyc01g099630.3.1;Solyc01g106650.3.1;Solyc02g080160.3.1;Solyc02g085120.3.1;Solyc03g031800.3.1;Solyc03g093080.3.1;Solyc04g008210.2.1;Solyc05g052390.3.1;Solyc06g050530.3.1;Solyc07g006870.3.1;Solyc07g009380.3.1;Solyc07g052980.3.1;Solyc09g008320.3.1;Solyc09g014240.3.1;Solyc11g066270.2.1;Solyc12g098610.2.1
GO:0071944	cell periphery	42	209	0.000256695	0.00864206	Solyc00g170510.2.1;Solyc01g081060.3.1;Solyc01g091050.3.1;Solyc01g098190.3.1;Solyc01g099630.3.1;Solyc01g106650.3.1;Solyc02g080160.3.1;Solyc03g031800.3.1;Solyc03g078090.3.1;Solyc03g083360.3.1;Solyc03g093080.3.1;Solyc03g123620.4.1;Solyc03g123630.3.1;Solyc04g008210.2.1;Solyc04g049340.3.1;Solyc04g072760.3.1;Solyc05g047590.3.1;Solyc06g009190.3.1;Solyc06g034360.2.1;Solyc06g051960.3.1;Solyc07g006870.3.1;…
GO:0031225	anchored component of membrane	8	23	0.00336745	0.0748548	Solyc01g103860.3.1;Solyc01g103866.1.1;Solyc02g065770.3.1;Solyc03g070440.3.1;Solyc03g114880.2.1;Solyc03g114890.3.1;Solyc10g005100.3.1;Solyc10g006450.3.1
GO:0005874	microtubule	12	44	0.00370568	0.0748548	Solyc02g087880.3.1;Solyc03g111380.3.1;Solyc03g113680.3.1;Solyc03g118760.3.1;Solyc05g006550.3.1;Solyc06g005910.3.1;Solyc06g035440.3.1;Solyc08g005940.1.1;Solyc10g008210.3.1;Solyc10g085020.2.1;Solyc10g086760.2.1;Solyc12g005480.2.1
GO:0099512	supramolecular fiber	12	44	0.00370568	0.0748548	Solyc02g087880.3.1;Solyc03g111380.3.1;Solyc03g113680.3.1;Solyc03g118760.3.1;Solyc05g006550.3.1;Solyc06g005910.3.1;Solyc06g035440.3.1;Solyc08g005940.1.1;Solyc10g008210.3.1;Solyc10g085020.2.1;Solyc10g086760.2.1;Solyc12g005480.2.1
GO:0099513	polymeric cytoskeletal fiber	12	44	0.00370568	0.0748548	Solyc02g087880.3.1;Solyc03g111380.3.1;Solyc03g113680.3.1;Solyc03g118760.3.1;Solyc05g006550.3.1;Solyc06g005910.3.1;Solyc06g035440.3.1;Solyc08g005940.1.1;Solyc10g008210.3.1;Solyc10g085020.2.1;Solyc10g086760.2.1;Solyc12g005480.2.1
GO:0015630	microtubule cytoskeleton	16	72	0.00799155	0.146754	Solyc01g005460.3.1;Solyc02g087880.3.1;Solyc03g111380.3.1;Solyc03g113680.3.1;Solyc03g118760.3.1;Solyc04g008720.3.1;Solyc05g006550.3.1;Solyc06g005910.3.1;Solyc06g035440.3.1;Solyc07g063180.3.1;Solyc08g005940.1.1;Solyc10g008210.3.1;Solyc10g085020.2.1;Solyc10g086760.2.1;Solyc12g005480.2.1;Solyc12g006630.2.1
GO:0031224	intrinsic component of membrane	151	1108	0.0158925	0.267524	Solyc01g008020.3.1;Solyc01g010350.3.1;Solyc01g068410.3.1;Solyc01g079150.3.1;Solyc01g080680.3.1;Solyc01g096190.3.1;Solyc01g096930.3.1;Solyc01g098190.3.1;Solyc01g098560.3.1;Solyc01g100880.3.1;Solyc01g100910.3.1;Solyc01g100920.3.1;Solyc01g102520.3.1;Solyc01g103860.3.1;Solyc01g103866.1.1;Solyc01g104210.2.1;Solyc01g104280.2.1;Solyc01g109170.3.1;Solyc02g063020.2.1;Solyc02g063546.1.1;Solyc02g065770.3.1;…
GO:0016021	integral component of membrane	143	1085	0.0537831	0.835706	Solyc01g008020.3.1;Solyc01g010350.3.1;Solyc01g068410.3.1;Solyc01g079150.3.1;Solyc01g080680.3.1;Solyc01g096190.3.1;Solyc01g096930.3.1;Solyc01g098190.3.1;Solyc01g098560.3.1;Solyc01g100880.3.1;Solyc01g100910.3.1;Solyc01g100920.3.1;Solyc01g102520.3.1;Solyc01g104210.2.1;Solyc01g104280.2.1;Solyc01g109170.3.1;Solyc02g063020.2.1;Solyc02g063546.1.1;Solyc02g067790.3.1;Solyc02g070210.3.1;Solyc02g071080.2.1;…
GO:1990204	oxidoreductase complex	8	39	0.0792497	1	Solyc02g067930.3.1;Solyc03g114930.3.1;Solyc04g016330.3.1;Solyc06g065490.3.1;Solyc08g007040.3.1;Solyc09g064500.3.1;Solyc10g006530.3.1;Solyc12g017250.2.1
GO:0030286	dynein complex	3	10	0.103016	1	Solyc01g005460.3.1;Solyc07g063180.3.1;Solyc12g006630.2.1
GO:0009331	glycerol-3-phosphate dehydrogenase complex	2	5	0.108123	1	Solyc02g067930.3.1;Solyc04g016330.3.1
GO:0044450	microtubule organizing center part	2	5	0.108123	1	Solyc03g111380.3.1;Solyc04g008720.3.1
GO:0005856	cytoskeleton	19	121	0.112165	1	Solyc01g005460.3.1;Solyc01g111380.3.1;Solyc02g068340.3.1;Solyc02g087880.3.1;Solyc03g111380.3.1;Solyc03g113680.3.1;Solyc03g118760.3.1;Solyc04g008720.3.1;Solyc05g006550.3.1;Solyc06g005910.3.1;Solyc06g035440.3.1;Solyc07g063180.3.1;Solyc08g005940.1.1;Solyc10g008210.3.1;Solyc10g085020.2.1;Solyc10g086760.2.1;Solyc11g006220.2.1;Solyc12g005480.2.1;Solyc12g006630.2.1
GO:0031390	Ctf18 RFC-like complex	1	1	0.117391	1	Solyc06g051300.3.1
GO:0046658	anchored component of plasma membrane	1	1	0.117391	1	Solyc10g005100.3.1
GO:0044430	cytoskeletal part	17	107	0.118093	1	Solyc01g005460.3.1;Solyc02g087880.3.1;Solyc03g111380.3.1;Solyc03g113680.3.1;Solyc03g118760.3.1;Solyc04g008720.3.1;Solyc05g006550.3.1;Solyc06g005910.3.1;Solyc06g035440.3.1;Solyc07g063180.3.1;Solyc08g005940.1.1;Solyc10g008210.3.1;Solyc10g085020.2.1;Solyc10g086760.2.1;Solyc11g006220.2.1;Solyc12g005480.2.1;Solyc12g006630.2.1
GO:0005886	plasma membrane	8	44	0.137095	1	Solyc01g098190.3.1;Solyc04g049340.3.1;Solyc04g072760.3.1;Solyc07g053980.3.1;Solyc07g054180.3.1;Solyc08g068850.3.1;Solyc10g005100.3.1;Solyc11g006020.2.1
GO:0009654	photosystem II oxygen evolving complex	5	24	0.14243	1	Solyc03g114930.3.1;Solyc06g065490.3.1;Solyc09g064500.3.1;Solyc10g006530.3.1;Solyc12g017250.2.1
GO:0005875	microtubule associated complex	4	19	0.176153	1	Solyc01g005460.3.1;Solyc04g008720.3.1;Solyc07g063180.3.1;Solyc12g006630.2.1
GO:0044425	membrane part	169	1360	0.189258	1	Solyc01g008020.3.1;Solyc01g010350.3.1;Solyc01g068410.3.1;Solyc01g079150.3.1;Solyc01g080680.3.1;Solyc01g096190.3.1;Solyc01g096930.3.1;Solyc01g098190.3.1;Solyc01g098560.3.1;Solyc01g100880.3.1;Solyc01g100910.3.1;Solyc01g100920.3.1;Solyc01g102520.3.1;Solyc01g103860.3.1;Solyc01g103866.1.1;Solyc01g104210.2.1;Solyc01g104280.2.1;Solyc01g109170.3.1;Solyc02g063020.2.1;Solyc02g063546.1.1;Solyc02g065770.3.1;…
GO:0031226	intrinsic component of plasma membrane	2	7	0.19423	1	Solyc04g049340.3.1;Solyc10g005100.3.1
GO:0008352	katanin complex	1	2	0.221023	1	Solyc04g008720.3.1
GO:0009523	photosystem II	6	35	0.222047	1	Solyc03g114930.3.1;Solyc06g065490.3.1;Solyc06g084045.1.1;Solyc09g064500.3.1;Solyc10g006530.3.1;Solyc12g017250.2.1
GO:0042651	thylakoid membrane	5	29	0.248797	1	Solyc03g114930.3.1;Solyc06g065490.3.1;Solyc09g064500.3.1;Solyc10g006530.3.1;Solyc12g017250.2.1
GO:0000930	gamma-tubulin complex	1	3	0.312506	1	Solyc03g111380.3.1
GO:0005960	glycine cleavage complex	1	3	0.312506	1	Solyc08g007040.3.1
GO:0008541	proteasome regulatory particle, lid subcomplex	1	3	0.312506	1	Solyc06g071390.3.1
GO:0009360	DNA polymerase III complex	1	3	0.312506	1	Solyc03g111680.3.1
GO:0009538	photosystem I reaction center	2	11	0.37645	1	Solyc02g069450.3.1;Solyc06g066640.3.1
GO:0005819	spindle	3	19	0.389151	1	Solyc06g035440.3.1;Solyc10g008210.3.1;Solyc12g005480.2.1
GO:0044459	plasma membrane part	4	27	0.392894	1	Solyc04g049340.3.1;Solyc07g053980.3.1;Solyc07g054180.3.1;Solyc10g005100.3.1
GO:0000220	vacuolar proton-transporting V-type ATPase, V0 domain	1	4	0.393262	1	Solyc07g032080.3.1
GO:0070461	SAGA-type complex	1	4	0.393262	1	Solyc02g064710.3.1
GO:0005815	microtubule organizing center	2	12	0.419994	1	Solyc03g111380.3.1;Solyc04g008720.3.1
GO:0042575	DNA polymerase complex	1	5	0.464547	1	Solyc03g111680.3.1
GO:0042765	GPI-anchor transamidase complex	1	5	0.464547	1	Solyc09g059583.1.1
GO:0005887	integral component of plasma membrane	1	6	0.52747	1	Solyc04g049340.3.1
GO:0005774	vacuolar membrane	2	15	0.540141	1	Solyc01g098190.3.1;Solyc07g032080.3.1
GO:0044437	vacuolar part	2	15	0.540141	1	Solyc01g098190.3.1;Solyc07g032080.3.1
GO:0019898	extrinsic component of membrane	3	25	0.575965	1	Solyc03g114930.3.1;Solyc06g065490.3.1;Solyc10g006530.3.1
GO:0005773	vacuole	2	16	0.576189	1	Solyc01g098190.3.1;Solyc07g032080.3.1
GO:0005838	proteasome regulatory particle	1	7	0.58301	1	Solyc06g071390.3.1
GO:0005905	coated pit	1	7	0.58301	1	Solyc07g054180.3.1
GO:0009317	acetyl-CoA carboxylase complex	1	7	0.58301	1	Solyc06g069530.3.1
GO:0012510	trans-Golgi network transport vesicle membrane	1	7	0.58301	1	Solyc07g054180.3.1
GO:0016593	Cdc73/Paf1 complex	1	7	0.58301	1	Solyc03g121010.3.1
GO:0022624	proteasome accessory complex	1	7	0.58301	1	Solyc06g071390.3.1
GO:0030125	clathrin vesicle coat	1	7	0.58301	1	Solyc07g054180.3.1
GO:0030130	clathrin coat of trans-Golgi network vesicle	1	7	0.58301	1	Solyc07g054180.3.1
GO:0030132	clathrin coat of coated pit	1	7	0.58301	1	Solyc07g054180.3.1
GO:0030140	trans-Golgi network transport vesicle	1	7	0.58301	1	Solyc07g054180.3.1
GO:0030665	clathrin-coated vesicle membrane	1	7	0.58301	1	Solyc07g054180.3.1
GO:0033180	proton-transporting V-type ATPase, V1 domain	1	7	0.58301	1	Solyc06g063330.3.1
GO:0098589	membrane region	1	7	0.58301	1	Solyc07g054180.3.1
GO:0000502	proteasome complex	4	35	0.60142	1	Solyc01g111700.2.1;Solyc06g071390.3.1;Solyc07g055080.3.1;Solyc10g008170.3.1
GO:0005794	Golgi apparatus	5	45	0.621862	1	Solyc04g078980.3.1;Solyc04g078990.3.1;Solyc07g054180.3.1;Solyc09g065595.1.1;Solyc11g005760.2.1
GO:0000015	phosphopyruvate hydratase complex	1	8	0.632032	1	Solyc03g114500.3.1
GO:0008023	transcription elongation factor complex	1	8	0.632032	1	Solyc03g121010.3.1
GO:0032040	small-subunit processome	1	8	0.632032	1	Solyc03g121140.3.1
GO:0000775	chromosome, centromeric region	1	9	0.6753	1	Solyc11g066350.2.1
GO:0005779	integral component of peroxisomal membrane	1	9	0.6753	1	Solyc03g093180.1.1
GO:0016471	vacuolar proton-transporting V-type ATPase complex	1	9	0.6753	1	Solyc07g032080.3.1
GO:0031231	intrinsic component of peroxisomal membrane	1	9	0.6753	1	Solyc03g093180.1.1
GO:0098797	plasma membrane protein complex	2	20	0.6994	1	Solyc07g053980.3.1;Solyc07g054180.3.1
GO:0000148	1,3-beta-D-glucan synthase complex	1	10	0.713488	1	Solyc07g053980.3.1
GO:0005811	lipid particle	1	10	0.713488	1	Solyc02g086490.3.1
GO:0012511	monolayer-surrounded lipid storage body	1	10	0.713488	1	Solyc02g086490.3.1
GO:0019773	proteasome core complex, alpha-subunit complex	1	10	0.713488	1	Solyc07g055080.3.1
GO:0030176	integral component of endoplasmic reticulum membrane	1	10	0.713488	1	Solyc09g059583.1.1
GO:0030684	preribosome	1	10	0.713488	1	Solyc03g121140.3.1
GO:0031227	intrinsic component of endoplasmic reticulum membrane	1	10	0.713488	1	Solyc09g059583.1.1
GO:0098687	chromosomal region	1	11	0.747192	1	Solyc11g066350.2.1
GO:0030136	clathrin-coated vesicle	2	22	0.74899	1	Solyc07g054180.3.1;Solyc12g006000.1.1
GO:0031300	intrinsic component of organelle membrane	2	22	0.74899	1	Solyc03g093180.1.1;Solyc09g059583.1.1
GO:0031301	integral component of organelle membrane	2	22	0.74899	1	Solyc03g093180.1.1;Solyc09g059583.1.1
GO:0005778	peroxisomal membrane	1	12	0.776937	1	Solyc03g093180.1.1
GO:0031903	microbody membrane	1	12	0.776937	1	Solyc03g093180.1.1
GO:0044438	microbody part	1	12	0.776937	1	Solyc03g093180.1.1
GO:0044439	peroxisomal part	1	12	0.776937	1	Solyc03g093180.1.1
GO:0005789	endoplasmic reticulum membrane	5	55	0.790288	1	Solyc02g085850.1.1;Solyc07g054740.3.1;Solyc09g059583.1.1;Solyc09g089610.3.1;Solyc11g006180.2.1
GO:0042175	nuclear outer membrane-endoplasmic reticulum membrane network	5	55	0.790288	1	Solyc02g085850.1.1;Solyc07g054740.3.1;Solyc09g059583.1.1;Solyc09g089610.3.1;Solyc11g006180.2.1
GO:0044432	endoplasmic reticulum part	5	55	0.790288	1	Solyc02g085850.1.1;Solyc07g054740.3.1;Solyc09g059583.1.1;Solyc09g089610.3.1;Solyc11g006180.2.1
GO:0044445	cytosolic part	1	13	0.803188	1	Solyc03g114500.3.1
GO:0000123	histone acetyltransferase complex	1	14	0.826354	1	Solyc02g064710.3.1
GO:0005798	Golgi-associated vesicle	1	14	0.826354	1	Solyc07g054180.3.1
GO:0030014	CCR4-NOT complex	1	14	0.826354	1	Solyc07g049780.2.1
GO:0030660	Golgi-associated vesicle membrane	1	14	0.826354	1	Solyc07g054180.3.1
GO:0033176	proton-transporting V-type ATPase complex	2	26	0.827334	1	Solyc06g063330.3.1;Solyc07g032080.3.1
GO:0009521	photosystem	10	112	0.862747	1	Solyc02g069450.3.1;Solyc03g114930.3.1;Solyc06g065490.3.1;Solyc06g066640.3.1;Solyc06g084045.1.1;Solyc07g066150.1.1;Solyc09g064500.3.1;Solyc10g006530.3.1;Solyc12g017250.2.1;Solyc12g035280.1.1
GO:0030133	transport vesicle	1	16	0.864839	1	Solyc07g054180.3.1
GO:0030658	transport vesicle membrane	1	16	0.864839	1	Solyc07g054180.3.1
GO:0031248	protein acetyltransferase complex	1	16	0.864839	1	Solyc02g064710.3.1
GO:0033179	proton-transporting V-type ATPase, V0 domain	1	16	0.864839	1	Solyc07g032080.3.1
GO:1902493	acetyltransferase complex	1	16	0.864839	1	Solyc02g064710.3.1
GO:0005777	peroxisome	2	29	0.870861	1	Solyc02g088850.3.1;Solyc03g093180.1.1
GO:0042579	microbody	2	29	0.870861	1	Solyc02g088850.3.1;Solyc03g093180.1.1
GO:1902494	catalytic complex	19	201	0.875031	1	Solyc01g005460.3.1;Solyc02g064710.3.1;Solyc02g067930.3.1;Solyc03g111680.3.1;Solyc03g114500.3.1;Solyc03g114930.3.1;Solyc03g121010.3.1;Solyc04g016330.3.1;Solyc06g009600.1.1;Solyc06g065490.3.1;Solyc06g069530.3.1;Solyc07g053980.3.1;Solyc07g063180.3.1;Solyc08g007040.3.1;Solyc09g059583.1.1;Solyc09g064500.3.1;Solyc10g006530.3.1;Solyc12g006630.2.1;Solyc12g017250.2.1
GO:0000145	exocyst	3	41	0.875794	1	Solyc09g005830.1.1;Solyc09g005840.1.1;Solyc11g073010.1.1
GO:0005938	cell cortex	3	41	0.875794	1	Solyc09g005830.1.1;Solyc09g005840.1.1;Solyc11g073010.1.1
GO:0044448	cell cortex part	3	41	0.875794	1	Solyc09g005830.1.1;Solyc09g005840.1.1;Solyc11g073010.1.1
GO:0099568	cytoplasmic region	3	41	0.875794	1	Solyc09g005830.1.1;Solyc09g005840.1.1;Solyc11g073010.1.1
GO:0000790	nuclear chromatin	1	17	0.880758	1	Solyc06g009600.1.1
GO:0031011	Ino80 complex	1	17	0.880758	1	Solyc06g009600.1.1
GO:0033202	DNA helicase complex	1	17	0.880758	1	Solyc06g009600.1.1
GO:0097346	INO80-type complex	1	17	0.880758	1	Solyc06g009600.1.1
GO:0009579	thylakoid	11	126	0.889363	1	Solyc02g069450.3.1;Solyc03g114930.3.1;Solyc06g065490.3.1;Solyc06g066640.3.1;Solyc06g084045.1.1;Solyc07g066150.1.1;Solyc09g064500.3.1;Solyc10g006530.3.1;Solyc10g011770.3.1;Solyc12g017250.2.1;Solyc12g035280.1.1
GO:0005741	mitochondrial outer membrane	1	18	0.894805	1	Solyc03g113210.3.1
GO:0045263	proton-transporting ATP synthase complex, coupling factor F(o)	1	18	0.894805	1	Solyc06g065990.1.1
GO:0034357	photosynthetic membrane	10	117	0.89524	1	Solyc02g069450.3.1;Solyc03g114930.3.1;Solyc06g065490.3.1;Solyc06g066640.3.1;Solyc06g084045.1.1;Solyc07g066150.1.1;Solyc09g064500.3.1;Solyc10g006530.3.1;Solyc12g017250.2.1;Solyc12g035280.1.1
GO:0044436	thylakoid part	10	119	0.906326	1	Solyc02g069450.3.1;Solyc03g114930.3.1;Solyc06g065490.3.1;Solyc06g066640.3.1;Solyc06g084045.1.1;Solyc07g066150.1.1;Solyc09g064500.3.1;Solyc10g006530.3.1;Solyc12g017250.2.1;Solyc12g035280.1.1
GO:0005783	endoplasmic reticulum	8	99	0.909114	1	Solyc02g085850.1.1;Solyc07g054740.3.1;Solyc08g068850.3.1;Solyc09g059583.1.1;Solyc09g089610.3.1;Solyc10g053910.2.1;Solyc11g006180.2.1;Solyc11g012590.2.1
GO:0031968	organelle outer membrane	1	20	0.918137	1	Solyc03g113210.3.1
GO:0070603	SWI/SNF superfamily-type complex	1	20	0.918137	1	Solyc06g009600.1.1
GO:0061695	transferase complex, transferring phosphorus-containing groups	2	34	0.921612	1	Solyc03g111680.3.1;Solyc03g121010.3.1
GO:0098805	whole membrane	5	70	0.926515	1	Solyc01g098190.3.1;Solyc03g093180.1.1;Solyc03g113210.3.1;Solyc07g032080.3.1;Solyc07g054180.3.1
GO:0005829	cytosol	1	21	0.927787	1	Solyc03g114500.3.1
GO:0005839	proteasome core complex	1	21	0.927787	1	Solyc07g055080.3.1
GO:0016459	myosin complex	1	21	0.927787	1	Solyc11g006220.2.1
GO:0016591	DNA-directed RNA polymerase II, holoenzyme	1	21	0.927787	1	Solyc03g121010.3.1
GO:0030118	clathrin coat	1	21	0.927787	1	Solyc07g054180.3.1
GO:0000228	nuclear chromosome	2	35	0.929198	1	Solyc06g009600.1.1;Solyc11g013430.2.1
GO:0033177	proton-transporting two-sector ATPase complex, proton-transporting domain	2	35	0.929198	1	Solyc06g065990.1.1;Solyc07g032080.3.1
GO:0005852	eukaryotic translation initiation factor 3 complex	1	22	0.936302	1	Solyc10g084670.2.1
GO:0012506	vesicle membrane	1	23	0.943813	1	Solyc07g054180.3.1
GO:0030120	vesicle coat	1	23	0.943813	1	Solyc07g054180.3.1
GO:0030659	cytoplasmic vesicle membrane	1	23	0.943813	1	Solyc07g054180.3.1
GO:0030662	coated vesicle membrane	1	23	0.943813	1	Solyc07g054180.3.1
GO:0044433	cytoplasmic vesicle part	1	23	0.943813	1	Solyc07g054180.3.1
GO:0009522	photosystem I	4	62	0.943943	1	Solyc02g069450.3.1;Solyc06g066640.3.1;Solyc07g066150.1.1;Solyc12g035280.1.1
GO:0016023	cytoplasmic, membrane-bounded vesicle	2	38	0.948006	1	Solyc07g054180.3.1;Solyc12g006000.1.1
GO:0030135	coated vesicle	2	38	0.948006	1	Solyc07g054180.3.1;Solyc12g006000.1.1
GO:0031410	cytoplasmic vesicle	2	38	0.948006	1	Solyc07g054180.3.1;Solyc12g006000.1.1
GO:0031982	vesicle	2	38	0.948006	1	Solyc07g054180.3.1;Solyc12g006000.1.1
GO:0031988	membrane-bounded vesicle	2	38	0.948006	1	Solyc07g054180.3.1;Solyc12g006000.1.1
GO:0000428	DNA-directed RNA polymerase complex	1	25	0.956288	1	Solyc03g121010.3.1
GO:0030880	RNA polymerase complex	1	25	0.956288	1	Solyc03g121010.3.1
GO:0055029	nuclear DNA-directed RNA polymerase complex	1	25	0.956288	1	Solyc03g121010.3.1
GO:0000786	nucleosome	7	101	0.96123	1	Solyc02g084240.3.1;Solyc03g121840.3.1;Solyc06g005390.1.1;Solyc06g074750.1.1;Solyc09g083380.3.1;Solyc11g011160.1.1;Solyc12g011455.1.1
GO:0000139	Golgi membrane	1	26	0.961446	1	Solyc07g054180.3.1
GO:0019867	outer membrane	1	26	0.961446	1	Solyc03g113210.3.1
GO:0044815	DNA packaging complex	7	103	0.966446	1	Solyc02g084240.3.1;Solyc03g121840.3.1;Solyc06g005390.1.1;Solyc06g074750.1.1;Solyc09g083380.3.1;Solyc11g011160.1.1;Solyc12g011455.1.1
GO:0098588	bounding membrane of organelle	10	137	0.968674	1	Solyc01g098190.3.1;Solyc02g085850.1.1;Solyc03g093180.1.1;Solyc03g113210.3.1;Solyc07g032080.3.1;Solyc07g054180.3.1;Solyc07g054740.3.1;Solyc09g059583.1.1;Solyc09g089610.3.1;Solyc11g006180.2.1
GO:0044454	nuclear chromosome part	1	28	0.97001	1	Solyc06g009600.1.1
GO:0032993	protein-DNA complex	7	105	0.971017	1	Solyc02g084240.3.1;Solyc03g121840.3.1;Solyc06g005390.1.1;Solyc06g074750.1.1;Solyc09g083380.3.1;Solyc11g011160.1.1;Solyc12g011455.1.1
GO:0000785	chromatin	8	118	0.974431	1	Solyc02g084240.3.1;Solyc03g121840.3.1;Solyc06g005390.1.1;Solyc06g009600.1.1;Solyc06g074750.1.1;Solyc09g083380.3.1;Solyc11g011160.1.1;Solyc12g011455.1.1
GO:0015629	actin cytoskeleton	2	45	0.975129	1	Solyc01g111380.3.1;Solyc11g006220.2.1
GO:0005667	transcription factor complex	1	31	0.97943	1	Solyc10g078430.2.1
GO:0005634	nucleus	84	859	0.980296	1	Solyc01g009040.3.1;Solyc01g087990.3.1;Solyc01g090730.3.1;Solyc01g090760.3.1;Solyc01g091540.2.1;Solyc01g096070.3.1;Solyc01g097290.3.1;Solyc01g100510.3.1;Solyc01g105800.3.1;Solyc01g107730.3.1;Solyc02g064710.3.1;Solyc02g068580.1.1;Solyc02g082820.3.1;Solyc02g084240.3.1;Solyc02g089210.3.1;Solyc02g090680.3.1;Solyc02g090820.3.1;Solyc02g092370.1.1;Solyc03g006670.3.1;Solyc03g025570.2.1;Solyc03g032190.3.1;…
GO:0012505	endomembrane system	13	177	0.980861	1	Solyc02g085850.1.1;Solyc04g078980.3.1;Solyc04g078990.3.1;Solyc07g054180.3.1;Solyc07g054740.3.1;Solyc08g068850.3.1;Solyc09g059583.1.1;Solyc09g065595.1.1;Solyc09g089610.3.1;Solyc10g053910.2.1;Solyc11g005760.2.1;Solyc11g006180.2.1;Solyc11g012590.2.1
GO:0044431	Golgi apparatus part	1	32	0.981861	1	Solyc07g054180.3.1
GO:0033178	proton-transporting two-sector ATPase complex, catalytic domain	1	34	0.985895	1	Solyc06g063330.3.1
GO:0031966	mitochondrial membrane	3	69	0.99099	1	Solyc03g113210.3.1;Solyc10g051120.2.1;Solyc11g010500.1.1
GO:0044427	chromosomal part	10	156	0.991517	1	Solyc02g084240.3.1;Solyc03g121840.3.1;Solyc06g005390.1.1;Solyc06g009600.1.1;Solyc06g051300.3.1;Solyc06g074750.1.1;Solyc09g083380.3.1;Solyc11g011160.1.1;Solyc11g066350.2.1;Solyc12g011455.1.1
GO:0016469	proton-transporting two-sector ATPase complex	3	72	0.993342	1	Solyc06g063330.3.1;Solyc06g065990.1.1;Solyc07g032080.3.1
GO:0045259	proton-transporting ATP synthase complex	1	40	0.993373	1	Solyc06g065990.1.1
GO:0005740	mitochondrial envelope	3	73	0.993984	1	Solyc03g113210.3.1;Solyc10g051120.2.1;Solyc11g010500.1.1
GO:0005694	chromosome	11	174	0.994725	1	Solyc02g084240.3.1;Solyc03g121840.3.1;Solyc06g005390.1.1;Solyc06g009600.1.1;Solyc06g051300.3.1;Solyc06g074750.1.1;Solyc09g083380.3.1;Solyc11g011160.1.1;Solyc11g013430.2.1;Solyc11g066350.2.1;Solyc12g011455.1.1
GO:0031090	organelle membrane	12	190	0.996204	1	Solyc01g098190.3.1;Solyc02g085850.1.1;Solyc03g093180.1.1;Solyc03g113210.3.1;Solyc07g032080.3.1;Solyc07g054180.3.1;Solyc07g054740.3.1;Solyc09g059583.1.1;Solyc09g089610.3.1;Solyc10g051120.2.1;Solyc11g006180.2.1;Solyc11g010500.1.1
GO:0005743	mitochondrial inner membrane	1	46	0.996889	1	Solyc10g051120.2.1
GO:0019866	organelle inner membrane	1	47	0.997258	1	Solyc10g051120.2.1
GO:0044429	mitochondrial part	3	81	0.99736	1	Solyc03g113210.3.1;Solyc10g051120.2.1;Solyc11g010500.1.1
GO:0030117	membrane coat	1	49	0.99787	1	Solyc07g054180.3.1
GO:0048475	coated membrane	1	49	0.99787	1	Solyc07g054180.3.1
GO:1990234	transferase complex	4	98	0.997949	1	Solyc02g064710.3.1;Solyc03g111680.3.1;Solyc03g121010.3.1;Solyc07g053980.3.1
GO:0031967	organelle envelope	3	93	0.999257	1	Solyc03g113210.3.1;Solyc10g051120.2.1;Solyc11g010500.1.1
GO:0005654	nucleoplasm	2	80	0.999503	1	Solyc02g064710.3.1;Solyc03g121010.3.1
GO:0044451	nucleoplasm part	2	80	0.999503	1	Solyc02g064710.3.1;Solyc03g121010.3.1
GO:0031975	envelope	3	98	0.999566	1	Solyc03g113210.3.1;Solyc10g051120.2.1;Solyc11g010500.1.1
GO:0005739	mitochondrion	3	99	0.999611	1	Solyc03g113210.3.1;Solyc10g051120.2.1;Solyc11g010500.1.1
GO:0009507	chloroplast	2	92	0.999877	1	Solyc06g084045.1.1;Solyc06g084140.3.1
GO:0009536	plastid	2	92	0.999877	1	Solyc06g084045.1.1;Solyc06g084140.3.1
GO:0031981	nuclear lumen	4	129	0.999914	1	Solyc02g064710.3.1;Solyc03g121010.3.1;Solyc06g009600.1.1;Solyc11g013430.2.1
GO:0098796	membrane protein complex	16	291	0.999937	1	Solyc02g069450.3.1;Solyc03g114930.3.1;Solyc06g063330.3.1;Solyc06g065490.3.1;Solyc06g065990.1.1;Solyc06g066640.3.1;Solyc06g084045.1.1;Solyc07g032080.3.1;Solyc07g053980.3.1;Solyc07g054180.3.1;Solyc07g066150.1.1;Solyc09g059583.1.1;Solyc09g064500.3.1;Solyc10g006530.3.1;Solyc12g017250.2.1;Solyc12g035280.1.1
GO:0043233	organelle lumen	4	137	0.999963	1	Solyc02g064710.3.1;Solyc03g121010.3.1;Solyc06g009600.1.1;Solyc11g013430.2.1
GO:0070013	intracellular organelle lumen	4	137	0.999963	1	Solyc02g064710.3.1;Solyc03g121010.3.1;Solyc06g009600.1.1;Solyc11g013430.2.1
GO:0031974	membrane-enclosed lumen	4	139	0.999971	1	Solyc02g064710.3.1;Solyc03g121010.3.1;Solyc06g009600.1.1;Solyc11g013430.2.1
GO:0043227	membrane-bounded organelle	108	1271	0.999993	1	Solyc01g009040.3.1;Solyc01g087990.3.1;Solyc01g090730.3.1;Solyc01g090760.3.1;Solyc01g091540.2.1;Solyc01g096070.3.1;Solyc01g097290.3.1;Solyc01g098190.3.1;Solyc01g100510.3.1;Solyc01g105800.3.1;Solyc01g107730.3.1;Solyc02g064710.3.1;Solyc02g068580.1.1;Solyc02g082820.3.1;Solyc02g084240.3.1;Solyc02g085850.1.1;Solyc02g088850.3.1;Solyc02g089210.3.1;Solyc02g090680.3.1;Solyc02g090820.3.1;Solyc02g092370.1.1;…
GO:0043231	intracellular membrane-bounded organelle	108	1271	0.999993	1	Solyc01g009040.3.1;Solyc01g087990.3.1;Solyc01g090730.3.1;Solyc01g090760.3.1;Solyc01g091540.2.1;Solyc01g096070.3.1;Solyc01g097290.3.1;Solyc01g098190.3.1;Solyc01g100510.3.1;Solyc01g105800.3.1;Solyc01g107730.3.1;Solyc02g064710.3.1;Solyc02g068580.1.1;Solyc02g082820.3.1;Solyc02g084240.3.1;Solyc02g085850.1.1;Solyc02g088850.3.1;Solyc02g089210.3.1;Solyc02g090680.3.1;Solyc02g090820.3.1;Solyc02g092370.1.1;…
GO:0044422	organelle part	42	735	1	1	Solyc01g005460.3.1;Solyc01g098190.3.1;Solyc02g064710.3.1;Solyc02g084240.3.1;Solyc02g085850.1.1;Solyc02g087880.3.1;Solyc03g093180.1.1;Solyc03g111380.3.1;Solyc03g113210.3.1;Solyc03g113680.3.1;Solyc03g118760.3.1;Solyc03g121010.3.1;Solyc03g121840.3.1;Solyc04g008720.3.1;Solyc05g006550.3.1;Solyc06g005390.1.1;Solyc06g005910.3.1;Solyc06g009600.1.1;Solyc06g035440.3.1;Solyc06g051300.3.1;Solyc06g074750.1.1;…
GO:0044446	intracellular organelle part	42	735	1	1	Solyc01g005460.3.1;Solyc01g098190.3.1;Solyc02g064710.3.1;Solyc02g084240.3.1;Solyc02g085850.1.1;Solyc02g087880.3.1;Solyc03g093180.1.1;Solyc03g111380.3.1;Solyc03g113210.3.1;Solyc03g113680.3.1;Solyc03g118760.3.1;Solyc03g121010.3.1;Solyc03g121840.3.1;Solyc04g008720.3.1;Solyc05g006550.3.1;Solyc06g005390.1.1;Solyc06g005910.3.1;Solyc06g009600.1.1;Solyc06g035440.3.1;Solyc06g051300.3.1;Solyc06g074750.1.1;…
GO:0044428	nuclear part	4	232	1	1	Solyc02g064710.3.1;Solyc03g121010.3.1;Solyc06g009600.1.1;Solyc11g013430.2.1
GO:0043228	non-membrane-bounded organelle	44	764	1	1	Solyc01g005460.3.1;Solyc01g103510.3.1;Solyc01g111380.3.1;Solyc02g031970.1.1;Solyc02g037595.1.1;Solyc02g067350.3.1;Solyc02g068340.3.1;Solyc02g084240.3.1;Solyc02g086490.3.1;Solyc02g087880.3.1;Solyc03g111380.3.1;Solyc03g113680.3.1;Solyc03g118760.3.1;Solyc03g119470.2.1;Solyc03g121840.3.1;Solyc04g008720.3.1;Solyc04g050417.1.1;Solyc05g006550.3.1;Solyc05g050015.1.1;Solyc06g005390.1.1;Solyc06g005910.3.1;…
GO:0043232	intracellular non-membrane-bounded organelle	44	764	1	1	Solyc01g005460.3.1;Solyc01g103510.3.1;Solyc01g111380.3.1;Solyc02g031970.1.1;Solyc02g037595.1.1;Solyc02g067350.3.1;Solyc02g068340.3.1;Solyc02g084240.3.1;Solyc02g086490.3.1;Solyc02g087880.3.1;Solyc03g111380.3.1;Solyc03g113680.3.1;Solyc03g118760.3.1;Solyc03g119470.2.1;Solyc03g121840.3.1;Solyc04g008720.3.1;Solyc04g050417.1.1;Solyc05g006550.3.1;Solyc05g050015.1.1;Solyc06g005390.1.1;Solyc06g005910.3.1;…
GO:0043234	protein complex	49	885	1	1	Solyc01g005460.3.1;Solyc01g111700.2.1;Solyc02g064710.3.1;Solyc02g067930.3.1;Solyc02g069450.3.1;Solyc02g084240.3.1;Solyc03g111380.3.1;Solyc03g111680.3.1;Solyc03g114500.3.1;Solyc03g114930.3.1;Solyc03g121010.3.1;Solyc03g121840.3.1;Solyc04g008720.3.1;Solyc04g016330.3.1;Solyc06g005390.1.1;Solyc06g009600.1.1;Solyc06g051300.3.1;Solyc06g063330.3.1;Solyc06g065490.3.1;Solyc06g065990.1.1;Solyc06g066640.3.1;…
GO:0005840	ribosome	13	446	1	1	Solyc01g103510.3.1;Solyc02g031970.1.1;Solyc02g037595.1.1;Solyc02g067350.3.1;Solyc03g119470.2.1;Solyc04g050417.1.1;Solyc05g050015.1.1;Solyc06g062760.3.1;Solyc06g063340.3.1;Solyc07g061900.3.1;Solyc08g075420.3.1;Solyc08g076335.1.1;Solyc09g075160.3.1
GO:0043226	organelle	145	1905	1	1	Solyc01g005460.3.1;Solyc01g009040.3.1;Solyc01g087990.3.1;Solyc01g090730.3.1;Solyc01g090760.3.1;Solyc01g091540.2.1;Solyc01g096070.3.1;Solyc01g097290.3.1;Solyc01g098190.3.1;Solyc01g100510.3.1;Solyc01g103510.3.1;Solyc01g105800.3.1;Solyc01g107730.3.1;Solyc01g111380.3.1;Solyc02g031970.1.1;Solyc02g037595.1.1;Solyc02g064710.3.1;Solyc02g067350.3.1;Solyc02g068340.3.1;Solyc02g068580.1.1;Solyc02g082820.3.1;…
GO:0043229	intracellular organelle	145	1905	1	1	Solyc01g005460.3.1;Solyc01g009040.3.1;Solyc01g087990.3.1;Solyc01g090730.3.1;Solyc01g090760.3.1;Solyc01g091540.2.1;Solyc01g096070.3.1;Solyc01g097290.3.1;Solyc01g098190.3.1;Solyc01g100510.3.1;Solyc01g103510.3.1;Solyc01g105800.3.1;Solyc01g107730.3.1;Solyc01g111380.3.1;Solyc02g031970.1.1;Solyc02g037595.1.1;Solyc02g064710.3.1;Solyc02g067350.3.1;Solyc02g068340.3.1;Solyc02g068580.1.1;Solyc02g082820.3.1;…
GO:0030529	intracellular ribonucleoprotein complex	14	527	1	1	Solyc01g103510.3.1;Solyc02g031970.1.1;Solyc02g037595.1.1;Solyc02g067350.3.1;Solyc03g119470.2.1;Solyc03g121140.3.1;Solyc04g050417.1.1;Solyc05g050015.1.1;Solyc06g062760.3.1;Solyc06g063340.3.1;Solyc07g061900.3.1;Solyc08g075420.3.1;Solyc08g076335.1.1;Solyc09g075160.3.1
GO:1990904	ribonucleoprotein complex	14	527	1	1	Solyc01g103510.3.1;Solyc02g031970.1.1;Solyc02g037595.1.1;Solyc02g067350.3.1;Solyc03g119470.2.1;Solyc03g121140.3.1;Solyc04g050417.1.1;Solyc05g050015.1.1;Solyc06g062760.3.1;Solyc06g063340.3.1;Solyc07g061900.3.1;Solyc08g075420.3.1;Solyc08g076335.1.1;Solyc09g075160.3.1
GO:0005575	cellular_component	567	4830	1	1	Solyc00g019730.2.1;Solyc00g170510.2.1;Solyc00g282510.2.1;Solyc01g005460.3.1;Solyc01g006950.3.1;Solyc01g008020.3.1;Solyc01g008830.2.1;Solyc01g009040.3.1;Solyc01g010350.3.1;Solyc01g034080.1.1;Solyc01g068410.3.1;Solyc01g079150.3.1;Solyc01g080680.3.1;Solyc01g081060.3.1;Solyc01g087150.3.1;Solyc01g087990.3.1;Solyc01g090730.3.1;Solyc01g090760.3.1;Solyc01g090810.4.1;Solyc01g091050.3.1;Solyc01g091180.3.1;…
GO:0005623	cell	241	2892	1	1	Solyc00g170510.2.1;Solyc00g282510.2.1;Solyc01g005460.3.1;Solyc01g009040.3.1;Solyc01g081060.3.1;Solyc01g087990.3.1;Solyc01g090730.3.1;Solyc01g090760.3.1;Solyc01g091050.3.1;Solyc01g091540.2.1;Solyc01g096070.3.1;Solyc01g097290.3.1;Solyc01g098190.3.1;Solyc01g099630.3.1;Solyc01g100510.3.1;Solyc01g103510.3.1;Solyc01g105060.3.1;Solyc01g105800.3.1;Solyc01g106650.3.1;Solyc01g107730.3.1;Solyc01g111380.3.1;…
GO:0044464	cell part	241	2892	1	1	Solyc00g170510.2.1;Solyc00g282510.2.1;Solyc01g005460.3.1;Solyc01g009040.3.1;Solyc01g081060.3.1;Solyc01g087990.3.1;Solyc01g090730.3.1;Solyc01g090760.3.1;Solyc01g091050.3.1;Solyc01g091540.2.1;Solyc01g096070.3.1;Solyc01g097290.3.1;Solyc01g098190.3.1;Solyc01g099630.3.1;Solyc01g100510.3.1;Solyc01g103510.3.1;Solyc01g105060.3.1;Solyc01g105800.3.1;Solyc01g106650.3.1;Solyc01g107730.3.1;Solyc01g111380.3.1;…
GO:0005622	intracellular	205	2728	1	1	Solyc00g282510.2.1;Solyc01g005460.3.1;Solyc01g009040.3.1;Solyc01g087990.3.1;Solyc01g090730.3.1;Solyc01g090760.3.1;Solyc01g091540.2.1;Solyc01g096070.3.1;Solyc01g097290.3.1;Solyc01g098190.3.1;Solyc01g100510.3.1;Solyc01g103510.3.1;Solyc01g105060.3.1;Solyc01g105800.3.1;Solyc01g107730.3.1;Solyc01g111380.3.1;Solyc01g111700.2.1;Solyc02g031970.1.1;Solyc02g037595.1.1;Solyc02g064710.3.1;Solyc02g067350.3.1;…
GO:0044424	intracellular part	192	2587	1	1	Solyc00g282510.2.1;Solyc01g005460.3.1;Solyc01g009040.3.1;Solyc01g087990.3.1;Solyc01g090730.3.1;Solyc01g090760.3.1;Solyc01g091540.2.1;Solyc01g096070.3.1;Solyc01g097290.3.1;Solyc01g098190.3.1;Solyc01g100510.3.1;Solyc01g103510.3.1;Solyc01g105060.3.1;Solyc01g105800.3.1;Solyc01g107730.3.1;Solyc01g111380.3.1;Solyc01g111700.2.1;Solyc02g031970.1.1;Solyc02g037595.1.1;Solyc02g064710.3.1;Solyc02g067350.3.1;…
GO:0032991	macromolecular complex	63	1413	1	1	Solyc01g005460.3.1;Solyc01g103510.3.1;Solyc01g111700.2.1;Solyc02g031970.1.1;Solyc02g037595.1.1;Solyc02g064710.3.1;Solyc02g067350.3.1;Solyc02g067930.3.1;Solyc02g069450.3.1;Solyc02g084240.3.1;Solyc03g111380.3.1;Solyc03g111680.3.1;Solyc03g114500.3.1;Solyc03g114930.3.1;Solyc03g119470.2.1;Solyc03g121010.3.1;Solyc03g121140.3.1;Solyc03g121840.3.1;Solyc04g008720.3.1;Solyc04g016330.3.1;Solyc04g050417.1.1;…
GO:0005737	cytoplasm	66	1259	1	1	Solyc00g282510.2.1;Solyc01g098190.3.1;Solyc01g103510.3.1;Solyc01g105060.3.1;Solyc02g031970.1.1;Solyc02g037595.1.1;Solyc02g067350.3.1;Solyc02g067930.3.1;Solyc02g085850.1.1;Solyc02g088850.3.1;Solyc03g093180.1.1;Solyc03g111380.3.1;Solyc03g113210.3.1;Solyc03g114500.3.1;Solyc03g117330.3.1;Solyc03g119470.2.1;Solyc04g008720.3.1;Solyc04g016330.3.1;Solyc04g050417.1.1;Solyc04g064920.3.1;Solyc04g078980.3.1;…
GO:0044444	cytoplasmic part	47	1012	1	1	Solyc01g098190.3.1;Solyc01g103510.3.1;Solyc02g031970.1.1;Solyc02g037595.1.1;Solyc02g067350.3.1;Solyc02g067930.3.1;Solyc02g085850.1.1;Solyc02g088850.3.1;Solyc03g093180.1.1;Solyc03g111380.3.1;Solyc03g113210.3.1;Solyc03g114500.3.1;Solyc03g119470.2.1;Solyc04g008720.3.1;Solyc04g016330.3.1;Solyc04g050417.1.1;Solyc04g078980.3.1;Solyc04g078990.3.1;Solyc05g050015.1.1;Solyc06g062760.3.1;Solyc06g063340.3.1;…
