# Supplementary material for: SlZHD17 is involved in the control of chlorophyll and carotenoid metabolism in tomato fruit
Source: Hortic Res. 2021 Dec 1;8:259. doi: 10.1038/s41438-021-00696-8 (PMC8632997; doi:10.1038/s41438-021-00696-8)
Supplement: Supplementary file 4 — Dataset 3 [file 41438_2021_696_MOESM4_ESM.xlsx]

## Sheet: up-DEGs
Data S3. The enrichment KEGG pathways of differentially expressed genes.
Data S3-1. The enrichment KEGG pathways of up regulated genes.
<label class="checkAll" style="cursor:pointer;padding-top:2px;"><i class="icon-check-empty" style="margin-right:5px;"></i>Num</label>	Pathway id	Description	Database	Ratio_in_study	Ratio_in_pop	Pvalue	Padjust	First Category	Second Category
28	map00196	Photosynthesis - antenna proteins	KEGG PATHWAY	28/1121	37/13972	9.399e-24	1.07149e-21	Metabolism	Energy metabolism
56	map00940	Phenylpropanoid biosynthesis	KEGG PATHWAY	56/1121	309/13972	5.40443e-09	6.16105e-07	Metabolism	Biosynthesis of other secondary metabolites
33	map00500	Starch and sucrose metabolism	KEGG PATHWAY	33/1121	181/13972	6.49672e-06	0.000740626	Metabolism	Carbohydrate metabolism
8	map00905	Brassinosteroid biosynthesis	KEGG PATHWAY	8/1121	20/13972	8.79245e-05	0.0100234	Metabolism	Metabolism of terpenoids and polyketides
13	map00073	Cutin, suberine and wax biosynthesis	KEGG PATHWAY	13/1121	49/13972	9.10644e-05	0.0103813	Metabolism	Lipid metabolism
18	map00941	Flavonoid biosynthesis	KEGG PATHWAY	18/1121	84/13972	9.67369e-05	0.011028	Metabolism	Biosynthesis of other secondary metabolites
18	map00945	Stilbenoid, diarylheptanoid and gingerol biosynthesis	KEGG PATHWAY	18/1121	84/13972	9.67369e-05	0.011028	Metabolism	Biosynthesis of other secondary metabolites
28	map00040	Pentose and glucuronate interconversions	KEGG PATHWAY	28/1121	173/13972	0.000269497	0.0307227	Metabolism	Carbohydrate metabolism
13	map00460	Cyanoamino acid metabolism	KEGG PATHWAY	13/1121	61/13972	0.000924352	0.105376	Metabolism	Metabolism of other amino acids
11	map00904	Diterpenoid biosynthesis	KEGG PATHWAY	11/1121	51/13972	0.00202525	0.230879	Metabolism	Metabolism of terpenoids and polyketides
6	map04933	AGE-RAGE signaling pathway in diabetic complications	KEGG PATHWAY	6/1121	18/13972	0.00210484	0.239952	Human Diseases	Endocrine and metabolic disease
17	map00630	Glyoxylate and dicarboxylate metabolism	KEGG PATHWAY	17/1121	99/13972	0.00214056	0.244023	Metabolism	Carbohydrate metabolism
30	map00520	Amino sugar and nucleotide sugar metabolism	KEGG PATHWAY	30/1121	226/13972	0.00431522	0.491935	Metabolism	Carbohydrate metabolism
7	map00780	Biotin metabolism	KEGG PATHWAY	7/1121	27/13972	0.00447178	0.509783	Metabolism	Metabolism of cofactors and vitamins
8	map00901	Indole alkaloid biosynthesis	KEGG PATHWAY	8/1121	35/13972	0.005577	0.635778	Metabolism	Biosynthesis of other secondary metabolites
13	map00061	Fatty acid biosynthesis	KEGG PATHWAY	13/1121	74/13972	0.00558995	0.637254	Metabolism	Lipid metabolism
19	map00480	Glutathione metabolism	KEGG PATHWAY	19/1121	127/13972	0.00597724	0.681406	Metabolism	Metabolism of other amino acids
9	map00906	Carotenoid biosynthesis	KEGG PATHWAY	9/1121	49/13972	0.0147592	1	Metabolism	Metabolism of terpenoids and polyketides
14	map00360	Phenylalanine metabolism	KEGG PATHWAY	14/1121	93/13972	0.015963	1	Metabolism	Amino acid metabolism
8	map01040	Biosynthesis of unsaturated fatty acids	KEGG PATHWAY	8/1121	43/13972	0.0194775	1	Metabolism	Lipid metabolism
50	map04075	Plant hormone signal transduction	KEGG PATHWAY	50/1121	468/13972	0.0225046	1	Environmental Information Processing	Signal transduction
5	map00670	One carbon pool by folate	KEGG PATHWAY	5/1121	21/13972	0.0226868	1	Metabolism	Metabolism of cofactors and vitamins
7	map00909	Sesquiterpenoid and triterpenoid biosynthesis	KEGG PATHWAY	7/1121	42/13972	0.047824	1	Metabolism	Metabolism of terpenoids and polyketides
7	map00062	Fatty acid elongation	KEGG PATHWAY	7/1121	45/13972	0.0655073	1	Metabolism	Lipid metabolism
16	map00270	Cysteine and methionine metabolism	KEGG PATHWAY	16/1121	133/13972	0.0667239	1	Metabolism	Amino acid metabolism
8	map00902	Monoterpenoid biosynthesis	KEGG PATHWAY	8/1121	56/13972	0.0769754	1	Metabolism	Metabolism of terpenoids and polyketides
6	map00950	Isoquinoline alkaloid biosynthesis	KEGG PATHWAY	6/1121	38/13972	0.0800659	1	Metabolism	Biosynthesis of other secondary metabolites
9	map00640	Propanoate metabolism	KEGG PATHWAY	9/1121	67/13972	0.0860564	1	Metabolism	Carbohydrate metabolism
32	map04626	Plant-pathogen interaction	KEGG PATHWAY	32/1121	319/13972	0.1113	1	Organismal Systems	Environmental adaptation
32	map04016	MAPK signaling pathway - plant	KEGG PATHWAY	32/1121	320/13972	0.114644	1	Environmental Information Processing	Signal transduction
10	map00562	Inositol phosphate metabolism	KEGG PATHWAY	10/1121	83/13972	0.127018	1	Metabolism	Carbohydrate metabolism
9	map00052	Galactose metabolism	KEGG PATHWAY	9/1121	73/13972	0.128842	1	Metabolism	Carbohydrate metabolism
10	map00260	Glycine, serine and threonine metabolism	KEGG PATHWAY	10/1121	84/13972	0.134467	1	Metabolism	Amino acid metabolism
9	map00350	Tyrosine metabolism	KEGG PATHWAY	9/1121	74/13972	0.136903	1	Metabolism	Amino acid metabolism
6	map00910	Nitrogen metabolism	KEGG PATHWAY	6/1121	44/13972	0.137651	1	Metabolism	Energy metabolism
8	map00380	Tryptophan metabolism	KEGG PATHWAY	8/1121	64/13972	0.138601	1	Metabolism	Amino acid metabolism
8	map00020	Citrate cycle (TCA cycle)	KEGG PATHWAY	8/1121	65/13972	0.14767	1	Metabolism	Carbohydrate metabolism
2	map00603	Glycosphingolipid biosynthesis - globo and isoglobo series	KEGG PATHWAY	2/1121	9/13972	0.159025	1	Metabolism	Glycan biosynthesis and metabolism
18	map00908	Zeatin biosynthesis	KEGG PATHWAY	18/1121	176/13972	0.1712	1	Metabolism	Metabolism of terpenoids and polyketides
7	map00400	Phenylalanine, tyrosine and tryptophan biosynthesis	KEGG PATHWAY	7/1121	58/13972	0.180914	1	Metabolism	Amino acid metabolism
6	map00591	Linoleic acid metabolism	KEGG PATHWAY	6/1121	50/13972	0.209671	1	Metabolism	Lipid metabolism
1	map00944	Flavone and flavonol biosynthesis	KEGG PATHWAY	1/1121	3/13972	0.221915	1	Metabolism	Biosynthesis of other secondary metabolites
7	map00250	Alanine, aspartate and glutamate metabolism	KEGG PATHWAY	7/1121	62/13972	0.227259	1	Metabolism	Amino acid metabolism
4	map00650	Butanoate metabolism	KEGG PATHWAY	4/1121	33/13972	0.270845	1	Metabolism	Carbohydrate metabolism
5	map00220	Arginine biosynthesis	KEGG PATHWAY	5/1121	44/13972	0.276172	1	Metabolism	Amino acid metabolism
6	map00860	Porphyrin and chlorophyll metabolism	KEGG PATHWAY	6/1121	55/13972	0.277665	1	Metabolism	Metabolism of cofactors and vitamins
3	map00514	Other types of O-glycan biosynthesis	KEGG PATHWAY	3/1121	23/13972	0.279545	1	Metabolism	Glycan biosynthesis and metabolism
2	map00430	Taurine and hypotaurine metabolism	KEGG PATHWAY	2/1121	13/13972	0.280524	1	Metabolism	Metabolism of other amino acids
1	map00604	Glycosphingolipid biosynthesis - ganglio series	KEGG PATHWAY	1/1121	4/13972	0.284356	1	Metabolism	Glycan biosynthesis and metabolism
6	map00130	Ubiquinone and other terpenoid-quinone biosynthesis	KEGG PATHWAY	6/1121	56/13972	0.291858	1	Metabolism	Metabolism of cofactors and vitamins
5	map00960	Tropane, piperidine and pyridine alkaloid biosynthesis	KEGG PATHWAY	5/1121	45/13972	0.292099	1	Metabolism	Biosynthesis of other secondary metabolites
9	map00280	Valine, leucine and isoleucine degradation	KEGG PATHWAY	9/1121	90/13972	0.295198	1	Metabolism	Amino acid metabolism
3	map00531	Glycosaminoglycan degradation	KEGG PATHWAY	3/1121	24/13972	0.302125	1	Metabolism	Glycan biosynthesis and metabolism
11	map00564	Glycerophospholipid metabolism	KEGG PATHWAY	11/1121	115/13972	0.316681	1	Metabolism	Lipid metabolism
9	map04070	Phosphatidylinositol signaling system	KEGG PATHWAY	9/1121	92/13972	0.3178	1	Environmental Information Processing	Signal transduction
10	map00710	Carbon fixation in photosynthetic organisms	KEGG PATHWAY	10/1121	106/13972	0.344496	1	Metabolism	Energy metabolism
11	map00620	Pyruvate metabolism	KEGG PATHWAY	11/1121	119/13972	0.357795	1	Metabolism	Carbohydrate metabolism
9	map00561	Glycerolipid metabolism	KEGG PATHWAY	9/1121	96/13972	0.363933	1	Metabolism	Lipid metabolism
2	map00511	Other glycan degradation	KEGG PATHWAY	2/1121	16/13972	0.371574	1	Metabolism	Glycan biosynthesis and metabolism
5	map00340	Histidine metabolism	KEGG PATHWAY	5/1121	52/13972	0.406093	1	Metabolism	Amino acid metabolism
6	map00053	Ascorbate and aldarate metabolism	KEGG PATHWAY	6/1121	64/13972	0.408617	1	Metabolism	Carbohydrate metabolism
9	map04145	Phagosome	KEGG PATHWAY	9/1121	105/13972	0.469081	1	Cellular Processes	Transport and catabolism
5	map04712	Circadian rhythm - plant	KEGG PATHWAY	5/1121	58/13972	0.502073	1	Organismal Systems	Environmental adaptation
4	map00920	Sulfur metabolism	KEGG PATHWAY	4/1121	46/13972	0.51016	1	Metabolism	Energy metabolism
2	map00740	Riboflavin metabolism	KEGG PATHWAY	2/1121	21/13972	0.511143	1	Metabolism	Metabolism of cofactors and vitamins
4	map03410	Base excision repair	KEGG PATHWAY	4/1121	49/13972	0.56108	1	Genetic Information Processing	Replication and repair
6	map00410	beta-Alanine metabolism	KEGG PATHWAY	6/1121	75/13972	0.564378	1	Metabolism	Metabolism of other amino acids
3	map00565	Ether lipid metabolism	KEGG PATHWAY	3/1121	38/13972	0.597647	1	Metabolism	Lipid metabolism
5	map02010	ABC transporters	KEGG PATHWAY	5/1121	67/13972	0.632585	1	Environmental Information Processing	Membrane transport
1	map00261	Monobactam biosynthesis	KEGG PATHWAY	1/1121	12/13972	0.633595	1	Metabolism	Biosynthesis of other secondary metabolites
1	map00300	Lysine biosynthesis	KEGG PATHWAY	1/1121	12/13972	0.633595	1	Metabolism	Amino acid metabolism
13	map00010	Glycolysis / Gluconeogenesis	KEGG PATHWAY	13/1121	174/13972	0.647017	1	Metabolism	Carbohydrate metabolism
3	map04130	SNARE interactions in vesicular transport	KEGG PATHWAY	3/1121	45/13972	0.711387	1	Genetic Information Processing	Folding, sorting and degradation
2	map00590	Arachidonic acid metabolism	KEGG PATHWAY	2/1121	31/13972	0.723181	1	Metabolism	Lipid metabolism
2	map00760	Nicotinate and nicotinamide metabolism	KEGG PATHWAY	2/1121	33/13972	0.75485	1	Metabolism	Metabolism of cofactors and vitamins
3	map00100	Steroid biosynthesis	KEGG PATHWAY	3/1121	49/13972	0.764336	1	Metabolism	Lipid metabolism
2	map00600	Sphingolipid metabolism	KEGG PATHWAY	2/1121	34/13972	0.769479	1	Metabolism	Lipid metabolism
2	map00790	Folate biosynthesis	KEGG PATHWAY	2/1121	35/13972	0.783341	1	Metabolism	Metabolism of cofactors and vitamins
4	map03050	Proteasome	KEGG PATHWAY	4/1121	66/13972	0.786503	1	Genetic Information Processing	Folding, sorting and degradation
1	map00750	Vitamin B6 metabolism	KEGG PATHWAY	1/1121	19/13972	0.796097	1	Metabolism	Metabolism of cofactors and vitamins
4	map00592	alpha-Linolenic acid metabolism	KEGG PATHWAY	4/1121	73/13972	0.847538	1	Metabolism	Lipid metabolism
4	map00330	Arginine and proline metabolism	KEGG PATHWAY	4/1121	75/13972	0.862012	1	Metabolism	Amino acid metabolism
1	map00730	Thiamine metabolism	KEGG PATHWAY	1/1121	24/13972	0.865868	1	Metabolism	Metabolism of cofactors and vitamins
17	map00230	Purine metabolism	KEGG PATHWAY	17/1121	273/13972	0.891355	1	Metabolism	Nucleotide metabolism
1	map00563	Glycosylphosphatidylinositol (GPI)-anchor biosynthesis	KEGG PATHWAY	1/1121	27/13972	0.895681	1	Metabolism	Glycan biosynthesis and metabolism
11	map00195	Photosynthesis	KEGG PATHWAY	11/1121	192/13972	0.910768	1	Metabolism	Energy metabolism
4	map00051	Fructose and mannose metabolism	KEGG PATHWAY	4/1121	88/13972	0.930204	1	Metabolism	Carbohydrate metabolism
1	map00290	Valine, leucine and isoleucine biosynthesis	KEGG PATHWAY	1/1121	32/13972	0.931394	1	Metabolism	Amino acid metabolism
13	map00240	Pyrimidine metabolism	KEGG PATHWAY	13/1121	230/13972	0.93362	1	Metabolism	Nucleotide metabolism
3	map00071	Fatty acid degradation	KEGG PATHWAY	3/1121	79/13972	0.958077	1	Metabolism	Lipid metabolism
1	map00770	Pantothenate and CoA biosynthesis	KEGG PATHWAY	1/1121	39/13972	0.961855	1	Metabolism	Metabolism of cofactors and vitamins
5	map03020	RNA polymerase	KEGG PATHWAY	5/1121	117/13972	0.96315	1	Genetic Information Processing	Transcription
3	map00900	Terpenoid backbone biosynthesis	KEGG PATHWAY	3/1121	82/13972	0.965242	1	Metabolism	Metabolism of terpenoids and polyketides
2	map00970	Aminoacyl-tRNA biosynthesis	KEGG PATHWAY	2/1121	66/13972	0.973172	1	Genetic Information Processing	Translation
5	map04146	Peroxisome	KEGG PATHWAY	5/1121	125/13972	0.976154	1	Cellular Processes	Transport and catabolism
1	map03022	Basal transcription factors	KEGG PATHWAY	1/1121	48/13972	0.982074	1	Genetic Information Processing	Transcription
1	map00510	N-Glycan biosynthesis	KEGG PATHWAY	1/1121	51/13972	0.986064	1	Metabolism	Glycan biosynthesis and metabolism
2	map00310	Lysine degradation	KEGG PATHWAY	2/1121	81/13972	0.990919	1	Metabolism	Amino acid metabolism
9	map03013	RNA transport	KEGG PATHWAY	9/1121	218/13972	0.992832	1	Genetic Information Processing	Translation
6	map03018	RNA degradation	KEGG PATHWAY	6/1121	168/13972	0.994058	1	Genetic Information Processing	Folding, sorting and degradation
11	map04144	Endocytosis	KEGG PATHWAY	11/1121	265/13972	0.996145	1	Cellular Processes	Transport and catabolism
1	map00030	Pentose phosphate pathway	KEGG PATHWAY	1/1121	72/13972	0.997613	1	Metabolism	Carbohydrate metabolism
1	map03060	Protein export	KEGG PATHWAY	1/1121	79/13972	0.998675	1	Genetic Information Processing	Folding, sorting and degradation
4	map03430	Mismatch repair	KEGG PATHWAY	4/1121	154/13972	0.998779	1	Genetic Information Processing	Replication and repair
2	map03030	DNA replication	KEGG PATHWAY	2/1121	119/13972	0.999477	1	Genetic Information Processing	Replication and repair
1	map03008	Ribosome biogenesis in eukaryotes	KEGG PATHWAY	1/1121	93/13972	0.999592	1	Genetic Information Processing	Translation
3	map03015	mRNA surveillance pathway	KEGG PATHWAY	3/1121	154/13972	0.999748	1	Genetic Information Processing	Translation
2	map03420	Nucleotide excision repair	KEGG PATHWAY	2/1121	130/13972	0.999776	1	Genetic Information Processing	Replication and repair
4	map03440	Homologous recombination	KEGG PATHWAY	4/1121	180/13972	0.99979	1	Genetic Information Processing	Replication and repair
4	map04120	Ubiquitin mediated proteolysis	KEGG PATHWAY	4/1121	223/13972	0.99999	1	Genetic Information Processing	Folding, sorting and degradation
7	map04141	Protein processing in endoplasmic reticulum	KEGG PATHWAY	7/1121	325/13972	0.999999	1	Genetic Information Processing	Folding, sorting and degradation
6	map00190	Oxidative phosphorylation	KEGG PATHWAY	6/1121	363/13972	1	1	Metabolism	Energy metabolism
1	map03040	Spliceosome	KEGG PATHWAY	1/1121	253/13972	1	1	Genetic Information Processing	Transcription
7	map03010	Ribosome	KEGG PATHWAY	7/1121	494/13972	1	1	Genetic Information Processing	Translation

## Sheet: down-DEGs
Data S3-2. The enrichment KEGG pathways of down regulated genes.
<label class="checkAll" style="cursor:pointer;padding-top:2px;"><i class="icon-check-empty" style="margin-right:5px;"></i>Num</label>	Pathway id	Description	Database	Ratio_in_study	Ratio_in_pop	Pvalue	Padjust	First Category	Second Category
24	map04141	Protein processing in endoplasmic reticulum	KEGG PATHWAY	24/361	325/13972	3.97631e-06	0.000341963	Genetic Information Processing	Folding, sorting and degradation
25	map04075	Plant hormone signal transduction	KEGG PATHWAY	25/361	468/13972	0.000499	0.042914	Environmental Information Processing	Signal transduction
7	map00902	Monoterpenoid biosynthesis	KEGG PATHWAY	7/361	56/13972	0.000565863	0.0486642	Metabolism	Metabolism of terpenoids and polyketides
18	map04016	MAPK signaling pathway - plant	KEGG PATHWAY	18/361	320/13972	0.00170417	0.146559	Environmental Information Processing	Signal transduction
6	map00591	Linoleic acid metabolism	KEGG PATHWAY	6/361	50/13972	0.00173769	0.149441	Metabolism	Lipid metabolism
7	map00410	beta-Alanine metabolism	KEGG PATHWAY	7/361	75/13972	0.00318969	0.274313	Metabolism	Metabolism of other amino acids
9	map00270	Cysteine and methionine metabolism	KEGG PATHWAY	9/361	133/13972	0.00763366	0.656495	Metabolism	Amino acid metabolism
8	map00564	Glycerophospholipid metabolism	KEGG PATHWAY	8/361	115/13972	0.00990698	0.852	Metabolism	Lipid metabolism
4	map00650	Butanoate metabolism	KEGG PATHWAY	4/361	33/13972	0.00992681	0.853706	Metabolism	Carbohydrate metabolism
6	map00592	alpha-Linolenic acid metabolism	KEGG PATHWAY	6/361	73/13972	0.0113627	0.977196	Metabolism	Lipid metabolism
4	map00062	Fatty acid elongation	KEGG PATHWAY	4/361	45/13972	0.0284245	1	Metabolism	Lipid metabolism
5	map00052	Galactose metabolism	KEGG PATHWAY	5/361	73/13972	0.0403231	1	Metabolism	Carbohydrate metabolism
2	map00430	Taurine and hypotaurine metabolism	KEGG PATHWAY	2/361	13/13972	0.0430289	1	Metabolism	Metabolism of other amino acids
2	map00903	Limonene and pinene degradation	KEGG PATHWAY	2/361	16/13972	0.0629395	1	Metabolism	Metabolism of terpenoids and polyketides
1	map01502	Vancomycin resistance	KEGG PATHWAY	1/361	3/13972	0.075532	1	Human Diseases	Drug resistance: antimicrobial
4	map00250	Alanine, aspartate and glutamate metabolism	KEGG PATHWAY	4/361	62/13972	0.076105	1	Metabolism	Amino acid metabolism
4	map00380	Tryptophan metabolism	KEGG PATHWAY	4/361	64/13972	0.0833638	1	Metabolism	Amino acid metabolism
5	map00360	Phenylalanine metabolism	KEGG PATHWAY	5/361	93/13972	0.0929137	1	Metabolism	Amino acid metabolism
3	map01040	Biosynthesis of unsaturated fatty acids	KEGG PATHWAY	3/361	43/13972	0.099132	1	Metabolism	Lipid metabolism
5	map00561	Glycerolipid metabolism	KEGG PATHWAY	5/361	96/13972	0.102876	1	Metabolism	Lipid metabolism
12	map00940	Phenylpropanoid biosynthesis	KEGG PATHWAY	12/361	309/13972	0.105491	1	Metabolism	Biosynthesis of other secondary metabolites
12	map04626	Plant-pathogen interaction	KEGG PATHWAY	12/361	319/13972	0.124816	1	Organismal Systems	Environmental adaptation
4	map00330	Arginine and proline metabolism	KEGG PATHWAY	4/361	75/13972	0.128867	1	Metabolism	Amino acid metabolism
2	map00563	Glycosylphosphatidylinositol (GPI)-anchor biosynthesis	KEGG PATHWAY	2/361	27/13972	0.153451	1	Metabolism	Glycan biosynthesis and metabolism
4	map00280	Valine, leucine and isoleucine degradation	KEGG PATHWAY	4/361	90/13972	0.203527	1	Metabolism	Amino acid metabolism
3	map00460	Cyanoamino acid metabolism	KEGG PATHWAY	3/361	61/13972	0.208771	1	Metabolism	Metabolism of other amino acids
8	map04120	Ubiquitin mediated proteolysis	KEGG PATHWAY	8/361	223/13972	0.220412	1	Genetic Information Processing	Folding, sorting and degradation
3	map00053	Ascorbate and aldarate metabolism	KEGG PATHWAY	3/361	64/13972	0.229141	1	Metabolism	Carbohydrate metabolism
1	map00966	Glucosinolate biosynthesis	KEGG PATHWAY	1/361	11/13972	0.250277	1	Metabolism	Biosynthesis of other secondary metabolites
2	map00565	Ether lipid metabolism	KEGG PATHWAY	2/361	38/13972	0.257422	1	Metabolism	Lipid metabolism
1	map00660	C5-Branched dibasic acid metabolism	KEGG PATHWAY	1/361	12/13972	0.269663	1	Metabolism	Carbohydrate metabolism
3	map00030	Pentose phosphate pathway	KEGG PATHWAY	3/361	72/13972	0.284943	1	Metabolism	Carbohydrate metabolism
3	map00061	Fatty acid biosynthesis	KEGG PATHWAY	3/361	74/13972	0.299098	1	Metabolism	Lipid metabolism
3	map00350	Tyrosine metabolism	KEGG PATHWAY	3/361	74/13972	0.299098	1	Metabolism	Amino acid metabolism
2	map00220	Arginine biosynthesis	KEGG PATHWAY	2/361	44/13972	0.31514	1	Metabolism	Amino acid metabolism
2	map00910	Nitrogen metabolism	KEGG PATHWAY	2/361	44/13972	0.31514	1	Metabolism	Energy metabolism
2	map04130	SNARE interactions in vesicular transport	KEGG PATHWAY	2/361	45/13972	0.324687	1	Genetic Information Processing	Folding, sorting and degradation
6	map00500	Starch and sucrose metabolism	KEGG PATHWAY	6/361	181/13972	0.326337	1	Metabolism	Carbohydrate metabolism
3	map00071	Fatty acid degradation	KEGG PATHWAY	3/361	79/13972	0.334604	1	Metabolism	Lipid metabolism
2	map00100	Steroid biosynthesis	KEGG PATHWAY	2/361	49/13972	0.362483	1	Metabolism	Lipid metabolism
2	map03410	Base excision repair	KEGG PATHWAY	2/361	49/13972	0.362483	1	Genetic Information Processing	Replication and repair
3	map00562	Inositol phosphate metabolism	KEGG PATHWAY	3/361	83/13972	0.362965	1	Metabolism	Carbohydrate metabolism
3	map00260	Glycine, serine and threonine metabolism	KEGG PATHWAY	3/361	84/13972	0.37003	1	Metabolism	Amino acid metabolism
2	map00904	Diterpenoid biosynthesis	KEGG PATHWAY	2/361	51/13972	0.381088	1	Metabolism	Metabolism of terpenoids and polyketides
2	map00340	Histidine metabolism	KEGG PATHWAY	2/361	52/13972	0.390305	1	Metabolism	Amino acid metabolism
3	map00051	Fructose and mannose metabolism	KEGG PATHWAY	3/361	88/13972	0.398129	1	Metabolism	Carbohydrate metabolism
1	map00740	Riboflavin metabolism	KEGG PATHWAY	1/361	21/13972	0.423118	1	Metabolism	Metabolism of cofactors and vitamins
3	map04070	Phosphatidylinositol signaling system	KEGG PATHWAY	3/361	92/13972	0.425879	1	Environmental Information Processing	Signal transduction
2	map00130	Ubiquinone and other terpenoid-quinone biosynthesis	KEGG PATHWAY	2/361	56/13972	0.426526	1	Metabolism	Metabolism of cofactors and vitamins
2	map00400	Phenylalanine, tyrosine and tryptophan biosynthesis	KEGG PATHWAY	2/361	58/13972	0.444212	1	Metabolism	Amino acid metabolism
2	map04712	Circadian rhythm - plant	KEGG PATHWAY	2/361	58/13972	0.444212	1	Organismal Systems	Environmental adaptation
1	map00514	Other types of O-glycan biosynthesis	KEGG PATHWAY	1/361	23/13972	0.452588	1	Metabolism	Glycan biosynthesis and metabolism
5	map00010	Glycolysis / Gluconeogenesis	KEGG PATHWAY	5/361	174/13972	0.468877	1	Metabolism	Carbohydrate metabolism
3	map00630	Glyoxylate and dicarboxylate metabolism	KEGG PATHWAY	3/361	99/13972	0.473287	1	Metabolism	Carbohydrate metabolism
1	map00780	Biotin metabolism	KEGG PATHWAY	1/361	27/13972	0.507099	1	Metabolism	Metabolism of cofactors and vitamins
2	map00640	Propanoate metabolism	KEGG PATHWAY	2/361	67/13972	0.519814	1	Metabolism	Carbohydrate metabolism
1	map00590	Arachidonic acid metabolism	KEGG PATHWAY	1/361	31/13972	0.556196	1	Metabolism	Lipid metabolism
1	map00290	Valine, leucine and isoleucine biosynthesis	KEGG PATHWAY	1/361	32/13972	0.567688	1	Metabolism	Amino acid metabolism
1	map00901	Indole alkaloid biosynthesis	KEGG PATHWAY	1/361	35/13972	0.600415	1	Metabolism	Biosynthesis of other secondary metabolites
2	map00310	Lysine degradation	KEGG PATHWAY	2/361	81/13972	0.623039	1	Metabolism	Amino acid metabolism
1	map00950	Isoquinoline alkaloid biosynthesis	KEGG PATHWAY	1/361	38/13972	0.63067	1	Metabolism	Biosynthesis of other secondary metabolites
3	map04146	Peroxisome	KEGG PATHWAY	3/361	125/13972	0.630708	1	Cellular Processes	Transport and catabolism
6	map03040	Spliceosome	KEGG PATHWAY	6/361	253/13972	0.641213	1	Genetic Information Processing	Transcription
3	map00480	Glutathione metabolism	KEGG PATHWAY	3/361	127/13972	0.641381	1	Metabolism	Metabolism of other amino acids
2	map00941	Flavonoid biosynthesis	KEGG PATHWAY	2/361	84/13972	0.642799	1	Metabolism	Biosynthesis of other secondary metabolites
2	map00945	Stilbenoid, diarylheptanoid and gingerol biosynthesis	KEGG PATHWAY	2/361	84/13972	0.642799	1	Metabolism	Biosynthesis of other secondary metabolites
1	map00960	Tropane, piperidine and pyridine alkaloid biosynthesis	KEGG PATHWAY	1/361	45/13972	0.692675	1	Metabolism	Biosynthesis of other secondary metabolites
1	map00920	Sulfur metabolism	KEGG PATHWAY	1/361	46/13972	0.700641	1	Metabolism	Energy metabolism
1	map03022	Basal transcription factors	KEGG PATHWAY	1/361	48/13972	0.715961	1	Genetic Information Processing	Transcription
1	map00073	Cutin, suberine and wax biosynthesis	KEGG PATHWAY	1/361	49/13972	0.723325	1	Metabolism	Lipid metabolism
1	map00906	Carotenoid biosynthesis	KEGG PATHWAY	1/361	49/13972	0.723325	1	Metabolism	Metabolism of terpenoids and polyketides
1	map00510	N-Glycan biosynthesis	KEGG PATHWAY	1/361	51/13972	0.737487	1	Metabolism	Glycan biosynthesis and metabolism
3	map03018	RNA degradation	KEGG PATHWAY	3/361	168/13972	0.81316	1	Genetic Information Processing	Folding, sorting and degradation
2	map00620	Pyruvate metabolism	KEGG PATHWAY	2/361	119/13972	0.816814	1	Metabolism	Carbohydrate metabolism
5	map04144	Endocytosis	KEGG PATHWAY	5/361	265/13972	0.818824	1	Cellular Processes	Transport and catabolism
1	map00970	Aminoacyl-tRNA biosynthesis	KEGG PATHWAY	1/361	66/13972	0.823029	1	Genetic Information Processing	Translation
1	map02010	ABC transporters	KEGG PATHWAY	1/361	67/13972	0.827623	1	Environmental Information Processing	Membrane transport
3	map00040	Pentose and glucuronate interconversions	KEGG PATHWAY	3/361	173/13972	0.828427	1	Metabolism	Carbohydrate metabolism
1	map03060	Protein export	KEGG PATHWAY	1/361	79/13972	0.8743	1	Genetic Information Processing	Folding, sorting and degradation
1	map04145	Phagosome	KEGG PATHWAY	1/361	105/13972	0.936645	1	Cellular Processes	Transport and catabolism
1	map00710	Carbon fixation in photosynthetic organisms	KEGG PATHWAY	1/361	106/13972	0.938295	1	Metabolism	Energy metabolism
2	map00908	Zeatin biosynthesis	KEGG PATHWAY	2/361	176/13972	0.944487	1	Metabolism	Metabolism of terpenoids and polyketides
2	map00195	Photosynthesis	KEGG PATHWAY	2/361	192/13972	0.960925	1	Metabolism	Energy metabolism
2	map03013	RNA transport	KEGG PATHWAY	2/361	218/13972	0.97816	1	Genetic Information Processing	Translation
2	map00240	Pyrimidine metabolism	KEGG PATHWAY	2/361	230/13972	0.98337	1	Metabolism	Nucleotide metabolism
2	map03010	Ribosome	KEGG PATHWAY	2/361	494/13972	0.999972	1	Genetic Information Processing	Translation
