# Supplementary material for: SlZHD17 is involved in the control of chlorophyll and carotenoid metabolism in tomato fruit
Source: Hortic Res. 2021 Dec 1;8:259. doi: 10.1038/s41438-021-00696-8 (PMC8632997; doi:10.1038/s41438-021-00696-8)
Supplement: Supplementary file 5 — Dataset 4 [file 41438_2021_696_MOESM5_ESM.xlsx]

## Sheet: SlPOR-B
Data S4. The predicted motif information of candidate target genes promoters by JASPAR.
The analysis parameter is selected by AtZHD1 (MA1329.1, MA1329.2) and AtZHD5 (MA1326.1).
The upstream 1463bp promoter sequence from ATG of SlPOR-B gene was analyzed. The color highlighted indicate the same site.
Matrix ID	Name	Score	Relative score	Start	End	Predicted sequence 5'-3'	Strand
MA1326.1	ZHD5	5.89445	0.826126	44	54	AGTTAATTATC	+
MA1326.1	ZHD5	12.1328	0.948377	45	55	AGATAATTAAC	-
MA1329.2	ZHD1	8.9654	0.829238	43	55	AAGTTAATTATCT	+
MA1329.2	ZHD1	12.2969	0.888508	44	56	AAGATAATTAACT	-
MA1329.1	ZHD1	10.9742	0.879646	42	56	AAGATAATTAACTTT	-
MA1329.1	ZHD1	14.511	0.938763	43	57	AAGTTAATTATCTTA	+
MA1329.2	ZHD1	7.59842	0.804918	70	82	AATTTAATAAAAT	-
MA1329.2	ZHD1	7.99673	0.812005	74	86	TATTAAATTAAGA	+
MA1329.2	ZHD1	8.63936	0.823438	75	87	TTCTTAATTTAAT	-
MA1329.1	ZHD1	7.42677	0.820351	73	87	TTCTTAATTTAATAA	-
MA1329.1	ZHD1	6.55878	0.805842	74	88	TATTAAATTAAGAAA	+
MA1326.1	ZHD5	8.28266	0.872927	92	102	TATTAATTAAA	+
MA1329.2	ZHD1	16.4715	0.962778	91	103	ATATTAATTAAAT	+
MA1326.1	ZHD5	11.4759	0.935502	93	103	ATTTAATTAAT	-
MA1329.1	ZHD1	14.1332	0.932447	90	104	TATTTAATTAATATT	-
MA1329.2	ZHD1	14.4446	0.926718	92	104	TATTTAATTAATA	-
MA1329.1	ZHD1	14.7792	0.943246	91	105	ATATTAATTAAATAT	+
MA1326.1	ZHD5	6.15018	0.831138	97	107	AAATATTTAAT	-
MA1329.2	ZHD1	7.66571	0.806115	95	107	TAATTAAATATTT	+
MA1329.2	ZHD1	10.6452	0.859124	96	108	AAAATATTTAATT	-
MA1329.1	ZHD1	10.6329	0.873942	95	109	TAATTAAATATTTTT	+
MA1329.2	ZHD1	9.13632	0.832279	148	160	ACATTAAATAAAA	+
MA1329.1	ZHD1	8.41439	0.836859	148	162	ACATTAAATAAAAAT	+
MA1326.1	ZHD5	5.34015	0.815264	223	233	CAGTTATTAAA	-
MA1326.1	ZHD5	4.76915	0.804074	252	262	CTGTCACTAGT	+
MA1326.1	ZHD5	4.80608	0.804798	270	280	CCATGATGAAG	+
MA1326.1	ZHD5	5.50381	0.818471	287	297	TTATATTTAGT	-
MA1326.1	ZHD5	5.35305	0.815517	359	369	AAATAATTCAG	-
MA1329.2	ZHD1	8.66703	0.82393	358	370	AAAATAATTCAGA	-
MA1329.1	ZHD1	8.50616	0.838392	357	371	TTCTGAATTATTTTT	+
MA1326.1	ZHD5	5.03356	0.809256	398	408	GAATAATTTAG	+
MA1329.2	ZHD1	8.93462	0.82869	397	409	AGAATAATTTAGT	+
MA1326.1	ZHD5	4.76652	0.804023	413	423	ACTTAATAAGT	+
MA1329.2	ZHD1	10.8686	0.863098	413	425	TTACTTATTAAGT	-
MA1329.1	ZHD1	7.87403	0.827827	411	425	TTACTTATTAAGTCA	-
MA1326.1	ZHD5	5.50965	0.818585	416	426	TAATAAGTAAT	+
MA1329.2	ZHD1	8.63119	0.823292	415	427	TTAATAAGTAATC	+
MA1326.1	ZHD5	5.15552	0.811646	420	430	AAGTAATCAAA	+
MA1326.1	ZHD5	6.2986	0.834046	421	431	CTTTGATTACT	-
MA1329.2	ZHD1	8.36056	0.818477	419	431	TAAGTAATCAAAG	+
MA1329.1	ZHD1	6.25993	0.800847	418	432	TCTTTGATTACTTAT	-
MA1329.1	ZHD1	8.82726	0.84376	419	433	TAAGTAATCAAAGAT	+
MA1326.1	ZHD5	6.08331	0.829827	500	510	ACGAAATTAAA	-
MA1326.1	ZHD5	6.24175	0.832932	514	524	ACATATTTAAG	-
MA1326.1	ZHD5	6.68051	0.84153	536	546	TTGAAATTAGT	+
MA1329.1	ZHD1	9.2135	0.850216	534	548	ACACTAATTTCAATT	-
MA1326.1	ZHD5	5.0353	0.80929	700	710	AAGTCAATAAC	-
MA1329.2	ZHD1	9.17489	0.832965	742	754	TTGTTAATTTATT	+
MA1329.2	ZHD1	10.5153	0.856812	743	755	AAATAAATTAACA	-
MA1329.1	ZHD1	8.10527	0.831692	741	755	AAATAAATTAACAAA	-
MA1329.1	ZHD1	9.32254	0.852038	742	756	TTGTTAATTTATTTT	+
MA1329.2	ZHD1	8.59118	0.82258	766	778	AAAATAAGTAAAA	-
MA1326.1	ZHD5	6.12366	0.830618	929	939	ATATGATTTAT	-
MA1329.1	ZHD1	7.9408	0.828943	927	941	CAATAAATCATATTT	+
MA1329.1	ZHD1	7.43716	0.820524	932	946	TTTTTAAATATGATT	-
MA1329.2	ZHD1	9.05902	0.830904	940	952	TTAAAAATTAAAG	+
MA1326.1	ZHD5	5.44187	0.817257	1052	1062	AAATGATAAAT	+
MA1329.1	ZHD1	8.36171	0.835978	1050	1064	AAATTTATCATTTTT	-
MA1329.1	ZHD1	7.87545	0.82785	1079	1093	ACCCTAAATAACATT	+

## Sheet: SlTKN2
The upstream 1427bp promoter sequence from ATG of SlTKN2 gene was analyzed. The color highlighted indicate the same site.
Matrix ID	Name	Score	Relative score	Start	End	Predicted sequence 5'-3'	Strand
MA1326.1	ZHD5	5.71401	0.82259	2	12	TCATGTTTAAT	-
MA1326.1	ZHD5	12.0975	0.947684	48	58	AGGTGATTAGC	+
MA1329.1	ZHD1	12.1691	0.899617	46	60	TTGCTAATCACCTAA	-
MA1329.2	ZHD1	8.54354	0.821733	59	71	AATCTAAGTAATT	+
MA1329.1	ZHD1	6.27757	0.801142	59	73	AATCTAAGTAATTTA	+
MA1326.1	ZHD5	7.4892	0.857378	64	74	AAGTAATTTAT	+
MA1329.2	ZHD1	10.8187	0.862209	63	75	TAAGTAATTTATT	+
MA1329.2	ZHD1	7.64498	0.805747	64	76	AAATAAATTACTT	-
MA1329.1	ZHD1	6.25905	0.800832	62	76	AAATAAATTACTTAG	-
MA1329.1	ZHD1	6.69145	0.80806	63	77	TAAGTAATTTATTTT	+
MA1326.1	ZHD5	5.87014	0.82565	88	98	ATAAAATTAAG	+
MA1329.1	ZHD1	6.26352	0.800907	86	100	ATCTTAATTTTATAA	-
MA1326.1	ZHD5	8.21489	0.871599	222	232	AATTGATTAAA	+
MA1329.2	ZHD1	9.46618	0.838147	221	233	AAATTGATTAAAG	+
MA1329.1	ZHD1	11.8923	0.894991	220	234	ACTTTAATCAATTTT	-
MA1329.2	ZHD1	8.11078	0.814034	222	234	ACTTTAATCAATT	-
MA1329.1	ZHD1	7.98277	0.829644	221	235	AAATTGATTAAAGTT	-
MA1326.1	ZHD5	5.49886	0.818374	295	305	ATGTCATTGAC	+
MA1326.1	ZHD5	5.81989	0.824665	311	321	GAATAGTTAAG	-
MA1329.2	ZHD1	10.1294	0.849947	329	341	AAACTATTTAAAC	-
MA1326.1	ZHD5	5.81989	0.824665	342	352	GAATAGTTAAG	-
MA1329.2	ZHD1	7.57253	0.804458	341	353	TGAATAGTTAAGA	-
MA1329.1	ZHD1	7.88137	0.827949	340	354	TTCTTAACTATTCAT	+
MA1326.1	ZHD5	4.95327	0.807682	346	356	AAATGAATAGT	-
MA1329.1	ZHD1	8.06724	0.831056	344	358	TAACTATTCATTTAT	+
MA1326.1	ZHD5	6.3868	0.835774	372	382	GAGCAATTAGA	-
MA1326.1	ZHD5	5.02246	0.809038	405	415	AAATAGTTAAA	-
MA1329.2	ZHD1	9.31895	0.835528	404	416	TAAATAGTTAAAA	-
MA1326.1	ZHD5	6.77999	0.84348	409	419	AAGTAAATAGT	-
MA1329.2	ZHD1	7.70674	0.806845	407	419	TAACTATTTACTT	+
MA1329.1	ZHD1	7.08446	0.814629	407	421	TAACTATTTACTTAC	+
MA1329.2	ZHD1	7.83723	0.809167	603	615	TTGTTAATTTACT	+
MA1329.1	ZHD1	7.85583	0.827522	602	616	TAGTAAATTAACAAA	-
MA1329.2	ZHD1	7.59044	0.804776	604	616	TAGTAAATTAACA	-
MA1329.1	ZHD1	6.46174	0.80422	603	617	TTGTTAATTTACTAC	+
MA1329.1	ZHD1	7.2204	0.816901	636	650	ACGCTAATCTAATTT	+
MA1326.1	ZHD5	6.97878	0.847375	660	670	ATATCATTATT	-
MA1329.1	ZHD1	6.50175	0.804889	658	672	AAAATAATGATATAA	+
MA1329.1	ZHD1	7.28115	0.817917	672	686	CACTAAATTAAACTT	-
MA1326.1	ZHD5	6.32647	0.834592	719	729	ATTCAATTAAG	+
MA1329.1	ZHD1	8.11444	0.831845	717	731	CCCTTAATTGAATAT	-
MA1329.2	ZHD1	9.0196	0.830202	868	880	ATAAAAATTAAAC	+
MA1326.1	ZHD5	6.90276	0.845886	921	931	CTGTCATTATC	-
MA1326.1	ZHD5	4.87538	0.806156	1110	1120	TACTAATTATT	+
MA1326.1	ZHD5	12.2691	0.951046	1111	1121	AAATAATTAGT	-
MA1329.2	ZHD1	13.9574	0.918051	1109	1121	TTACTAATTATTT	+
MA1329.2	ZHD1	11.3237	0.871194	1110	1122	AAAATAATTAGTA	-
MA1329.1	ZHD1	7.96667	0.829375	1108	1122	AAAATAATTAGTAAA	-
MA1329.1	ZHD1	16.2478	0.967794	1109	1123	TTACTAATTATTTTT	+
MA1326.1	ZHD5	7.02778	0.848335	1180	1190	ACATAGTTAGC	-
MA1329.1	ZHD1	9.17906	0.84964	1178	1192	TTGCTAACTATGTAT	+
MA1326.1	ZHD5	4.58182	0.800403	1191	1201	ATTCCATTAAG	+
MA1326.1	ZHD5	4.98074	0.808221	1196	1206	AAATCCTTAAT	-

## Sheet: SlSGR1
The upstream 1411bp promoter sequence from ATG of SlSGR1 gene was analyzed. The color highlighted indicate the same site.
Matrix ID	Name	Score	Relative score	Start	End	Predicted sequence 5'-3'	Strand
MA1326.1	ZHD5	4.56744	0.800121	100	110	TTGAAATTAGA	-
MA1326.1	ZHD5	9.55133	0.897788	162	172	AAGTCATTAGA	-
MA1329.1	ZHD1	9.94656	0.862469	160	174	TCTCTAATGACTTTT	+
MA1326.1	ZHD5	5.24165	0.813334	197	207	TAATAATTTGT	-
MA1326.1	ZHD5	6.55199	0.839012	199	209	AAATTATTAGT	+
MA1329.1	ZHD1	6.43908	0.803841	195	209	ACACAAATTATTAGT	+
MA1326.1	ZHD5	9.99871	0.906555	237	247	TCTTAATTAGG	+
MA1326.1	ZHD5	9.35394	0.89392	238	248	CCCTAATTAAG	-
MA1329.1	ZHD1	13.2994	0.918511	235	249	ACCCTAATTAAGAAA	-
MA1329.2	ZHD1	12.7261	0.896145	237	249	ACCCTAATTAAGA	-
MA1329.1	ZHD1	11.4381	0.8874	236	250	TTCTTAATTAGGGTA	+
MA1329.2	ZHD1	7.53623	0.803812	369	381	AAACAAATTAGTA	+
MA1326.1	ZHD5	7.11083	0.849963	383	393	TTGTAATGAAT	+
MA1329.1	ZHD1	6.22295	0.800229	381	395	CCATTCATTACAAGT	-
MA1326.1	ZHD5	5.54878	0.819352	600	610	GGGTAATTTGG	+
MA1326.1	ZHD5	7.0209	0.848201	626	636	TTGTGCTTAAT	-
MA1329.1	ZHD1	6.24318	0.800567	624	638	ATATTAAGCACAAAA	+
MA1326.1	ZHD5	4.78806	0.804445	1173	1183	ACTTATTTAAC	-
MA1329.1	ZHD1	6.23783	0.800478	1171	1185	CAGTTAAATAAGTCA	+
MA1329.1	ZHD1	6.62646	0.806974	1237	1251	CTCTTAAATAAACTT	+

## Sheet: SlPSY1
The upstream 1367bp promoter sequence from ATG of SlPSY1 gene was analyzed. The color highlighted indicate the same site.
Matrix ID	Name	Score	Relative score	Start	End	Predicted sequence 5'-3'	Strand
MA1326.1	ZHD5	4.95233	0.807664	42	52	TAATAATTTAG	+
MA1329.2	ZHD1	8.67994	0.82416	41	53	GTAATAATTTAGT	+
MA1326.1	ZHD5	5.39539	0.816346	454	464	CTATATTTAGT	-
MA1326.1	ZHD5	6.05206	0.829215	638	648	GTATAAATAAT	-
MA1329.1	ZHD1	6.6752	0.807788	636	650	AAATTATTTATACTG	+
MA1326.1	ZHD5	7.53488	0.858273	703	713	CAATAATTATT	+
MA1326.1	ZHD5	7.53488	0.858273	704	714	CAATAATTATT	-
MA1329.2	ZHD1	10.2077	0.851339	702	714	TCAATAATTATTG	+
MA1329.2	ZHD1	9.98101	0.847307	703	715	ACAATAATTATTG	-
MA1329.1	ZHD1	6.52736	0.805317	701	715	ACAATAATTATTGAG	-
MA1329.1	ZHD1	10.03	0.863863	702	716	TCAATAATTATTGTA	+
MA1326.1	ZHD5	6.95148	0.84684	1266	1276	GAGTAATTTAT	+
MA1329.2	ZHD1	7.69157	0.806576	1265	1277	GGAGTAATTTATT	+
MA1329.1	ZHD1	6.90541	0.811636	1264	1278	AAATAAATTACTCCT	-
MA1329.2	ZHD1	9.2629	0.834531	1284	1296	AAACTAAGTAAAG	+
MA1329.1	ZHD1	8.26323	0.834332	1284	1298	AAACTAAGTAAAGTT	+

## Sheet: SlZISO
The upstream 1360bp promoter sequence from ATG of SlZISO gene was analyzed. The color highlighted indicate the same site.
Matrix ID	Name	Score	Relative score	Start	End	Predicted sequence 5'-3'	Strand
MA1326.1	ZHD5	6.0649	0.829466	167	177	TTGTAATTTGG	+
MA1326.1	ZHD5	6.09327	0.830022	236	246	AAGTGAATAGT	+
MA1326.1	ZHD5	5.9355	0.826931	336	346	TTGTGAATAGT	-
MA1326.1	ZHD5	12.592	0.957374	399	409	TAGTGATTAAT	+
MA1329.2	ZHD1	8.32908	0.817917	398	410	TTAGTGATTAATG	+
MA1329.1	ZHD1	13.7293	0.925697	397	411	TCATTAATCACTAAA	-
MA1326.1	ZHD5	9.73121	0.901313	404	414	ATTTCATTAAT	-
MA1329.2	ZHD1	8.93142	0.828633	402	414	TGATTAATGAAAT	+
MA1329.1	ZHD1	9.1794	0.849646	402	416	TGATTAATGAAATGA	+
MA1326.1	ZHD5	12.592	0.957374	457	467	TAGTGATTAAT	+
MA1329.2	ZHD1	8.32908	0.817917	456	468	TTAGTGATTAATG	+
MA1329.1	ZHD1	13.7293	0.925697	455	469	TCATTAATCACTAAA	-
MA1326.1	ZHD5	9.73121	0.901313	462	472	ATTTCATTAAT	-
MA1329.2	ZHD1	8.93142	0.828633	460	472	TGATTAATGAAAT	+
MA1329.1	ZHD1	9.1794	0.849646	460	474	TGATTAATGAAATGA	+
MA1326.1	ZHD5	5.28586	0.8142	497	507	TCGTCACTAAC	-
MA1329.1	ZHD1	6.32812	0.801987	559	573	CGACAAATCAATTTT	+
MA1329.2	ZHD1	7.64502	0.805747	570	582	TCAATAAGTAAAA	-
MA1329.1	ZHD1	6.49965	0.804854	568	582	TCAATAAGTAAAATT	-
MA1326.1	ZHD5	7.09207	0.849595	880	890	TTATCATTACT	+
MA1326.1	ZHD5	11.2656	0.931381	911	921	ATATGATTAGG	+
MA1329.1	ZHD1	13.2674	0.917976	909	923	TACCTAATCATATAT	-
MA1326.1	ZHD5	5.67081	0.821744	959	969	ATAAAATTAGC	+
MA1329.1	ZHD1	7.22668	0.817006	957	971	TAGCTAATTTTATTG	-
MA1326.1	ZHD5	4.9661	0.807934	1003	1013	GGATAACTAGT	-
MA1329.1	ZHD1	6.54001	0.805528	1001	1015	CCACTAGTTATCCAA	+
MA1329.2	ZHD1	10.581	0.857982	1099	1111	AAAAAAATTAAAT	+
MA1329.1	ZHD1	6.59481	0.806444	1098	1112	CATTTAATTTTTTTT	-
MA1329.2	ZHD1	7.42948	0.801913	1129	1141	TAAAAAATTATTT	+
MA1326.1	ZHD5	4.81099	0.804894	1223	1233	GTGTAATTTGA	+
MA1329.2	ZHD1	8.17603	0.815194	1278	1290	CAAATAAATAAAA	-
